# Supplementary material for: Cytoplasmic Localization Isoform of Cyclin Y Enhanced the Metastatic Ability of Lung Cancer via Regulating Tropomyosin 4
Source: Front Cell Dev Biol. 2021 Jun 18;9:684819. doi: 10.3389/fcell.2021.684819 (PMC8250429; doi:10.3389/fcell.2021.684819)
Supplement: Supplementary file 1 [file Data_Sheet_1.XLS]

## Sheet: all data
29KD+29NC				Ratio=29KD/29NC
Block	Row	Column	ID	Name	Cy5 Intensity (29KD)	Cy3 Intensity (29NC)	ratio1	GT	IV	RV	Cy3 Intensity (29KD)	Cy5 Intensity (29NC)	ratio2	GT	IV	RV	Ratio	RV	oligo_id	oligo_sequence	gene_id	transcript_id	oligo_exon_or_transcript	oligo_type	gene_symbol	description	chromosome	homolog_mouse	homolog_rat	GO_biological_process	GO_molecular_function	GO_cell_location	RefSeq	description_RefSeq	GB_accession	LocusLink
1	1	1	12	H-ACTB	85025	63321	1.1587	PC	S		48121	47400	0.991	PC	E		0.991									housekeeping gene,positive control
1	1	2	24	H-GAPD	120899	53260	1.845	PC	E	U1.5	64458	89393	1.4903	PC	S		1.845	U1.5								housekeeping gene,positive control
1	1	3	108	H-LDHA	93297	20981	3.4496	PC	E	U2	21066	69736	3.5461	PC	E	U2	3.4975	U2								housekeeping gene,positive control
1	1	4	120	H-RPS9	73003	57917	1.1007	PC	E		52932	46607	0.8823	PC	E		0.9855									housekeeping gene,positive control
1	1	5	204	Hex	37	120706	0.0007	PC	E	D2	91	89383	1217.75	PC	E	U2										spot and immobilization positive control
1	1	6	216	50%DMSO	14	114	0.5429	NC		D1.5	31	265	5.1729	NC		U2										hybridization negative control,spot solution
1	1	7	396	Y1	28805	74016	0.3907	PC	E	D2	58405	20099	0.3127	PC	E	D2	0.3495	D2								Yeast intergenic sequence 1, spike RNA
1	1	8	408	Y2	18603	45347	0.4173	PC	E	D2	36531	13944	0.3367	PC	E	D2	0.3748	D2								Yeast intergenic sequence 2, spike RNA
1	1	9	492	Y3	5851	12875	0.4808	PC	E	D2	11256	5846	0.4275	PC	E	D2	0.4534	D2								Yeast intergenic sequence 3, spike RNA
1	1	10	504	Y4	1082	2414	0.4928	PC	E	D2	1490	1241	0.5923	PC	E	D1.5	0.5403	D1.5								Yeast intergenic sequence 4, spike RNA
1	1	11	588	Y5	5496	86159	0.0801	PC	E	D2	61373	4330	0.054	PC	E	D2	0.0658	D2								Yeast intergenic sequence 5, spike RNA
1	1	12	600	Y6	42087	7757	4.2746	PC	E	U2	7073	37524	5.4479	PC	E	U2	4.8257	U2								Yeast intergenic sequence 6, spike RNA
1	1	13	684	Y7	4796	20386	0.2658	PC	E	D2	16266	4871	0.2397	PC	E	D2	0.2524	D2								Yeast intergenic sequence 7, spike RNA
1	1	14	696	Y8	16267	12011	1.251	PC	E		10568	12887	1.1012	PC	E		1.1737									Yeast intergenic sequence 8, spike RNA
1	1	15	780	OPRD1	391	574	0.7595		M		493	574	0.7316		M		0.7454		H200000100	CCTTAAACAGGGCATCTCCAGGAAGGCGGGGCTTCAACCTTGAGACAGCTTCGGTTTCTAACTTGGAGC	ENSG00000116329	ENST00000234961	E	I	OPRD1	Delta-type opioid receptor (DOR-1). [Source:Uniprot/SWISSPROT;Acc:P41143]	1	ENSMUSG00000050511	ENSRNOG00000010531	0050877:neurophysiological process	0005488:binding	0016021:integral to membrane	NM_000911	opioid receptor, delta 1	U07882	4985
1	1	16	792	ADM	12572	2460	4.2111		E	U2	2116	13202	5.818		E	U2	4.9498	U2	H200000106	CGCCCACAAACTGATTTCTCACGGCGTGTCACCCCACCAGGGCGCAAGCCTCACTATTACTTGAACTTT	ENSG00000148926	ENST00000278175	E	I	ADM	ADM precursor [Contains: Adrenomedullin (AM); Proadrenomedullin N-20 terminal peptide (ProAM-N20) (ProAM N-terminal 20 peptide) (PAMP)]. [Source:Uniprot/SWISSPROT;Acc:P35318]	11	ENSMUSG00000030790	ENSRNOG00000027030	0006950:response to stress	0004871:signal transducer activity	0005625:soluble fraction	NM_001124	adrenomedullin	D14874,CR603703	133
1	1	17	876	ATF3	5623	3980	1.3384		E		3520	4284	0.9885		E		1.1502		H200000124	CTGGTTTCTAAGAGTTTTGGGGGGCGGGGCTGTCACCACGTGCAGTATCTCAAGATATTCAGGTGGCCA	ENSG00000162772	ENST00000341491	E	I	ATF3	Cyclic-AMP-dependent transcription factor ATF-3 (Activating transcription factor 3). [Source:Uniprot/SWISSPROT;Acc:P18847]	1	ENSMUSG00000026628	ENSRNOG00000003745	0006351:transcription, DNA-dependent	0005515:protein binding	0005622:intracellular	NM_001674,NM_004024	activating transcription factor 3	-	467
1	1	18	888	ISL1	338	493	0.78		M		306	573	1.1709		M		0.9557		H200000130	GGTGCTGTTTCTATATTGGTCATTGCCTTGCCAAACAGGAGCTCCAGCAAAAGCGCAGGAAGAGAGACT	ENSG00000016082	ENST00000230658	E	I	ISL1	Insulin gene enhancer protein ISL-1 (Islet-1). [Source:Uniprot/SWISSPROT;Acc:P61371]	5	ENSMUSG00000042258	ENSRNOG00000012556	0007275:development	0046872:metal ion binding	0005622:intracellular	NM_002202	ISL1 transcription factor, LIM/homeodomain, (islet-1)	BC031213,U07559	3670
1	1	19	972	APOB	56	170	0.713				131	386	1.6423			U1.5			H200000148	AAAGCTGCAATCAACCACAGTCATGAACCCCTACATGAAGCTTGCTCCAGGAGAACTTACTATCATCCT	ENSG00000084674	ENST00000233242	E	I	APOB	Apolipoprotein B-100 precursor (Apo B-100) [Contains: Apolipoprotein B-48 (Apo B-48)]. [Source:Uniprot/SWISSPROT;Acc:P04114]	2	ENSMUSG00000037680	ENSRNOG00000005612	0006629:lipid metabolism	0001871:pattern binding	0042598:vesicular fraction	NM_000384	apolipoprotein B (including Ag(x) antigen)	X04506	338
1	1	20	984	LGALS3	4925	2408	1.8691		E	U1.5	2147	4656	1.8014		E	U1.5	1.8349	U1.5	H200000154	CTGGGCCACTGATTGTGCCTTATAACCTGCCTTTGCCTGGGGGAGTGGTGCCTCGCATGCTGATAACAA	ENSG00000131981	ENST00000254301	T	I	LGALS3	Galectin-3 (Galactose-specific lectin 3) (Mac-2 antigen) (IgE-binding protein) (35 kDa lectin) (Carbohydrate binding protein 35) (CBP 35) (Laminin-binding protein) (Lectin L-29) (L-31) (Galactoside-binding protein) (GALBP). [Source:Uniprot/SWISSPROT;Acc:P17931]	14	ENSMUSG00000050335	ENSRNOG00000010645	-	0005515:protein binding	0016020:membrane	NM_002306,NM_194327	lectin, galactoside-binding, soluble, 3 (galectin 3)	AB006780	3958
1	1	21	1068	CSTB	14071	11444	1.1523		E		10047	12317	1.1027		E		1.1272		H200000172	GAAGACTGACAAAGTCATCCTCCGTCTACCAGAGCGTGCACTTGTGATCCTAAAATAAGCTTCATCTCC	ENSG00000160213	ENST00000291568	E	I	CSTB	Cystatin B (Liver thiol proteinase inhibitor) (CPI-B) (Stefin B). [Source:Uniprot/SWISSPROT;Acc:P04080]	21	ENSMUSG00000005054	ENSRNOG00000001201	-	0030234:enzyme regulator activity	0005622:intracellular	NM_000100	cystatin B (stefin B)	CR591371	1476
1	1	22	1080	THRA	1014	883	1.1602		E		639	1138	1.2466		E		1.2026		H200000178	ATCTTACTTGTCCTTTGAGGCCCCAACTCAAGTGTCACCTCCTTCCCCAGCTCCCCCAGGCAGAAATAG	ENSG00000126351	ENST00000264637	E	I	THRA	Thyroid hormone receptor alpha (C-erbA-alpha) (c-erbA-1) (EAR-7) (EAR7). [Source:Uniprot/SWISSPROT;Acc:P10827]	17	ENSMUSG00000058756	ENSRNOG00000009066	0006366:transcription from Pol II promoter	0004887:thyroid hormone receptor activity	0005622:intracellular	NM_003250	thyroid hormone receptor, alpha (erythroblastic leukemia viral (v-erb-a) oncogene homolog, avian)	BC035137	7067
1	2	1	1164	PAH	103	185	0.9028				205	475	1.393		M				H200000480	ACAATACCTCGGCCCTTCTCAGTTCGCTACGACCCATACACCCAAAGGATTGAGGTCTTGGACAATACC	ENSG00000171759	ENST00000307000	E	I	PAH	Phenylalanine-4-hydroxylase (EC 1.14.16.1) (PAH) (Phe-4- monooxygenase). [Source:Uniprot/SWISSPROT;Acc:P00439]	12	ENSMUSG00000020051	ENSRNOG00000004302	0009058:biosynthesis	0043176:amine binding	-	NM_000277	phenylalanine hydroxylase	U49897	5053
1	2	2	1176	KLKB1	121	280	0.6322			D1.5	184	493	1.6074		M	U1.5			H200000486	GGCTGACAATGCGAGGTCGCAACTGAGATCTCCATGACTGTGTGTTGTGAAATAAAATGGTGAAAGATC	ENSG00000164344	ENST00000264690	E	I	KLKB1	Plasma kallikrein precursor (EC 3.4.21.34) (Plasma prekallikrein) (Kininogenin) (Fletcher factor). [Source:Uniprot/SWISSPROT;Acc:P03952]	4	ENSMUSG00000031640	ENSRNOG00000014118	0030193:regulation of blood coagulation	0004295:trypsin activity	0005576:extracellular	NM_000892	kallikrein B, plasma (Fletcher factor) 1	M13143	3818
1	2	3	1260	GUCY2D	205	242	1.0674				171	438	1.4974		M				H200000504	GGCTGAGGCCTTGAAGACGGGGACACCAGTGGAGCCCGAGTACTTTGAGCAAGTGACACTGTACTTTAG	ENSG00000132518	ENST00000254854	E	I	GUCY2D	Retinal guanylyl cyclase 1 precursor (EC 4.6.1.2) (Guanylate cyclase 2D, retinal) (RETGC-1) (Rod outer segment membrane guanylate cyclase) (ROS-GC). [Source:Uniprot/SWISSPROT;Acc:Q02846]	17	ENSMUSG00000020890	ENSRNOG00000007931	0050953:sensory perception of light	0005488:binding	0019867:outer membrane	NM_000180	guanylate cyclase 2D, membrane (retina-specific)	M92432	3000
1	2	4	1272	SRY	68	209	0.6114			D1.5	143	320	1.2078						H200000510	TCCCGCAGATCCCGCTTCGGTACTCTGCAGCGAAGTGCAACTGGACAACAGGTTGTACAGGGATGACTG	ENSG00000184895	ENST00000327563	E	I	SRY	Sex-determining region Y protein (Testis-determining factor). [Source:Uniprot/SWISSPROT;Acc:Q05066]	Y	ENSMUSG00000043876	-	0007530:sex determination	0030528:transcription regulator activity	0005622:intracellular	NM_003140	sex determining region Y	L10101	6736
1	2	5	1356	UMPS	6558	8869	0.7452		E		7397	5699	0.636		E	D1.5	0.6884		H200000528	GTTCCGATATCATCATTGTAGGTCGTGGCATAATCTCAGCAGCTGATCGTCTGGAAGCAGCAGAGATGT	ENSG00000114491	ENST00000339840,ENST00000232607	E	C	UMPS	Uridine 5'-monophosphate synthase (UMP synthase) [Includes: Orotate phosphoribosyltransferase (EC 2.4.2.10) (OPRtase); Orotidine 5'- phosphate decarboxylase (EC 4.1.1.23) (OMPdecase)]. [Source:Uniprot/SWISSPROT;Acc:P11172]	3	ENSMUSG00000022814	ENSRNOG00000001797	0009116:nucleoside metabolism	0016829:lyase activity	-	NM_000373	uridine monophosphate synthetase (orotate phosphoribosyl transferase and orotidine-5'-decarboxylase)	J03626	7372
1	2	6	1368	PTGER2	46	241	0.416			D2	123	406	1.8567		M	U1.5			H200000534	ATGTAATCTCTAGGAAGTCAATATGTGGAAGCAACCAAGCCTGCTGTCTTGTGATCACTTAGCGAACCC	ENSG00000125384	ENST00000245457	E	I	PTGER2	Prostaglandin E2 receptor, EP2 subtype (Prostanoid EP2 receptor) (PGE receptor, EP2 subtype). [Source:Uniprot/SWISSPROT;Acc:P43116]	14	ENSMUSG00000037759	ENSRNOG00000026412	0007154:cell communication	0004960:thromboxane receptor activity	0016021:integral to membrane	NM_000956	prostaglandin E receptor 2 (subtype EP2), 53kDa	U19487	5732
1	2	7	1452	CSF3R	814	748	1.1117		E		706	1240	1.2465		E		1.1772		H200000552	GATCATGCTCCATCCAGCCCCACCCAATGGCCTTTTGTGCTTGTTTCCTATAACTTCAGTATTGTAAAC	ENSG00000119535	ENST00000338937,ENST00000344735,ENST00000331941	E	P	CSF3R	Granulocyte colony stimulating factor receptor precursor (G-CSF-R) (CD114 antigen). [Source:Uniprot/SWISSPROT;Acc:Q99062]	1	ENSMUSG00000028859	ENSRNOG00000008759	0007165:signal transduction	0005488:binding	0016021:integral to membrane	NM_156038,NM_000760,NM_172313,NM_156039	colony stimulating factor 3 receptor (granulocyte)	BC053585,M59820	1441
1	2	8	1464	PROL3	14	159	0.371			D2	113	336	1.5975			U1.5			H200000558	ACACCACTACCCTTGTAACTACTGCTTCTGCTACCCAAAATATGAATTCCAACACTGCTTCCAAGAGAC	ENSG00000171201	ENST00000304915	E	I	PROL3	Proline-rich protein 3 precursor (Proline-rich peptide P-B) [Contains: Peptide P-A; Peptide D1A]. [Source:Uniprot/SWISSPROT;Acc:P02814]	4	ENSMUSG00000029280	ENSRNOG00000001949	-	-	-	NM_006685	proline rich 3	D29833	10879
1	2	9	1548	-	731	738	1.0245		M		482	834	1.1501		E		1.0855		H200000860	ACGTGCCGGGTGGACCTAAGGTTCCTTTCCACTCCCTGAGTAATTCATGGCATTTGGGGGCTCACCCCA	-	-	-	-	-	-	-	-	-	-	-	-	-	-	-	-
1	2	10	1560	-	6771	5134	1.2547		E		4584	7013	1.3051		E		1.2797		H200000866	ATTGGCATACCACGGCGTGGACAGCTGATATTTCACCCAGCTGCTGGCTTGTGGGTGTGGCTCTTTGCT	-	-	-	-	-	-	-	-	-	-	-	-	-	-	AL117595	-
1	2	11	1644	-	235	276	1.0354				132	374	1.568			U1.5			H200000884	ACAAGGCCATTTTCTCTGGACATAGACTGAGGCAGTGATGGGATGGTGAAGTACCACGGATAGTAATCA	-	-	-	-	-	-	-	-	-	-	-	-	-	-	AK024956	-
1	2	12	1656	NP_061181	46	204	0.5134			D1.5	127	278	1.1417						H200000890	AAAGTTTACTCAGGTTTGCAGGTACAAAATCCAAAATCCAGGGCTTTGGGTTTTGTGCATGGGTAGACA	ENSG00000166111	ENST00000299134	E	I	NP_061181	-	12	ENSMUSG00000042078	ENSRNOG00000000693	0008151:cell growth and/or maintenance	0005215:transporter activity	0016021:integral to membrane	NM_018711	hypothetical protein DKFZp761H039	BC033587,AL359592	55530
1	2	13	1740	-	13749	17097	0.782		E		14260	13491	0.8521		E		0.8163		H200000908	GTCTCACGGAATCTGATTAAGCCCTGGCCTCTTGATGTATAGAGTCATGGATATTCCAGTTACCTAGAT	-	-	-	-	-	-	-	-	-	-	-	-	-	-	-	-
1	2	14	1752	C21orf124	3878	2779	1.3288		E		2016	4031	1.638		E	U1.5	1.4753		H200000914	CCTGGGAAACCTGTCCTAAGTAAAACTATGGACCTCGCCTCGCCCACCGGCCTGCGAAGCCAGCATCTC	ENSG00000160209	ENST00000291565	E	I	C21orf124	Pyridoxal kinase (EC 2.7.1.35) (Pyridoxine kinase). [Source:Uniprot/SWISSPROT;Acc:O00764]	21	ENSMUSG00000002791	ENSRNOG00000023638	-	0016740:transferase activity	-	NM_003681	pyridoxal (pyridoxine, vitamin B6) kinase	AL161960	8566
1	2	15	1836	NUDT3	2787	2995	0.9273		E		2538	3367	1.059		E		0.991		H200000932	CAACAATGGCACCCCAGTCGTGGCCACCACATACTCGGTTTCTGCTCAGAGCTCGATGTCAGGCATCAG	ENSG00000112664	ENST00000266006	E	I	NUDT3	nudix-type motif 3; diphosphoinositol polyphosphate phosphohydrolase [Homo sapiens]. [Source:RefSeq;Acc:NM_006703]	6	ENSMUSG00000024213	ENSRNOG00000000489	0015931:nucleobase, nucleoside, nucleotide and nucleic acid transport	0003824:catalytic activity	0005622:intracellular	NM_006703	nudix (nucleoside diphosphate linked moiety X)-type motif 3	AF062529	11165
1	2	16	1848	FAM49A	22	127	0.62			D1.5	67	310	2.5128			U2			H200000938	ACAGGTTAACTGAATGTCTGTGATCACTAACAGGTGATGGGCTTTGTGCCCACTCCAGAGATATTGTGG	ENSG00000197872	ENST00000355549	E	I	FAM49A	-	2	ENSMUSG00000020589	ENSRNOG00000005836	-	-	-	-	-	AK055334,AK001942	81553
1	2	17	1932	OFD1	1268	1016	1.2444		E		827	1718	1.5447		E	U1.5	1.3864		H200001240	GATAAGAGCTCAAAAAAGATGGTCCAAGAAGGCTCCCTAGTGGACACGCTGCAATCTAGTGACAAAGTC	ENSG00000046651	ENST00000326325	T	I	OFD1	Oral-facial-digital syndrome 1 protein (Protein 71-7A). [Source:Uniprot/SWISSPROT;Acc:O75665]	X	ENSMUSG00000040586	ENSRNOG00000004574	-	-	-	NM_003611	oral-facial-digital syndrome 1	Y16355	8481
1	2	18	1944	SELB_HUMAN	166	246	0.9028				98	330	1.7851			U1.5			H200001246	GAGAGCGCCGAGCGGAGCGAGCCCTCACAGCATGTGGTGCTCAGCCTGACTTTCAAGCGTTATGTCTTC	ENSG00000132394	ENST00000254730	E	I	SELB_HUMAN	Selenocysteine-specific elongation factor (Elongation factor sec). [Source:Uniprot/SWISSPROT;Acc:P57772]	3	ENSMUSG00000033216	ENSRNOG00000012954	0043037:translation	0003824:catalytic activity	0005737:cytoplasm	NM_021937	elongation factor for selenoprotein translation	BC007933,AF268872	60678
1	2	19	2028	-	75	209	0.6486			D1.5	147	464	1.8371		M	U1.5			H200001264	TTACAGGTATATTTACAGAGGACTGTGTCACACTCAGGCAGAAATGACCTCAACAAGACAGCCTCGTGG	-	-	-	-	-	-	-	-	-	-	-	-	-	-	AK000789	-
1	2	20	2040	-	3822	3585	1.0439		E		2563	3784	1.1939		E		1.1164		H200001270	TACTGGGAAAGGCAGAGGGTGGAGGGAAGATTTCACTTCATTGTCTAGCCCAGAATCTTGAGCAAGCTA	ENSG00000168280	ENST00000334436,ENST00000303279	E	C	-	-	2	ENSMUSG00000026764	ENSRNOG00000004680	-	-	-	-	-	AB011103	3800
1	2	21	2124	MPDU1	10263	11787	0.8519		E		8902	9763	0.9632		E		0.9058		H200001288	GGCGCAGTAGAGCCAGCTACTGGAGTCATTCCGTTTCCACTCATTCACCCAACCTCAGGGTTCTCCCCA	ENSG00000129255	ENST00000250124,ENST00000359822	E	P	MPDU1	Mannose-P-dolichol utilization defect 1 protein (Suppressor of Lec15 and Lec35 glycosylation mutation homolog) (SL15). [Source:Uniprot/SWISSPROT;Acc:O75352]	17	ENSMUSG00000018761	ENSRNOG00000012162	-	-	0016021:integral to membrane	NM_004870	mannose-P-dolichol utilization defect 1	AF038961	9526
1	2	22	2136	NP_110419	76	142	1.056				153	350	1.2654						H200001294	TGTGGATGCTCACCTGTGCCATCTGTCCTCCTGTCTGTGCCAGGAGGCACCTGAGTTCTCTGCTGTTAT	ENSG00000158555	ENST00000336898	E	I	NP_110419	-	11	ENSMUSG00000035314	ENSRNOG00000017135	0006638:neutral lipid metabolism	0003824:catalytic activity	-	NM_030792	hypothetical protein PP1665	BC033391	81544
1	3	1	2220	-	1531	1596	0.9737		E		897	1326	1.0607		E		1.0163		H200001312	ATAACTGTTACATCCAGAACATTTGTCAGGCTCTCTGTCAGCTTTTCATGTACATATGGTATAGAAACC	-	-	-	-	-	-	-	-	-	-	-	-	-	-	AB043587	64746
1	3	2	2232	CHST5	475	741	0.7024		M		746	1072	0.9984		E		0.8374		H200001318	ATTCTCAGCCCCCTCAGCAGCACTGGGGGAAGAAAGCATTGTCACAACAGGTTCTTTCTGGCCCTCACC	ENSG00000135702	ENST00000258173	E	I	CHST5	carbohydrate (N-acetylglucosamine 6-O) sulfotransferase 5; N-acetylglucosamine 6-O-sulfotransferase; I-GLCNAC-6-ST [Homo sapiens]. [Source:RefSeq;Acc:NM_012126]	16	ENSMUSG00000031952	ENSRNOG00000021521	-	0003824:catalytic activity	-	-	-	-	-
1	3	3	2316	NP_064583	3163	1921	1.5498		E	U1.5	1498	3389	1.8258		E	U1.5	1.6821	U1.5	H200001620	TGCGGAACCAACTCTTGGAGGAGAGGCCCATGTATCTGCACGAGCACTTAGCTTGTTCAGATCTCTGCA	ENSG00000108588	ENST00000225726	E	I	NP_064583	GK001 protein [Homo sapiens]. [Source:RefSeq;Acc:NM_020198]	17	ENSMUSG00000059307	ENSRNOG00000009006	-	-	-	NM_020198	GK001 protein	AF226054	57003
1	3	4	2328	CISH	218	212	1.2871				224	409	1.072		M				H200001626	CCCTGGTTTTTCAATCCCCAGGGTCGGGTAGGACCCCTACTGGCAGCCAGCCTCTGTTTCTGGGAGGAT	ENSG00000114737	ENST00000232856,ENST00000355789,ENST00000348721	E	C	CISH	Cytokine-inducible SH2-containing protein (CIS) (CIS-1) (Suppressor of cytokine signaling) (SOCS) (G18). [Source:Uniprot/SWISSPROT;Acc:Q9NSE2]	3	ENSMUSG00000032578	ENSRNOG00000015302	0007154:cell communication	-	-	NM_013324,NM_145071	cytokine inducible SH2-containing protein	-	1154
1	3	5	2412	-	36	227	0.3944			D2	95	302	1.6659			U1.5			H200001644	AGATTCATGCCACAGCTCCATATCTTGAGTATGTGTAAGAGGTGAGTTCCTTCTTCAGCCAGGGGCGGT	-	-	-	-	-	-	-	-	-	-	-	-	-	-	AL137761	-
1	3	6	2424	MAGEE1	240	327	0.8852				253	534	1.3078		M				H200001650	GCAGTACAGGGAGGCAATGGAAGATGAGGCCAATAGAGCTGATGTTGGGCACAGGCAAATCTTTGTTCA	ENSG00000198934	ENST00000362044,ENST00000361470	E	C	MAGEE1	Melanoma-associated antigen E1 (MAGE-E1 antigen) (Hepatocellular carcinoma-associated protein 1). [Source:Uniprot/SWISSPROT;Acc:Q9HCI5]	X	ENSMUSG00000031224	ENSRNOG00000002660	-	-	-	NM_020932	melanoma antigen family E, 1	AB046807	57692
1	3	7	2508	BACH_HUMAN	13627	9191	1.3696		E		7715	10900	1.2604		E		1.3139		H200001668	AGTATCAATGCTACACAGTGTTGTCCCGAGCGCCGGGAGGCGTTGGGCAGAAACCCTCGGGAATGCTTC	ENSG00000097021	ENST00000308067,ENST00000262448,ENST00000335808,ENST00000344869,ENST00000361521,ENST00000270694	E	C	BACH_HUMAN	Cytosolic acyl coenzyme A thioester hydrolase (EC 3.1.2.2) (Long chain acyl-CoA thioester hydrolase) (CTE-II) (CTE-IIa) (Brain acyl-CoA hydrolase). [Source:Uniprot/SWISSPROT;Acc:O00154]	1	ENSMUSG00000028937	ENSRNOG00000010580	0008152:metabolism	0016790:thiolester hydrolase activity	0005737:cytoplasm	NM_181865,NM_181863,NM_181862,NM_181866,NM_181864,NM_007274	brain acyl-CoA hydrolase	BC017365	11332
1	3	8	2520	NP_076930	326	446	0.8351		M		341	554	1.0119		M		0.9193		H200001674	CAGAGGTGCATGGCTGGCAGTCTTGAAATTGTCACTCGCTTACTGGATCCAAGCGTCTCGAGGATAAAT	ENSG00000133878	ENST00000256261	E	I	NP_076930	-	8	ENSMUSG00000039661	ENSRNOG00000011518	0043170:macromolecule metabolism	0003824:catalytic activity	-	NM_024025	hypothetical protein MGC1136	AB158288	78986
1	3	9	2604	ADAM12	9	106	0.4338			D2	89	219	1.2841						H200001692	AAACTGCATTTCACTTTCCCGGTGTTCCCCACTGTATCTAGGCAACATAGTATTCATGACTATGGATAA	ENSG00000148848	ENST00000278082	E	I	ADAM12	ADAM 12 precursor (EC 3.4.24.-) (A disintegrin and metalloproteinase domain 12) (Meltrin alpha). [Source:Uniprot/SWISSPROT;Acc:O43184]	10	ENSMUSG00000054555	ENSRNOG00000018384	0007275:development	0046872:metal ion binding	0016021:integral to membrane	NM_003474	a disintegrin and metalloproteinase domain 12 (meltrin alpha)	AF023476	8038
1	3	10	2616	GOSR1	7288	6924	1.0228		E		5079	5830	0.9564		E		0.989		H200001698	GGAAGCGGCGGGACTCGCTCATCCTAGGGGGTGTTATTGGGATCTGTACCATCCTGTTGCTGCTGTATG	ENSG00000108587	ENST00000225724	E	I	GOSR1	28 kDa Golgi SNARE protein (Golgi SNAP receptor complex member 1) (28 kDa cis-Golgi SNARE p28) (GOS-28). [Source:Uniprot/SWISSPROT;Acc:O95249]	17	ENSMUSG00000010392	ENSRNOG00000003971	0006891:intra-Golgi transport	0005215:transporter activity	0005737:cytoplasm	NM_001007025,NM_004871,NM_001007024	golgi SNAP receptor complex member 1	AF073926	9527
1	3	11	2700	RHBDL2	19	128	0.5672			D1.5	112	338	1.6238			U1.5			H200002000	TTGTGTTGGACATGGGATTTGCTCTCTATAGAAGGTTCTTTGTTCCTGAAGATGGGTCTCCGGTGTCTT	ENSG00000158315	ENST00000289248	T	I	RHBDL2	Rhomboid-related protein 2 (EC 3.4.21.-) (RRP2) (Rhomboid-like protein 2). [Source:Uniprot/SWISSPROT;Acc:Q9NX52]	1	ENSMUSG00000043333	ENSRNOG00000026592	-	0008236:serine-type peptidase activity	0016021:integral to membrane	NM_017821	rhomboid, veinlet-like 2 (Drosophila)	-	54933
1	3	12	2712	SFRS11	4389	4594	0.9443		E		3752	4517	0.9816		E		0.9628		H200002006	TCTTAGTTACAGAAGTTTCAAGCTTCACTTTTGTGCAGTAGAAACAAAAGTAGGCTACAGTCTGTGCCA	ENSG00000116754	ENST00000235399	E	I	SFRS11	Splicing factor arginine/serine-rich 11 (Arginine-rich 54 kDa nuclear protein) (p54). [Source:Uniprot/SWISSPROT;Acc:Q05519]	1	ENSMUSG00000055436	ENSRNOG00000011430	0008380:RNA splicing	0003729:mRNA binding	0005622:intracellular	NM_004768	splicing factor, arginine/serine-rich 11	BX640645,M74002	9295
1	3	13	2796	-	429	546	0.8596		M		517	739	0.9324		M		0.8953		H200002024	AACCAATAGGAGGAGCACTTCGAGTCGAGTGTAAGGGCCCTTCACAAAAGCAGAAGGAACACTGGCCCA	-	-	-	-	-	-	14	-	-	-	-	-	NM_014844	KIAA0329	AB002295	9895
1	3	14	2808	PRPF3	2577	3946	0.6747		E		2986	2480	0.6383		E	D1.5	0.6562	D1.5	H200002030	AGAAGCCCACGTCAGAGCTCAGATGGCAAAAAGACAGAAAGCGCATGAAGAGGCCAACGCTGCCCGAAA	ENSG00000117360	ENST00000236015	T	I	PRPF3	U4/U6 small nuclear ribonucleoprotein Prp3 (Pre-mRNA splicing factor 3) (U4/U6 snRNP 90 kDa protein) (hPrp3). [Source:Uniprot/SWISSPROT;Acc:O43395]	1	ENSMUSG00000015748	ENSRNOG00000025629	0050953:sensory perception of light	-	0005681:spliceosome complex	NM_004698	PRP3 pre-mRNA processing factor 3 homolog (yeast)	BC001954,AF016370	9129
1	3	15	2892	NP_055215	461	332	1.4754		M		143	331	1.2573						H200002048	TTCTGCTGCGCTGGTTTGCGGCTTTGGGAAATAAAATACCGTTGTATATATTCTGGCAGGGGTGTTCTA	ENSG00000124466	ENST00000244333	E	I	NP_055215	GPI-anchored metastasis-associated protein homolog [Homo sapiens]. [Source:RefSeq;Acc:NM_014400]	19	ENSMUSG00000057454	ENSRNOG00000019999	-	-	-	NM_014400	GPI-anchored metastasis-associated protein homolog	AF082889	27076
1	3	16	2904	ABCE1	2900	4519	0.6634		E	D1.5	4221	3115	0.576		E	D1.5	0.6182	D1.5	H200002054	GTAGTTCCAAAAACCCATCTAAATTTCTTGAGTTCCTGAATTTTGAACAGGATTACCTGGAGCCTGGAG	ENSG00000164163	ENST00000296577	E	I	ABCE1	ATP-binding cassette sub-family E member 1 (RNase L inhibitor) (Ribonuclease 4 inhibitor) (RNS4I) (2'-5' oligoadenylate binding protein) (HuHP68) (OK/SW-cl.40). [Source:Uniprot/SWISSPROT;Acc:P61221]	4	ENSMUSG00000058355	ENSRNOG00000018345	0008151:cell growth and/or maintenance	0005515:protein binding	0005739:mitochondrion	NM_002940	ATP-binding cassette, sub-family E (OABP), member 1	X76388	6059
1	3	17	2988	ELAC2	12801	19604	0.6483		E	D1.5	16576	11545	0.6142		E	D1.5	0.631	D1.5	H200002072	GCACCTTTCCTCTAATCCAGCAAAGTGATTCCCTGCACACCAGAGACAAGCAGAGTAACAGGATCAGTG	ENSG00000006744	ENST00000338034	E	I	ELAC2	Zinc phosphodiesterase ELAC protein 2 (EC 3.1.26.11) (Ribonuclease Z 2) (RNase Z 2) (tRNA 3 endonuclease 2) (ElaC homolog protein 2) (Heredity prostate cancer protein 2). [Source:Uniprot/SWISSPROT;Acc:Q9BQ52]	17	ENSMUSG00000020549	ENSRNOG00000003424	0008151:cell growth and/or maintenance	0003824:catalytic activity	0005622:intracellular	NM_018127	elaC homolog 2 (E. coli)	AK125030,AK001392	60528
1	3	18	3000	SRPRB	4375	6884	0.6542		E	D1.5	5053	4676	0.7517		E		0.7013		H200002078	AGCTCAGTGACTTGTCCACACTCGTCTTAGCACTTACGTTTCAAAAGCTTGTCACAAACCCTTGGAGTC	ENSG00000144867	ENST00000273406	E	I	SRPRB	Signal recognition particle receptor beta subunit (SR-beta) (Protein APMCF1). [Source:Uniprot/SWISSPROT;Acc:Q9Y5M8]	3	ENSMUSG00000032553	ENSRNOG00000009235	-	0005488:binding	0048500:signal recognition particle	NM_021203	signal recognition particle receptor, B subunit	-	58477
1	3	19	3084	ICSBP1	327	378	0.984				147	409	1.5841		M	U1.5			H200002380	CCTGTTACAGTGGCCCGCATCATGATTAAAGAATGTGGATCCCTCTGTCTGGGGTGGGATGCCTTACTT	ENSG00000140968	ENST00000268638	E	I	ICSBP1	Interferon consensus sequence binding protein (ICSBP). [Source:Uniprot/SWISSPROT;Acc:Q02556]	16	ENSMUSG00000041515	ENSRNOG00000017869	0050874:organismal physiological process	0005488:binding	0005622:intracellular	NM_002163	interferon regulatory factor 8	M91196,CR599608	3394
1	3	20	3096	-	7360	4751	1.4486		E		4439	5868	1.1052		E		1.2653		H200002386	ATGACCGCCGTGTGGTAAACTGATGAACCCTGACCCATTAGGCTTTGGCTACAGAATGTGGAAATAAGT	-	-	-	-	-	-	1	-	-	-	-	-	XM_211529	hypothetical protein LOC284591	AK026873	284591
1	3	21	3180	C16orf3	6967	6390	1.0565		E		3757	4449	0.9639		E		1.0091		H200002404	GAAGCGGACAGGGAGACGGGCAGCAGCTCACATGCTGGGACAACGCAGTGTTCAATCCATTCTCCATCC	ENSG00000183591	ENST00000328121	E	I	C16orf3	-	16	-	-	-	-	-	NM_001214	chromosome 16 open reading frame 3	AF050081	750
1	3	22	3192	ACAD8	296	410	0.8389		M		421	550	0.8104		M		0.8245		H200002410	GTGCCATGTGGGCCGCTCTATTCCAAAGGAATCATGGATTAGACCCAAGGGCTGAGCTCCTCTAGGGCA	ENSG00000151498	ENST00000281182	E	I	ACAD8	Acyl-CoA dehydrogenase family member 8, mitochondrial precursor (EC 1.3.99.-) (ACAD-8) (Isobutyryl-CoA dehydrogenase) (Activator- recruited cofactor 42 kDa component) (ARC42). [Source:Uniprot/SWISSPROT;Acc:Q9UKU7]	11	ENSMUSG00000031969	ENSRNOG00000007659	0009081:branched chain family amino acid metabolism	0003824:catalytic activity	0005739:mitochondrion	NM_014384	acyl-Coenzyme A dehydrogenase family, member 8	AK125373	27034
1	4	1	3276	-	158	113	2.0905			U2	221	451	1.2179		M				H200002428	TCCAGCGGCAGAAAGCTGGCCAGTGCTTACACACGTGTTTCCAGTTGGGGTGTTATCAGCCATGGTTCT	-	-	-	-	-	-	-	-	-	-	-	-	-	-	AK054578	-
1	4	2	3288	QKI	390	374	1.1485				287	738	1.6603		M	U1.5			H200002434	TGGCTAGTGCAAAAGGCCTGGCCATTTTCTGGTTCCCATGATGTTGCCTACACTGCTAGACTACAGTTT	ENSG00000112531	ENST00000275262	E	I	QKI	quaking homolog, KH domain RNA binding isoform HQK-5; homolog of mouse quaking QKI (KH domain RNA binding protein) [Homo sapiens]. [Source:RefSeq;Acc:NM_006775]	6	ENSMUSG00000062078	ENSRNOG00000017174	-	0005488:binding	-	NM_206855,NM_206854,NM_206853	quaking homolog, KH domain RNA binding (mouse)	AB067801	9444
1	4	3	3372	ANKMY2	595	509	1.2077		M		471	878	1.248		E		1.2277		H200002452	ATACTATGTACACAATTACTGTAAGGCTAATTCACGTGCCATACGCCACCTGAAAGCCTGAGTTATCTT	ENSG00000106524	ENST00000306999	E	I	ANKMY2	ankyrin repeat and MYND domain containing 2 [Homo sapiens]. [Source:RefSeq;Acc:NM_020319]	7	ENSMUSG00000036188	ENSRNOG00000005623	-	-	-	NM_020319	ankyrin repeat and MYND domain containing 2	AK001740	57037
1	4	4	3384	PEMT	9409	9891	0.9269		E		6713	7195	0.9116		E		0.9192		H200002458	GCTCTACTGGAATGTGGTTGCACGATGGGAACACAAGACCCGCAAGCTGAGCAGGGCCTTCGGATCCCC	ENSG00000133027	ENST00000255389,ENST00000343219	T	C	PEMT	Phosphatidylethanolamine N-methyltransferase (EC 2.1.1.17) (PEAMT) (PEMT) (PEMT2). [Source:Uniprot/SWISSPROT;Acc:Q9UBM1]	17	ENSMUSG00000000301	ENSRNOG00000003369	0008151:cell growth and/or maintenance	0008757:S-adenosylmethionine-dependent methyltransferase activity	0005739:mitochondrion	NM_007169,NM_148172,NM_148173	phosphatidylethanolamine N-methyltransferase	AB029821	10400
1	4	5	3468	C21orf108	188	387	0.6183			D1.5	193	382	1.1345						H200002760	GAGTGTAGTTCATTTTATATCCATAGCCCAAGCCAACTTGTATCTTGGTGATATGGTTTGGCTGCGTCA	ENSG00000142207	ENST00000270201	E	I	C21orf108	-	21	ENSMUSG00000022977	ENSRNOG00000002076	-	-	0005622:intracellular	-	-	AF231919	9875
1	4	6	3480	NP_056062	822	848	0.9999		E		672	924	0.933		E		0.9659		H200002766	TGCACAAGGTTTTATACTGCTAAGTGCTTGGTTGGGGTGGTGAGATGATGATTAGATCAGGGGTGAGGC	ENSG00000083799	ENST00000311559,ENST00000338118	E	P	NP_056062	Probable ubiquitin carboxyl-terminal hydrolase CYLD (EC 3.1.2.15) (Ubiquitin thiolesterase CYLD) (Ubiquitin-specific processing protease CYLD) (Deubiquitinating enzyme CYLD) (HSPC057). [Source:Uniprot/SWISSPROT;Acc:Q9NQC7]	16	ENSMUSG00000036712	ENSRNOG00000014048	0008151:cell growth and/or maintenance	0004843:ubiquitin-specific protease activity	0005856:cytoskeleton	NM_015247	cylindromatosis (turban tumor syndrome)	AB020656	1540
1	4	7	3564	SRGAP1	1433	1357	1.0649		E		1198	1787	1.1137		E		1.089		H200002784	AGCATGATTAGGCCCCGGAGATTTCCAAGTCCCCCCATCTACACTTACAAACGATTAGAAGGGTTTAAT	ENSG00000196935	ENST00000357825,ENST00000355086	E	C	SRGAP1	SLIT-ROBO Rho GTPase activating protein 1 (srGAP1) (Rho-GTPase- activating protein 13). [Source:Uniprot/SWISSPROT;Acc:Q7Z6B7]	12	ENSMUSG00000060175	ENSRNOG00000023800	-	0030695:GTPase regulator activity	-	NM_020762	SLIT-ROBO Rho GTPase activating protein 1	BC053903	57522
1	4	8	3576	FCHSD2	282	395	0.8358				312	472	0.923		M				H200002790	GGAATCCAGCACCACAGTGCACAGGTCAGGGCTCGGAGGGAGCCTCTGTGCAGATGTGCTTTCTTTACA	ENSG00000137478	ENST00000311172	E	I	FCHSD2	FCH and double SH3 domains 2; SH3 multiple domains 3 [Homo sapiens]. [Source:RefSeq;Acc:NM_014824]	11	ENSMUSG00000030691	ENSRNOG00000019319	-	-	-	NM_014824	FCH and double SH3 domains 2	AB018312	9873
1	4	9	3660	NDUFB5	12796	14603	0.8486		E		9763	12123	1.1157		E		0.973		H200002808	GCATGTGAGAGGAGATGGACCCTGGTATTACTATGAGACAATTGACAAGGAACTTATTGATCATTCTCC	ENSG00000136521	ENST00000259037,ENST00000359944	E	C	NDUFB5	NADH-ubiquinone oxidoreductase SGDH subunit, mitochondrial precursor (EC 1.6.5.3) (EC 1.6.99.3) (Complex I-SGDH) (CI-SGDH). [Source:Uniprot/SWISSPROT;Acc:O43674]	3	ENSMUSG00000027673	ENSRNOG00000011949	0006793:phosphorus metabolism	0046873:metal ion transporter activity	0005739:mitochondrion	NM_002492	NADH dehydrogenase (ubiquinone) 1 beta subcomplex, 5, 16kDa	AF047181,BX648034	4711
1	4	10	3672	C9orf140	807	1206	0.7153		E		1031	850	0.5559		E	D1.5	0.6306	D1.5	H200002814	CTGGGGGATCCTGGCATCTTTACTGGACTGGAAGCAGGAGACAGAACAGTGTCTGTCCCGGGGTGACTT	ENSG00000186193	ENST00000334240	E	I	C9orf140	-	9	ENSMUSG00000026955	ENSRNOG00000013069	-	-	-	NM_178448	chromosome 9 open reading frame 140	BC009435,BC048267	89958
1	4	11	3756	Q9P143	4692	4306	1.062		E		2821	4224	1.2211		E		1.1388		H200002832	TCCTCAAGCAATCCACCTGATTACAGGCATGAGCCACTGCAACTAGCCCAGTGGCTTAATTTCTGCTTA	ENSG00000198679	ENST00000360739	E	I	Q9P143	-	5	-	-	-	-	-	-	-	-	-
1	4	12	3768	NDUFA7	10111	10808	0.9103		E		8542	9513	0.976		E		0.9426		H200002838	CCTGTGGGTCCTAGCCACAAGCTCTCCAACAATTACTATTGCACTCGCGATGGCCGCCGGGAATCTGTG	ENSG00000167774	ENST00000301457	E	I	NDUFA7	NADH-ubiquinone oxidoreductase subunit B14.5a (EC 1.6.5.3) (EC 1.6.99.3) (Complex I-B14.5a) (CI-B14.5a). [Source:Uniprot/SWISSPROT;Acc:O95182]	19	ENSMUSG00000041881	ENSRNOG00000006939	-	0046873:metal ion transporter activity	0005739:mitochondrion	NM_005001	NADH dehydrogenase (ubiquinone) 1 alpha subcomplex, 7, 14.5kDa	AF054178,BM545518	4701
1	4	13	3852	C20orf3	6686	6220	1.0437		E		5285	5967	0.9426		E		0.9919		H200003140	CAGAGAGCTTGCTGCTGCGGCCCTGTCCTGCGGCCTCAAAGTTCTTCTTTACTATATATAACGTGCGGT	ENSG00000101474	ENST00000358754,ENST00000217456	E	C	C20orf3	Adipocyte plasma membrane-associated protein (BSCv protein). [Source:Uniprot/SWISSPROT;Acc:Q9HDC9]	20	ENSMUSG00000033096	ENSRNOG00000006795	0008152:metabolism	0003824:catalytic activity	0016021:integral to membrane	NM_020531	chromosome 20 open reading frame 3	AB033767	57136
1	4	14	3864	STK11IP	817	888	0.9536		E		910	1056	0.8069		E		0.8772		H200003146	AGCCCTGCTTGCCTGGATCCGGGAACCATGGGAGGAGCTGTTTTCCATCGGACTCCGGACAGTGATCCA	ENSG00000144589	ENST00000295641	E	I	STK11IP	LKB1 interacting protein; STK11 interacting protein [Homo sapiens]. [Source:RefSeq;Acc:NM_052902]	2	ENSMUSG00000026213	ENSRNOG00000020107	-	-	-	NM_052902	serine/threonine kinase 11 interacting protein	AB067485,BC034051	114790
1	4	15	3948	-	557	471	1.2319		M		680	990	0.9977		E		1.1086		H200003164	CAGCCCAGACGGTCACTGGAAGTGGTTGGGCTGATTATTGGCATCATCTCCATTGTCCTACTCGGTTCT	-	-	-	-	-	-	-	-	-	-	-	-	-	-	AK056052,AK126431	-
1	4	16	3960	NP_060634	6372	6115	1.0157		E		5049	6986	1.1777		E		1.0937		H200003170	AAATGATCCTCTACCTATTTCCACAGTTGGTACAAGAGGAAAGGGCCCTAAAAGAGATGAACAATACCG	ENSG00000064102	ENST00000261191,ENST00000261190,ENST00000335745	T	C	NP_060634	-	12	ENSMUSG00000040250	ENSRNOG00000001808	-	-	-	NM_018164	chromosome 12 open reading frame 11	AK001499,BC003081,AK001492	55726
1	4	17	4044	YE01_HUMAN	2107	2677	0.8025		E		2104	2510	0.9244		E		0.8613		H200003188	CCACCTCTTCCTCCCACTACAGCCTCAACAGTATGTACCATCTCCCACTGTAAATAGTCCCAGTTAGAA	ENSG00000145916	ENST00000313407	E	I	YE01_HUMAN	-	5	ENSMUSG00000001054	ENSRNOG00000003475	-	-	-	-	-	AL137381,AK122692	64777
1	4	18	4056	MYBBP1A	4042	6067	0.6834		E		5337	3519	0.5181		E	D1.5	0.595	D1.5	H200003194	CAGGTGTGACCATCTCTCGTGCCTGCCACCTCTTTGCCCCCAGGCTTTTTTGCTGTGAGGGAGCCACCA	ENSG00000132382	ENST00000254718	E	I	MYBBP1A	MYB binding protein 1a; p53-activated protein-2 [Homo sapiens]. [Source:RefSeq;Acc:NM_014520]	17	ENSMUSG00000040463	ENSRNOG00000015236	0008151:cell growth and/or maintenance	0005515:protein binding	0042564:NLS-dependent protein nuclear import complex	NM_014520	MYB binding protein (P160) 1a	AF147709	10514
1	4	19	4140	C20orf103	92	162	0.9894				219	269	0.6616			D1.5			H200003212	GTTTGGACTTCTTCCTGTGCCAGGTCCAAGTCGGGGGACCTGAAGAATCAATCTGTGTGAGTCTGTTTT	ENSG00000125869	ENST00000246070	E	I	C20orf103	Protein C20orf103 precursor. [Source:Uniprot/SWISSPROT;Acc:Q9UJQ1]	20	ENSMUSG00000027270	ENSRNOG00000005457	-	-	0016021:integral to membrane	NM_012261	chromosome 20 open reading frame 103	AL121740	24141
1	4	20	4152	-	12	84	0.705				83	215	1.3568						H200003218	TGGGCAGTTCAATAGGAGGTGACAATATGACAACTTCTCAAGCTTGGGAACTCACCAGACTGTTTCCTC	-	-	-	-	-	-	-	-	-	-	-	-	-	-	AF339822	-
1	4	21	4236	TOLLIP	860	753	1.159		E		664	1135	1.1963		E		1.1775		H200003520	TGTCAGGTGTGGATGAGGTCGTCACACTCAGAAGGACAGGCTTGTCTGCCAGCTCACAAGGGGAGGCTG	ENSG00000078902	ENST00000263646,ENST00000317204	E	C	TOLLIP	Toll-interacting protein. [Source:Uniprot/SWISSPROT;Acc:Q9H0E2]	11	ENSMUSG00000025139	ENSRNOG00000019861	0001775:cell activation	0005515:protein binding	0045323:interleukin-1 receptor complex	NM_019009	toll interacting protein	AK127123,AL136835	54472
1	4	22	4248	AQP7	18	92	0.8016				100	216	1.112						H200003526	GTTCTAAATAAAAAATATGGGAGCTACCTTGGTGTCAACTTGGGTTTTGGCTTCGGAGTCACCATGGGA	ENSG00000165269	ENST00000297988	E	I	AQP7	Aquaporin 7 (Aquaporin-7 like) (Aquaporin adipose) (AQPap). [Source:Uniprot/SWISSPROT;Acc:O14520]	9	ENSMUSG00000028427	ENSRNOG00000009686	0015791:polyol transport	0005216:ion channel activity	0016021:integral to membrane	NM_001170	aquaporin 7	AB006190	364
1	5	1	4332	DAPK3	7565	5042	1.4071		E		4672	6435	1.1628		E		1.2791		H200003544	CGCGCCTGTGGACGCCTAGGCAAGAGCGGCCCTCTGCAGCCAAGAGAAATAAAATACTGGCTTCCAGAT	ENSG00000167657	ENST00000301264	E	I	DAPK3	Death-associated protein kinase 3 (EC 2.7.1.37) (DAP kinase 3) (DAP- like kinase) (Dlk) (ZIP-kinase). [Source:Uniprot/SWISSPROT;Acc:O43293]	19	ENSMUSG00000034974	ENSRNOG00000020383	0007154:cell communication	0005488:binding	0005622:intracellular	NM_001348	death-associated protein kinase 3	AB007144,AK027590	1613
1	5	2	4344	DOCR_HUMAN	1973	1986	0.9945		E		1463	2015	1.042		E		1.018		H200003550	GCTGTCAGTCATAGAGGAGATGGGCAAAGAGATCCGGCCTACCTATGCTGGCAGCAAGAGCGCCATGGA	ENSG00000167797	ENST00000301488	E	I	DOCR_HUMAN	DOC-1 related protein (DOC-1R). [Source:Uniprot/SWISSPROT;Acc:O75956]	11	ENSMUSG00000024856	ENSRNOG00000018391	-	-	-	NM_005851	tumor suppressor deleted in oral cancer-related 1	-	10263
1	5	3	4428	ZMPSTE24	2405	3218	0.763		E		2617	2758	0.8221		E		0.792		H200003568	CTTCATATCTCTGTCCACTTTCTGAATGAGAACTTATTTTGTGCCTAGAGCTCTCACTCACTGATAATG	ENSG00000084073	ENST00000196805	E	I	ZMPSTE24	CAAX prenyl protease 1 homolog (EC 3.4.24.84) (Prenyl protein-specific endoprotease 1) (Farnesylated-proteins converting enzyme 1) (FACE-1) (Zinc metalloproteinase Ste24 homolog). [Source:Uniprot/SWISSPROT;Acc:O75844]	1	ENSMUSG00000043207	ENSRNOG00000012054	0019538:protein metabolism	0008238:exopeptidase activity	0016021:integral to membrane	NM_005857	zinc metallopeptidase (STE24 homolog, yeast)	AK075007	10269
1	5	4	4440	BAT2	739	824	0.9348		E		699	1110	1.1081		E		1.0178		H200003574	TCTCCACAATGCAAGCTACAGAGCTGGGGAAGTTGCCGGCTGGAGGAGTTCTCTACCCTCCACCTTCCT	ENSG00000111960	ENST00000362056,ENST00000344065,ENST00000229685	E	C	BAT2	Large proline-rich protein BAT2 (HLA-B-associated transcript 2) (G2). [Source:Uniprot/SWISSPROT;Acc:P48634]	6	ENSMUSG00000024393	ENSRNOG00000000852	-	-	-	NM_080686,NM_004638	HLA-B associated transcript 2	BC042295	7916
1	5	5	4524	TNRC4	35	181	0.5158			D1.5	131	234	0.9067						H200003592	TCACTGACTCAGAGATCCTCCAGATGTTTGTCCCCTTTGGCCACGTCATCTCAGCCAAAGTCTTTGTTG	ENSG00000159409	ENST00000290583,ENST00000310689	E	P	TNRC4	trinucleotide repeat containing 4; expanded repeat domain, CAG/CTG 4; CAG repeat domain [Homo sapiens]. [Source:RefSeq;Acc:NM_007185]	1	ENSMUSG00000028137	ENSRNOG00000020875	-	-	-	NM_007185	trinucleotide repeat containing 4	U80759,AY165003	11189
1	5	6	4536	NP_061141	7251	6529	1.0736		E		4869	6617	1.1502		E		1.1112		H200003598	CCCTTTTTCTGTACTACTGTAGTCAGCTGGGAATGGGGAAGGTGCATCCCAACACAGCCTGTGGATCCT	ENSG00000140553	ENST00000268159	E	I	NP_061141	smooth muscle cell associated protein-1 [Homo sapiens]. [Source:RefSeq;Acc:NM_017979]	15	ENSMUSG00000030533	ENSRNOG00000012357	-	-	-	NM_018671	smooth muscle cell associated protein-1	BC045635,AB014736,BC006214	55898
1	5	7	4620	HPS5	803	845	0.9831		E		760	1221	1.1389		E		1.0581		H200003900	GTGGATTAGACAGATTCTTTTCTTACTGTGGCTTCCATGTTGGGAGCAGAAGCTTTTCATCCTGGTCAC	ENSG00000110756	ENST00000349215,ENST00000352460	E	C	HPS5	Hermansky-Pudlak syndrome 5 protein (Alpha-integrin-binding protein 63) (Ruby-eye protein 2 homolog) (Ru2). [Source:Uniprot/SWISSPROT;Acc:Q9UPZ3]	11	ENSMUSG00000014418	ENSRNOG00000012232	-	-	-	NM_181507,NM_007216,NM_181508	Hermansky-Pudlak syndrome 5	AB023234,BC033640	11234
1	5	8	4632	MAP3K3	696	616	1.1582		M		636	1117	1.2246		E		1.1909		H200003906	CACTCTTATGCTGTACCCAGTTTCTAAACTGGAGACTGTGTGTGCCCTCTGGGCTCTGAGTACCCCTGC	ENSG00000198909	ENST00000361733,ENST00000361357	E	C	MAP3K3	Mitogen-activated protein kinase kinase kinase 3 (EC 2.7.1.-) (MAPK/ERK kinase kinase 3) (MEK kinase 3) (MEKK 3). [Source:Uniprot/SWISSPROT;Acc:Q99759]	17	ENSMUSG00000020700	ENSRNOG00000008441	0007249:I-kappaB kinase/NF-kappaB cascade	0004713:protein-tyrosine kinase activity	-	NM_002401,NM_203351	mitogen-activated protein kinase kinase kinase 3	AL834303	4215
1	5	9	4716	-	74	174	0.8069				175	352	1.1243						H200003924	GTAATAGTTTCAGGATCTAGAAACATTGTGCTGGGGGACTAATAGAGTTCCCTAAATCTGCATTCTTCA	-	-	-	-	-	-	-	-	-	-	-	-	-	-	-	-
1	5	10	4728	NP_660300	242	228	1.2858				265	438	0.9921		M				H200003930	AACTGGTTGCTCAAAGGCAGCGAGCTCACTCTGTGGATGTGGAGAAGAACAGAAAGATGAAGGCTTCCT	ENSG00000154429	ENST00000284617	E	I	NP_660300	LOC126731 [Homo sapiens]. [Source:RefSeq;Acc:NM_145257]	1	ENSMUSG00000031971	ENSRNOG00000017690	-	-	-	NM_145257	LOC126731	BC015419,BC071609	126731
1	5	11	4812	PLEKHF2	391	582	0.7491		M		338	521	0.9522		M		0.8446		H200003948	AGCACAGATTTACCTAGGCTTGAAGATTTGGAAGAAATAATATGTAAGAATGGCCTCAAGGCAGACCAC	ENSG00000175895	ENST00000315367	E	I	PLEKHF2	phafin 2; PH and FYVE domain-containing protein 2 [Homo sapiens]. [Source:RefSeq;Acc:NM_024613]	8	ENSMUSG00000049969	ENSRNOG00000026662	-	0046872:metal ion binding	-	NM_024613	pleckstrin homology domain containing, family F (with FYVE domain) member 2	AL834473	79666
1	5	12	4824	NP_444271	3020	2834	1.0465		E		1773	2787	1.2358		E		1.1372		H200003954	TGTCACGCACAGGACAAACAGTGGTGGTGGAGACGGGCCCCACATCAGCTCCAAGGTCAGGGTGATTAA	ENSG00000184863	ENST00000307403	E	I	NP_444271	-	7	ENSMUSG00000045727	ENSRNOG00000028372	-	-	-	NM_053043	hypothetical protein MGC20460	AL137724	92454
1	5	13	4908	SLC26A2	117	214	0.829				285	350	0.7086						H200003972	TGTCAGTGCAACTTTCCCATGATCCCTTGGAGCTGCATACTATAGTGATTGACTGCAGTGCAATTCAAT	ENSG00000155850	ENST00000286298,ENST00000356270	E	C	SLC26A2	Sulfate transporter (Diastrophic dysplasia protein). [Source:Uniprot/SWISSPROT;Acc:P50443]	5	ENSMUSG00000034320	ENSRNOG00000018082	0006811:ion transport	0015075:ion transporter activity	0016021:integral to membrane	NM_000112	solute carrier family 26 (sulfate transporter), member 2	BX640696,U14528	1836
1	5	14	4920	MRS2L	726	842	0.9021		E		1160	1369	0.8509		E		0.8761		H200003978	TGGCTGATTACAGGAATTATGTTCATGGGAAGTGGCCTCATCTGGAGGCGCCTGCTTTCATTCCTTGGA	ENSG00000124532	ENST00000274747,ENST00000244487	E	C	MRS2L	MRS2-like, magnesium homeostasis factor; MRS2 (S. cerevisiae)-like, magnesium homeostasis factor [Homo sapiens]. [Source:RefSeq;Acc:NM_020662]	6	ENSMUSG00000021339	ENSRNOG00000017545	0008151:cell growth and/or maintenance	0005215:transporter activity	0016020:membrane	NM_020662	MRS2-like, magnesium homeostasis factor (S. cerevisiae)	AF288288	57380
1	5	15	5004	ZFHX1B	467	509	0.9858		M		253	372	0.8547						H200004280	TTTCTGTGAAGGAACTTGAAGTGATGCATGTGTGAATTTAAGATACCGAAGTCTTAAAGTGACCTGGAC	ENSG00000169554	ENST00000303660	E	I	ZFHX1B	Zinc finger homeobox protein 1b (Smad interacting protein 1) (SMADIP1) (HRIHFB2411). [Source:Uniprot/SWISSPROT;Acc:O60315]	2	ENSMUSG00000026872	ENSRNOG00000004677	0009892:negative regulation of metabolism	0005515:protein binding	0005622:intracellular	NM_014795	zinc finger homeobox 1b	AB056507,AB011141	9839
1	5	16	5016	USP1	3608	6292	0.598		E	D1.5	4561	4036	0.7088		E		0.651	D1.5	H200004286	ACTACTGGGACCCATGAATCTGATAGAAACAAGGAATCCAGTGACCAAACAGGCATTAATATTAGTGGA	ENSG00000162607	ENST00000339950	E	I	USP1	Ubiquitin carboxyl-terminal hydrolase 1 (EC 3.1.2.15) (Ubiquitin thiolesterase 1) (Ubiquitin-specific processing protease 1) (Deubiquitinating enzyme 1) (hUBP). [Source:Uniprot/SWISSPROT;Acc:O94782]	1	ENSMUSG00000028560	ENSRNOG00000007890	0019538:protein metabolism	0004843:ubiquitin-specific protease activity	-	NM_003368	ubiquitin specific protease 1	BC050525,AF117386	7398
1	5	17	5100	C8orf13	1439	1247	1.1546		E		882	1440	1.1855		E		1.1699		H200004304	ATGAGGAGGTGACCCAAGATGAGAAGTGGAGGGGGACAGCGATGTTTTCTAAACATCGTCCAGTGTTGA	ENSG00000154319	ENST00000284486	E	I	C8orf13	-	8	ENSMUSG00000035095	ENSRNOG00000011316	-	-	-	NM_053279	chromosome 8 open reading frame 13	AJ301564,AL834122,AL157475	83648
1	5	18	5112	NFIX	192	242	1.0227				221	271	0.6579			D1.5			H200004310	AGCAAGGAGATGCGGACATCAAACCACTGCCCAACGGACACTTAAGTTTCCAGGACTGTTTTGTGACTT	ENSG00000008441	ENST00000313556,ENST00000360105,ENST00000264825,ENST00000264826,ENST00000358552	T	C	NFIX	Nuclear factor 1 X-type (Nuclear factor 1/X) (NF1-X) (NFI-X) (NF-I/X) (CCAAT-box binding transcription factor) (CTF) (TGGCA-binding protein). [Source:Uniprot/SWISSPROT;Acc:Q14938]	19	ENSMUSG00000001911	ENSRNOG00000002983	0006366:transcription from Pol II promoter	0003702:RNA polymerase II transcription factor activity	0005622:intracellular	NM_002501	nuclear factor I/X (CCAAT-binding transcription factor)	BX537794	4784
1	5	19	5196	NP_077296	51	79	1.7967			U1.5	95	217	1.1735						H200004328	GGCTGTTTTTTAGGTTTGTATTTATGTGCCGCCACTTTTGTAAGGCCTGGGAGATCCCAGGGTCCTCCA	ENSG00000167183	ENST00000300557	E	I	NP_077296	-	17	ENSMUSG00000047040	-	-	-	-	NM_024320	hypothetical protein MGC11242	BC002865	79170
1	5	20	5208	-	121	243	0.7344				128	210	0.8239						H200004334	TCCCCTGGTCTCCTTACCTATTCCAACCTAATGATACATGCATCGTTTCTGGCTGGGGACGAGAAAAAG	-	-	-	-	-	-	4	-	-	-	-	-	NM_000204	I factor (complement)	Y00318,AK122686	3426
1	5	21	5292	-	20	126	0.5934			D1.5	73	180	1.3293						H200004352	AACTTGGGAACACAATGCCTACTTCAAGGGTATGGCTTCTGCCTAATAAAGAATGTTCAGCTCAACTTC	-	-	-	-	-	-	11	-	-	-	-	-	NM_000519	hemoglobin, delta	-	3045
1	5	22	5304	ALPI	461	448	1.1032		M		280	445	0.9613		M		1.0298		H200004358	ACAGCCACTCAGATGCTTCCTGCCCCCCAGTGCCCATTCCAGGTCACCAGATCCAAGGAGCGCTTGAGG	ENSG00000163295	ENST00000295463	E	I	ALPI	Alkaline phosphatase, intestinal precursor (EC 3.1.3.1) (IAP). [Source:Uniprot/SWISSPROT;Acc:P09923]	2	ENSMUSG00000036500	ENSRNOG00000025016	0006793:phosphorus metabolism	0003824:catalytic activity	0016021:integral to membrane	NM_001631	alkaline phosphatase, intestinal	-	248
1	6	1	5388	BMF	12	26	2.5455			U2	27	54	1.1201						H200004660	CCCATCCCTGGATCCACAGGGGCTATCGAGGAGACCCAGTGAGAATGTAGCATTTTGTTCATCCCCAGG	ENSG00000104081	ENST00000220446,ENST00000354670	E	P	BMF	Bcl2 modifying factor isoform bmf-1 [Homo sapiens]. [Source:RefSeq;Acc:NM_001003940]	15	ENSMUSG00000040093	ENSRNOG00000007529	-	-	-	NM_001003940,NM_001003943,NM_033503,NM_001003942	Bcl2 modifying factor	AK024472,BC060783	90427
1	6	2	5400	PARVA	871	1085	0.8417		E		1164	1438	0.8961		E		0.8685		H200004666	GCGTGGGTTACTCAAGGGCTTGTGGTTACTTGTATCTCCTCTATGTGAACTTGACTTTGAAAGACAGAG	ENSG00000197702	ENST00000334956	E	I	PARVA	Alpha-parvin (Calponin-like integrin-linked kinase binding protein) (CH-ILKBP). [Source:Uniprot/SWISSPROT;Acc:Q9NVD7]	11	ENSMUSG00000030770	ENSRNOG00000026172	0007154:cell communication	0005488:binding	0005856:cytoskeleton	NM_018222	parvin, alpha	AK001655	55742
1	6	3	5484	TREM2	661	552	1.2255		M		482	752	1.0204		M		1.1183		H200004684	GAGGTGGAATGGGAGCACAGCCATCACAGACGATACCCTGGGTGGCACTCTCACCATTACGCTGCGGAA	ENSG00000095970	ENST00000211184,ENST00000338469	E	C	TREM2	Triggering receptor expressed on myeloid cells 2 precursor (Triggering receptor expressed on monocytes 2) (TREM-2). [Source:Uniprot/SWISSPROT;Acc:Q9NZC2]	6	ENSMUSG00000023992	ENSRNOG00000013578	0006950:response to stress	0004871:signal transducer activity	0016021:integral to membrane	NM_018965	triggering receptor expressed on myeloid cells 2	-	54209
1	6	4	5496	RAB17	339	286	1.3302				272	513	1.161		M				H200004690	GGAAAAGTCCCCGCAGCACAGCGACGGTGGGAAGATGCCTTACGTCTGATCTTGATGGGGGCACTGGCC	ENSG00000124839	ENST00000264601	E	I	RAB17	Ras-related protein Rab-17. [Source:Uniprot/SWISSPROT;Acc:Q9H0T7]	2	-	ENSRNOG00000019887	0008151:cell growth and/or maintenance	0005488:binding	-	NM_022449	RAB17, member RAS oncogene family	-	64284
1	6	5	5580	PNN	11564	12377	0.904		E		9827	9575	0.8521		E		0.8777		H200004708	GATAAGAATTCCCGGTCCGACAGAAAGAGGTCTATATCAGAGAGTAGTCGATCAGGCAAAAGATCTTCA	ENSG00000100941	ENST00000216832	E	I	PNN	pinin, desmosome associated protein [Homo sapiens]. [Source:RefSeq;Acc:NM_002687]	14	ENSMUSG00000020994	ENSRNOG00000004061	0007154:cell communication	0005198:structural molecule activity	0030054:cell junction	NM_002687	pinin, desmosome associated protein	Y09703	5411
1	6	6	5592	NP_060177	191	299	0.8136				204	524	1.577		M	U1.5			H200004714	CAACTCTATGTCTGGACCTGTGTTAGGCACTTCAGATACCACACGAGTAAGACAAGGGCCCTGCAGGGG	ENSG00000088280	ENST00000336689,ENST00000358722	E	C	NP_060177	up-regulated in liver cancer 1; similar to development- and differentiation-enhancing factor 2 [Homo sapiens]. [Source:RefSeq;Acc:NM_017707]	1	ENSMUSG00000036995	-	0050790:regulation of enzyme activity	-	-	NM_017707	development and differentiation enhancing factor-like 1	BC060786,AK000206	55616
1	6	7	5676	GAL3ST4	1378	1138	1.208		E		898	1086	0.8434		E		1.0094		H200004732	TGAGTGGGGGGCAGCAAGATGCCATTTCTGCATCTCCCAGAAGGGATGAGTCTTTGTCCCGATGCAAGC	ENSG00000197093	ENST00000360039	E	I	GAL3ST4	Galactose-3-O-sulfotransferase 4 (EC 2.8.2.-) (Galbeta1-3GalNAc 3'- sulfotransferase) (Beta-galactose-3-O-sulfotransferase 4) (PP6968). [Source:Uniprot/SWISSPROT;Acc:Q96RP7]	7	ENSMUSG00000029510	ENSRNOG00000001375	0006029:proteoglycan metabolism	0050698:proteoglycan sulfotransferase activity	0016021:integral to membrane	NM_024637	galactose-3-O-sulfotransferase 4	AK092367	79690
1	6	8	5688	QTRTD1	360	557	0.7293		M		593	576	0.6128		M	D1.5	0.6685	D1.5	H200004738	CCATGAATAAATTCATGGGCATCCTCATAACTCTTCCATGAATGGCAAGGGGTACTTATGGAAAACAGT	ENSG00000151576	ENST00000281273	E	I	QTRTD1	queuine tRNA-ribosyltransferase domain containing 1 [Homo sapiens]. [Source:RefSeq;Acc:NM_024638]	3	ENSMUSG00000022704	ENSRNOG00000026814	-	-	-	NM_024638	queuine tRNA-ribosyltransferase domain containing 1	BC039265	79691
1	6	9	5772	CD5L	39	15	9.7965			U2	76	139	0.9929						H200005040	GCAGCGTCCTATAATCCTAGACCTTTTCATGACGTGTAAAAAATGATGTTTCATCCTCTGATTGCCCCA	ENSG00000073754	ENST00000178510	E	I	CD5L	CD5 antigen-like precursor (SP-alpha) (CT-2) (IgM-associated peptide). [Source:Uniprot/SWISSPROT;Acc:O43866]	1	ENSMUSG00000015854	ENSRNOG00000023068	0009605:response to external stimulus	0004871:signal transducer activity	0016020:membrane	NM_005894	CD5 antigen-like (scavenger receptor cysteine rich family)	U82812	922
1	6	10	5784	TBL2	2377	3343	0.7297		E		2338	2504	0.8275		E		0.7771		H200005046	AGGCTAAGAGAATATCAAGTCCCCAGGTCTGGAAGAAAAGTAGAAAAGAGTAGTACTATTGTCCAATGT	ENSG00000106638	ENST00000305632	E	I	TBL2	Transducin beta-like 2 protein (WS beta-transducin repeats protein) (WS-betaTRP) (Williams-Beuren syndrome chromosome region 13 protein) (UNQ563/PRO1125). [Source:Uniprot/SWISSPROT;Acc:Q9Y4P3]	7	ENSMUSG00000005374	-	-	-	-	NM_032988,NM_012453	transducin (beta)-like 2	AL080162,AK026529	26608
1	6	11	5868	LIAS	2278	2691	0.8551		E		2601	2600	0.7745		E		0.8138		H200005064	GTATGCACATAATGTAGAAACAGTCCCGGAATTACAGAGTAAGGTTCGTGATCCTCGGGCCAATTTTGA	ENSG00000121897	ENST00000261434,ENST00000340169	T	C	LIAS	Lipoic acid synthetase, mitochondrial precursor (Lip-syn) (Lipoate synthase) (HUSSY-01). [Source:Uniprot/SWISSPROT;Acc:O43766]	4	ENSMUSG00000029199	ENSRNOG00000002759	0009058:biosynthesis	0016874:ligase activity	0005739:mitochondrion	NM_006859,NM_194451	lipoic acid synthetase	AK026289	11019
1	6	12	5880	VIP	124	206	0.9029				156	234	0.7676						H200005070	AAAGGCTCTCTCCTGATAGTCTTTCAGTTAAGGAGAACGACCCCTGCTTCTGACACTGAAACTTCCCTT	ENSG00000146469	ENST00000356380,ENST00000275292	E	C	VIP	Vasoactive intestinal peptide precursor (VIP). [Source:Uniprot/SWISSPROT;Acc:P01282]	6	ENSMUSG00000019772	ENSRNOG00000018808	0050794:regulation of cellular process	0004871:signal transducer activity	0005625:soluble fraction	NM_003381,NM_194435	vasoactive intestinal peptide	M36634	7432
1	6	13	5964	CCR5	79	163	0.9045				152	240	0.812						H200005088	AGTTACTCATTCAGGGATAGCACTGAGCAAAGCATTGAGCAAAGGGGTCCCATATAGGTGAGGGAAGCC	ENSG00000188239,ENSG00000160791	ENST00000343801,ENST00000292303	E	M	CCR5	C-C chemokine receptor type 5 (C-C CKR-5) (CC-CKR-5) (CCR-5) (CCR5) (HIV-1 fusion coreceptor) (CHEMR13) (CD195 antigen). [Source:Uniprot/SWISSPROT;Acc:P51681]	3_NT_079509	ENSMUSG00000035359	ENSRNOG00000006774	0007267:cell-cell signaling	0015026:coreceptor activity	0005768:endosome	NM_000579	chemokine (C-C motif) receptor 5	BC038398	1234
1	6	14	5976	ABCC8	151	156	1.4024				232	288	0.6777						H200005094	CTACGAGGGGCTCCTGGCACCATCGCTGATCCCAAAGAACTGGCCAGACCAAGGGAAGATCCAGATCCA	ENSG00000006071	ENST00000302539	T	I	ABCC8	Sulfonylurea receptor 1. [Source:Uniprot/SWISSPROT;Acc:Q09428]	11	ENSMUSG00000040136	ENSRNOG00000021130	0015672:monovalent inorganic cation transport	0016820:hydrolase activity, acting on acid anhydrides, catalyzing transmembrane movement of substances	0016021:integral to membrane	NM_000352	ATP-binding cassette, sub-family C (CFTR/MRP), member 8	L78207	6833
1	6	15	6060	NCK1	507	822	0.6746		E		821	1019	0.8562		E		0.76		H200005112	GAATAATCCATTAACTTCAGGTTTGGAACCATCACCTCCACAGTGTGATTACATTAGGCCTTCACTCAC	ENSG00000158092	ENST00000288986	E	I	NCK1	Cytoplasmic protein NCK1 (NCK adaptor protein 1) (SH2/SH3 adaptor protein NCK-alpha). [Source:Uniprot/SWISSPROT;Acc:P16333]	3	ENSMUSG00000032475	ENSRNOG00000014917	0042110:T-cell activation	0005057:receptor signaling protein activity	0005737:cytoplasm	NM_006153	NCK adaptor protein 1	BC006403,X17576	4690
1	6	16	6072	JAM2	55	111	1.2129				160	294	0.9858						H200005118	GCTCCAGCAGTTCCATCATGTGAAGTACCCTCTTCTGCTCTGAGTGGAACTGTGGTAGAGCTACGATGT	ENSG00000154721	ENST00000312957	E	I	JAM2	Junctional adhesion molecule 2 precursor (Vascular endothelial junction-associated molecule) (VE-JAM). [Source:Uniprot/SWISSPROT;Acc:P57087]	21	ENSMUSG00000053062	-	0007154:cell communication	-	0016021:integral to membrane	NM_021219	junctional adhesion molecule 2	CR610497	58494
1	6	17	6156	OSBPL11	574	790	0.7792		M		894	802	0.5986		E	D1.5	0.683		H200005420	GTCTTCCAATCAGTGTGTGTAACATACCTGTTGTTTATCAGCCATTGTAGGTGGCTGTGTCTGTTGCAT	ENSG00000144909	ENST00000296220	E	I	OSBPL11	Oxysterol binding protein-related protein 11 (OSBP-related protein 11) (ORP-11). [Source:Uniprot/SWISSPROT;Acc:Q9BXB4]	3	ENSMUSG00000022807	ENSRNOG00000001782	0008152:metabolism	-	-	NM_022776	oxysterol binding protein-like 11	AF392454	114885
1	6	18	6168	-	447	347	1.3773		M		108	397	2.0394			U2			H200005426	GGTAAAGATGGCTCATATTTGACAGCTTACAGAATAACATGAGAGTGTTATAAACACACATTCCCCCCT	-	-	-	-	-	-	-	-	-	-	-	-	-	-	AK057710	-
1	6	19	6252	Q96M94	1426	1525	0.9537		E		1089	1389	0.9217		E		0.9376		H200005444	TGAAGGAATGGTCCAGTGAGGTGATTGGGAGAGGTTATTTTCTACCTAACTTGTATATGCCCTATACCT	ENSG00000174010	ENST00000328046	E	I	Q96M94	-	X	ENSMUSG00000043863	ENSRNOG00000006515	-	0005488:binding	-	-	-	AB051464	80311
1	6	20	6264	FBXO32	211	178	1.5218			U1.5	138	280	1.065						H200005450	GAACTACTCCAGACCCTCTACACATCCTTATGTACACTGGTCCAAAGAGTCGGCAAGTCTGTGCTGGTC	ENSG00000156804	ENST00000287396	E	I	FBXO32	F-box only protein 32 (Muscle atrophy F-box protein) (MAFbx) (Atrogin- 1). [Source:Uniprot/SWISSPROT;Acc:Q969P5]	8	ENSMUSG00000022358	ENSRNOG00000006738	0008152:metabolism	0005488:binding	-	NM_148177,NM_058229	F-box protein 32	-	114907
1	6	21	6348	KCTD5	5927	3933	1.4174		E		2986	6036	1.7119		E	U1.5	1.5577	U1.5	H200005468	CCTGCCTAGGCCTCATCCTCCTCTTTGCCAGTCACCTGATTAACCAATTCTCCAGCATTAGGACTTACC	ENSG00000167977	ENST00000301738	E	I	KCTD5	Potassium channel tetramerisation domain containing protein 5. [Source:Uniprot/SWISSPROT;Acc:Q9NXV2]	16	ENSMUSG00000016946	ENSRNOG00000005607	0015672:monovalent inorganic cation transport	0005488:binding	0008076:voltage-gated potassium channel complex	NM_018992	potassium channel tetramerisation domain containing 5	AK000047	54442
1	6	22	6360	SLC9A6	1915	1654	1.1453		E		897	1366	1.0976		E		1.1212		H200005474	TCAAGGGGAACCAAGCCTGCTGTGCTTACATCAGCATCTGGAAGACTTTCCTCTCCTCTAATCTGTGTA	ENSG00000198689	ENST00000361834	E	I	SLC9A6	Sodium/hydrogen exchanger 6 (Na(+)/H(+) exchanger 6) (NHE-6). [Source:Uniprot/SWISSPROT;Acc:Q92581]	X	ENSMUSG00000060681	ENSRNOG00000000879	0050801:ion homeostasis	0015075:ion transporter activity	0042598:vesicular fraction	NM_006359	solute carrier family 9 (sodium/hydrogen exchanger), isoform 6	BC035029,AF030409	10479
1	7	1	6444	SPOCD1	368	435	0.9454		M		235	317	0.7549						H200005492	AGCATCTGCCCAGCCAAGGCCAAGGTCTGGAGGTCACTCACTCAAGTCTGTTGCTGGCTGTGCTGCTCC	ENSG00000134668	ENST00000294514	T	I	SPOCD1	SPOC domain containing 1 [Homo sapiens]. [Source:RefSeq;Acc:NM_144569]	1	ENSMUSG00000028784	ENSRNOG00000023000	0008152:metabolism	-	-	-	-	BC007910	90853
1	7	2	6456	-	567	628	0.9532		M		465	1091	1.6224		E	U1.5	1.2436		H200005498	GTGAGTGATGTTTCCCATACAACTCAGGGATGCCAGGTGGCTTACCCTGAGATAGTCATTTTGGGCACA	-	-	-	-	-	-	-	-	-	-	-	-	-	-	AB037753	54455
1	7	3	6540	PHEX	56	105	1.3192				123	168	0.6822						H200005800	GTGCCAGCGGAGGCTGCACTGAGCCTTCATCGCCCATTGCTTTAGGCCTGGAGACTTTCATTTTTAGTG	ENSG00000102174	ENST00000326818	E	I	PHEX	Phosphate regulating neutral endopeptidase (EC 3.4.24.-) (Metalloendopeptidase homolog PEX) (X-linked hypophosphatemia protein) (HYP) (Vitamin D-resistant hypophosphatemic rickets protein). [Source:Uniprot/SWISSPROT;Acc:P78562]	X	ENSMUSG00000057457	ENSRNOG00000023440	0007154:cell communication	0046872:metal ion binding	0016021:integral to membrane	-	-	-	-
1	7	4	6552	CRYGD	124	205	0.9074				176	252	0.7492						H200005806	GACTCTATGAGAGGGAGGACTACAGAGGCCAGATGATAGAGTTCACTGAGGACTGCTCCTGTCTTCAGG	ENSG00000118231	ENST00000264376	E	I	CRYGD	Gamma crystallin D (Gamma crystallin 4). [Source:Uniprot/SWISSPROT;Acc:P07320]	2	ENSMUSG00000025945	ENSRNOG00000011810	0050953:sensory perception of light	0005198:structural molecule activity	-	NM_006891	crystallin, gamma D	U66583,BM699428	1421
1	7	5	6636	MAGEB1	5	58	0.6064			D1.5	89	167	0.9888						H200005824	TTTTTGTGGCAAGATGCCAACCTTTTGAAGTAGTGAGCAGCCAAGATATGGCTAGAGAGATCATCATAT	ENSG00000120289	ENST00000333335	E	I	MAGEB1	Melanoma-associated antigen B4 (MAGE-B4 antigen). [Source:Uniprot/SWISSPROT;Acc:O15481]	X	ENSMUSG00000059141	ENSRNOG00000028179	-	-	-	NM_177415,NM_002363,NM_177404	melanoma antigen family B, 1	X82539	4112
1	7	6	6648	DAZL	52	156	0.773				108	210	0.9879						H200005830	CTGGTGATATAAAGAATGAAAGTAGCTGTATGAGCAGAGCAGTTCAAGGGCCAAACCCTGGAACGGTAG	ENSG00000092345	ENST00000250863	E	I	DAZL	Deleted in azoospermia-like (DAZ-like autosomal) (Deleted in azoospermia-like 1) (DAZ homolog) (SPGY-like-autosomal). [Source:Uniprot/SWISSPROT;Acc:Q92904]	3	ENSMUSG00000010592	ENSRNOG00000023474	-	-	-	NM_001351	deleted in azoospermia-like	U66078,BX648638	1618
1	7	7	6732	KREMEN2	1659	753	2.0664		E	U2	620	1964	2.3974		E	U2	2.2258	U2	H200005848	CTGCCGTCCTCAGTGAGAGGTCACAGGTCAGCAAAAACAGTCAAAAAACCCCCACAGATTTTGAATAAA	ENSG00000131650	ENST00000319500	E	I	KREMEN2	Kremen protein 2 precursor (Kringle-containing protein marking the eye and the nose) (Dickkopf receptor 2). [Source:Uniprot/SWISSPROT;Acc:Q8NCW0]	16	ENSMUSG00000040680	ENSRNOG00000004122	0007154:cell communication	-	0016021:integral to membrane	NM_024507,NM_145347,NM_145348,NM_172229	kringle containing transmembrane protein 2	BC009383	79412
1	7	8	6744	Q8N7Z0	32	109	0.9378				80	223	1.4629						H200005854	CCTAAGAAAACCTTACCCTTTGAGGAAGAGCTCAAAATGAGTAAACCTAAGTGGCCACCTGAAATGACA	ENSG00000163092	ENST00000328983,ENST00000295237	E	C	Q8N7Z0	-	2	ENSMUSG00000027022	ENSRNOG00000007620	-	-	-	XM_496607	similar to hypothetical protein	AK056582,AL832375	440924
1	7	9	6828	PTPN4	118	115	1.7297			U1.5	157	294	1.002						H200005872	ATCCAGCTAGCTGAGGGGCTTATCACTGGAACAGTCCTGACACAGTTTGATCAACTGTATCGGAAAAAA	ENSG00000088179	ENST00000263708	T	I	PTPN4	Protein tyrosine phosphatase, non-receptor type 4 (EC 3.1.3.48) (Protein-tyrosine phosphatase MEG1) (PTPase-MEG1) (MEG). [Source:Uniprot/SWISSPROT;Acc:P29074]	2	ENSMUSG00000026384	ENSRNOG00000002625	0043170:macromolecule metabolism	0005488:binding	0016020:membrane	NM_002830	protein tyrosine phosphatase, non-receptor type 4 (megakaryocyte)	M68941,BX648614	5775
1	7	10	6840	ATP5J	13001	13596	0.9187		E		10438	10675	0.9044		E		0.9115		H200005878	CTCAGTCCATTTGCGGAGGAACATTGGTGTTACAGCAGTGGCATTTAATAAGGAACTTGATCCTATACA	ENSG00000154723	ENST00000284971	E	I	ATP5J	ATP synthase coupling factor 6, mitochondrial precursor (EC 3.6.3.14) (F6). [Source:Uniprot/SWISSPROT;Acc:P18859]	21	ENSMUSG00000022890	ENSRNOG00000001551	0006793:phosphorus metabolism	0005386:carrier activity	0016469:proton-transporting two-sector ATPase complex	NM_001003703,NM_001003696,NM_001003701,NM_001003697,NM_001685	ATP synthase, H+ transporting, mitochondrial F0 complex, subunit F6	AL110183	522
1	7	11	6924	COPB2	5836	5982	0.9584		E		4376	5104	0.96		E		0.9592		H200006180	CTAGAGCTCTTAATTAGAACTGGACGGCTGCCAGAAGCTGCCTTCTTGGCCCGAACTTACTTACCCAGT	ENSG00000184432	ENST00000333188	E	I	COPB2	Coatomer beta' subunit (Beta'-coat protein) (Beta'-COP) (p102). [Source:Uniprot/SWISSPROT;Acc:P35606]	3	ENSMUSG00000032458	-	0016192:vesicle-mediated transport	0005215:transporter activity	0016020:membrane	NM_004766	coatomer protein complex, subunit beta 2 (beta prime)	X70476	9276
1	7	12	6936	ALDH1A3	89	255	0.5687			D1.5	112	234	1.0657						H200006186	TTCTGATTAGTTAGTAAATAACACCTGGATTCTATGGAGGACCTCGGTCTTCATCCAAGTGGCCTGAGT	ENSG00000184254	ENST00000329841,ENST00000346623	E	C	ALDH1A3	Aldehyde dehydrogenase 6 (EC 1.2.1.5). [Source:Uniprot/SWISSPROT;Acc:P47895]	15	ENSMUSG00000015134	ENSRNOG00000013028	0006629:lipid metabolism	0003824:catalytic activity	-	NM_000693	aldehyde dehydrogenase 1 family, member A3	U07919	220
1	7	13	7020	PCK2	388	262	1.6158			U1.5	79	315	2.1164			U2			H200006204	ATCTTTGGTGGCCGCAGACCCAAAGGGGTACCCCTGGTATACGAGGCCTTCAACTGGCGTCATGGGGTG	ENSG00000100889	ENST00000216780	T	I	PCK2	Phosphoenolpyruvate carboxykinase, mitochondrial precursor [GTP] (EC 4.1.1.32) (Phosphoenolpyruvate carboxylase) (PEPCK-M). [Source:Uniprot/SWISSPROT;Acc:Q16822]	14	ENSMUSG00000040618	ENSRNOG00000018536	0006091:energy pathways	0046872:metal ion binding	0005739:mitochondrion	NM_004563	phosphoenolpyruvate carboxykinase 2 (mitochondrial)	AK129934,X92720	5106
1	7	14	7032	K174_HUMAN	997	739	1.3431		E		1094	1557	1.0435		E		1.1839		H200006210	GACCCCTCTGTACAGGGGGATTGTGGTGAGTGAGAATCAAGGCCACCTTGTGTGTTTTCTCACTCTCGA	ENSG00000182149	ENST00000329908	E	I	K174_HUMAN	-	16	ENSMUSG00000031729	ENSRNOG00000015144	-	-	-	NM_014761	KIAA0174 gene product	BC000430,D79996	9798
1	7	15	7116	PGD	3307	3920	0.8469		E		2960	3198	0.8543		E		0.8506		H200006228	GCTAAGGCAGGCAGCCACCGAGTTTGGCTGGACTCTCAATTATGGTGGCATCGCCCTGATGTGGAGAGG	ENSG00000142657	ENST00000270776	E	I	PGD	6-phosphogluconate dehydrogenase, decarboxylating (EC 1.1.1.44). [Source:Uniprot/SWISSPROT;Acc:P52209]	1	ENSMUSG00000028961	ENSRNOG00000013788	0006766:vitamin metabolism	0005215:transporter activity	-	NM_002631	phosphogluconate dehydrogenase	U30255,BC000368	5226
1	7	16	7128	BRI3	22161	15791	1.2751		E		13232	17132	1.1997		E		1.2368		H200006234	AGCCACCTTCGCTTAAAGGGAACACCAGGCCCGGCTTTCCTACACCCAGCTCTCTTTTTCTAATGTAAA	ENSG00000164713	ENST00000297290	E	I	BRI3	Brain protein I3 (pRGR2). [Source:Uniprot/SWISSPROT;Acc:O95415]	7	ENSMUSG00000047843	ENSRNOG00000001009	-	-	0016021:integral to membrane	NM_015379	brain protein I3	AF106966	25798
1	7	17	7212	DAG1	2205	2154	1.0177		E		2140	3089	1.1454		E		1.0797		H200006252	CCCATGACTCAGGGGCGCCCACTCTGCTTCGATTCTCCTCCTGTGGAAGAAACCATTTTGAGCATGACT	ENSG00000173402	ENST00000308775	E	I	DAG1	Dystroglycan precursor (Dystrophin-associated glycoprotein 1) [Contains: Alpha-dystroglycan (Alpha-DG); Beta-dystroglycan (Beta- DG)]. [Source:Uniprot/SWISSPROT;Acc:Q14118]	3	ENSMUSG00000039952	ENSRNOG00000019400	0006928:cell motility	0005515:protein binding	0016021:integral to membrane	NM_004393	dystroglycan 1 (dystrophin-associated glycoprotein 1)	L19711	1605
1	7	18	7224	DCN	25	103	0.8712				97	194	1.0315						H200006258	GGCTGGCAGAGCATAAGTACATCCAGGTTGTCTACCTTCATAACAACAATATCTCTGTAGTTGGATCAA	ENSG00000011465	ENST00000228329,ENST00000052754,ENST00000355569,ENST00000228330,ENST00000350856	T	P	DCN	Decorin precursor (Bone proteoglycan II) (PG-S2) (PG40). [Source:Uniprot/SWISSPROT;Acc:P07585]	12	ENSMUSG00000019929	ENSRNOG00000004554	0007275:development	-	0005578:extracellular matrix	NM_133503,NM_133504,NM_001920,NM_133505	decorin	-	1634
1	7	19	7308	HSPB2	532	624	0.9075		M		476	575	0.7584		M		0.8296		H200006560	GGAAGGGAAAGGTGCATGGTCCACAATGTATGGTTTGGTCCCATGGGACATGTCATAGCCTTGGTTTAG	ENSG00000170276	ENST00000304298	E	I	HSPB2	Heat-shock protein beta-2 (HspB2) (DMPK-binding protein) (MKBP). [Source:Uniprot/SWISSPROT;Acc:Q16082]	11	ENSMUSG00000038086	ENSRNOG00000010402	0006950:response to stress	0030234:enzyme regulator activity	0005737:cytoplasm	NM_001541	heat shock 27kDa protein 2	D89617,AB096250	3316
1	7	20	7320	PTPRZ2	413	539	0.8445		M		291	601	1.2973		M		1.0467		H200006566	ACAGAAAGGGGTGGGGGGACTCACATCTGAGCATTGTTTTCCTCTTCCTAAAATTAGGCAGGAAAATCA	ENSG00000106278	ENST00000265220	E	I	PTPRZ2	Receptor-type protein-tyrosine phosphatase zeta precursor (EC 3.1.3.48) (R-PTP-zeta). [Source:Uniprot/SWISSPROT;Acc:P23471]	7	-	ENSRNOG00000006030	0008152:metabolism	0016787:hydrolase activity	-	NM_002851	protein tyrosine phosphatase, receptor-type, Z polypeptide 1	M93426	5803
1	7	21	7404	MSH2	1999	2767	0.7434		E		2299	1747	0.5623		E	D1.5	0.6465	D1.5	H200006584	CTGGTGACAGTCAATTGAAAGGAGTCTCCACGTTCATGGCTGAAATGTTGGAAACTGCTTCTATCCTCA	ENSG00000095002	ENST00000233146	E	I	MSH2	DNA mismatch repair protein Msh2. [Source:Uniprot/SWISSPROT;Acc:P43246]	2	ENSMUSG00000024151	ENSRNOG00000015796	0000074:regulation of cell cycle	0000166:nucleotide binding	0005622:intracellular	NM_000251	mutS homolog 2, colon cancer, nonpolyposis type 1 (E. coli)	BX649122	4436
1	7	22	7416	BCKDHA	3102	3093	0.99		E		2341	2420	0.7955		E		0.8874		H200006590	TGGAACTTGCGCAGGTGCGACTGGCCAGCAGAGGTCACGAATAAACTGCATCTCTGCGCCTGGCTCTCT	ENSG00000142046	ENST00000269980	E	I	BCKDHA	2-oxoisovalerate dehydrogenase alpha subunit, mitochondrial precursor (EC 1.2.4.4) (Branched-chain alpha-keto acid dehydrogenase E1 component alpha chain) (BCKDH E1-alpha) (BCKDE1A). [Source:Uniprot/SWISSPROT;Acc:P12694]	19	ENSMUSG00000060376	ENSRNOG00000020607	0008152:metabolism	0003863:3-methyl-2-oxobutanoate dehydrogenase (2-methylpropanoyl-transferring) activity	0045239:tricarboxylic acid cycle enzyme complex	NM_000709	branched chain keto acid dehydrogenase E1, alpha polypeptide (maple syrup urine disease)	Z14093	593
1	8	1	7500	HNRPM	14414	18383	0.7626		E		13760	11026	0.7064		E		0.734		H200006608	GGCTGGTGTGGTGGTCCGAGCAGACATTCTTGAAGATAAAGATGGAAAAAGTCGTGGAATAGGCACTGT	ENSG00000099783	ENST00000348943,ENST00000325495	E	C	HNRPM	Heterogeneous nuclear ribonucleoprotein M (hnRNP M). [Source:Uniprot/SWISSPROT;Acc:P52272]	19	ENSMUSG00000054950	ENSRNOG00000007921	-	0004871:signal transducer activity	0019028:viral capsid	NM_031203,NM_005968	heterogeneous nuclear ribonucleoprotein M	BC019580,L03532	4670
1	8	2	7512	SUPT4H1	2703	3025	0.8946		E		2571	3053	0.9375		E		0.9158		H200006614	CCTTTTCTCCTCCGGCCTAGTAGGGGACCTTGGGTAACATCCCATTTTTCGGCCAAGGTGAGTTGTTTT	ENSG00000108372	ENST00000225504	E	I	SUPT4H1	Transcription initiation protein SPT4 homolog 1. [Source:Uniprot/SWISSPROT;Acc:Q16550]	17	ENSMUSG00000020485	ENSRNOG00000007845	0006366:transcription from Pol II promoter	0003676:nucleic acid binding	0005622:intracellular	NM_003168	suppressor of Ty 4 homolog 1 (S. cerevisiae)	U43923	6827
1	8	3	7596	-	94	133	1.2829				198	321	0.8968						H200006632	GTGATGCCTTCCGACACCACTGGGAACCAAGGGCCCTCACTCAGGAACCCTGGAGACAGAAGTCAGGTG	-	-	-	-	-	-	17	-	-	-	-	-	NM_004382	corticotropin releasing hormone receptor 1	X72304	1394
1	8	4	7608	VEGFC	133	115	1.8547			U1.5	156	417	1.5337		M	U1.5			H200006638	TACAGACAAGTTCATTCCATTATTAGACGTTCCCTGCCAGCAACACTACCACAGTGTCAGGCAGCGAAC	ENSG00000150630	ENST00000280193	T	I	VEGFC	Vascular endothelial growth factor C precursor (VEGF-C) (Vascular endothelial growth factor related protein) (VRP) (Flt4 ligand) (Flt4- L). [Source:Uniprot/SWISSPROT;Acc:P49767]	4	ENSMUSG00000031520	ENSRNOG00000011416	0050794:regulation of cellular process	0004871:signal transducer activity	0016020:membrane	NM_005429	vascular endothelial growth factor C	U43142,BC063685	7424
1	8	5	7692	CAPG	281	297	1.1028				104	182	0.8942						H200006940	CAAATGCCCAGGCCGCAGCTCTGTATAAGGTCTCTGATGCCACTGGACAGATGAACCTGACCAAGGTGG	ENSG00000042493	ENST00000263867	T	I	CAPG	Macrophage capping protein (Actin-regulatory protein CAP-G). [Source:Uniprot/SWISSPROT;Acc:P40121]	2	ENSMUSG00000056737	ENSRNOG00000013668	0030832:regulation of actin filament length	0005488:binding	0008290:F-actin capping protein complex	NM_001747	capping protein (actin filament), gelsolin-like	BF690828,M94345	822
1	8	6	7704	XRN1	943	777	1.2203		E		738	1645	1.6479		E	U1.5	1.4181		H200006946	CCTCCAGCCGTACACCAACTGCACTTGGTTGTTTCAGCAGTTGGTATACTATTAAATTGTCCAGGCCAA	ENSG00000114127	ENST00000264951	E	I	XRN1	5'-3' exoribonuclease 1; strand-exchange protein 1 [Homo sapiens]. [Source:RefSeq;Acc:NM_019001]	3	ENSMUSG00000032410	ENSRNOG00000010027	-	0003824:catalytic activity	0005622:intracellular	NM_019001	5'-3' exoribonuclease 1	BX640905,AL133623	54464
1	8	7	7788	PTK9	14608	10659	1.2706		E		7124	12467	1.5884		E	U1.5	1.4206		H200006964	ATCTGTTAAACCTGCTGCAAGAGCCATAACTTTGAGGCATTTTCTAAATGAACTGTGGGGATCCAGGAT	ENSG00000151239	ENST00000325127,ENST00000334878	E	C	PTK9	Twinfilin 1 (A6 protein) (Protein tyrosine kinase 9). [Source:Uniprot/SWISSPROT;Acc:Q12792]	12	ENSMUSG00000022451	ENSRNOG00000022507	0043170:macromolecule metabolism	0016740:transferase activity	0015629:actin cytoskeleton	NM_198974,NM_002822	PTK9 protein tyrosine kinase 9	U02680,AK127868	5756
1	8	8	7800	-	2429	2466	0.9797		E		1856	2471	1.0309		E		1.005		H200006970	AGCAGCATCTGAGAACATAAGAACAGTTGGACATTGGAAAGAGGTTTGTTGCCCTCATCCCTCCTTGAA	-	-	-	-	-	-	-	-	-	-	-	-	-	-	AL117461	286451
1	8	9	7884	AMPD2	2124	1535	1.3426		E		1126	2383	1.6404		E	U1.5	1.484		H200006988	GCCCAGGGCCTCAATGAGCCTGGTCCATGAAGTGCCCACCACATCGCAGCACTTTTACCACGTTTTGTC	ENSG00000116337	ENST00000256578,ENST00000358729,ENST00000342115	E	C	AMPD2	AMP deaminase 2 (EC 3.5.4.6) (AMP deaminase isoform L). [Source:Uniprot/SWISSPROT;Acc:Q01433]	1	ENSMUSG00000027889	ENSRNOG00000019240	0009156:ribonucleoside monophosphate biosynthesis	0003824:catalytic activity	-	NM_004037,NM_203404,NM_139156	adenosine monophosphate deaminase 2 (isoform L)	AK025706	271
1	8	10	7896	MAP4K2	914	584	1.54		E	U1.5	772	976	0.8667		E		1.1553		H200006994	ACTCTTTCTGCCAAGAGCCTGCCCCTGCATTTGTCCTGGGAAACACGGTATTTAAGAGAGAACTATATT	ENSG00000168067	ENST00000294066	E	I	MAP4K2	Mitogen-activated protein kinase kinase kinase kinase 2 (EC 2.7.1.37) (MAPK/ERK kinase kinase kinase 2) (MEK kinase kinase 2) (MEKKK 2) (Germinal center kinase) (GC kinase) (Rab8 interacting protein) (B lymphocyte serine/threonine-protein kinase). [Source:Uniprot/SWISSPROT;Acc:Q12851]	11	ENSMUSG00000024948	ENSRNOG00000021061	0009653:morphogenesis	0005488:binding	0016020:membrane	NM_004579	mitogen-activated protein kinase kinase kinase kinase 2	U07349	5871
1	8	11	7980	CCND3	2762	1925	1.3735		E		1997	2560	0.9963		E		1.1698		H200007012	GAATAGTCTAGATGGCTCCTCTCAGTACTTTGGAGGCCCCTATGTAGTCCGTGCTGACAGCTGCTCCTA	ENSG00000112576	ENST00000230338	E	I	CCND3	G1/S-specific cyclin D3. [Source:Uniprot/SWISSPROT;Acc:P30281]	6	ENSMUSG00000034165	-	0008151:cell growth and/or maintenance	-	0005622:intracellular	NM_001760	cyclin D3	AK096276,M92287	896
1	8	12	7992	NMB	879	758	1.1742		E		1020	1184	0.8207		E		0.9817		H200007018	GCTCAAATCTCTGTTACTCCATTACTGTGATTTCTGGCTGGGTCACCAGAAATATCGCTGATGCAGACA	ENSG00000197696	ENST00000360476	E	I	NMB	Neuromedin B-32 precursor [Contains: Neuromedin B]. [Source:Uniprot/SWISSPROT;Acc:P08949]	15	ENSMUSG00000025723	ENSRNOG00000011011	0007267:cell-cell signaling	0004871:signal transducer activity	0005625:soluble fraction	NM_021077,NM_205858	neuromedin B	M21551,BE781314	4828
1	8	13	8076	-	13	89	0.6865				146	231	0.8041						H200007320	GCTCAAGTCAATTTAGCAAGCATTTGTTAAGATCCACGGTGGGAGCTATACCTCAGAGCTCCAGGGAGC	-	-	-	-	-	-	-	-	-	-	-	-	-	-	U88965	711
1	8	14	8088	HOXD13	363	350	1.1565				288	460	0.9698		M				H200007326	ACATGTGCGTCTACCGAAGAGGGAGGAAGAAGAGAGTGCCTTACACCAAACTGCAGCTTAAAGAACTGG	ENSG00000128714	ENST00000249505	E	I	HOXD13	Homeobox protein Hox-D13 (Hox-4I). [Source:Uniprot/SWISSPROT;Acc:P35453]	2	ENSMUSG00000001819	ENSRNOG00000001588	0006366:transcription from Pol II promoter	0030528:transcription regulator activity	0005622:intracellular	NM_000523	homeo box D13	-	3239
1	8	15	8172	RENBP	135	192	1.0335				205	344	0.9445						H200007344	CCGTCATTGCATTCGGAAAGGCGACCCCGAACTTCGAGCCCACGTGATTGACAAGTTCCTATTGTTGCC	ENSG00000102032	ENST00000218151	E	I	RENBP	N-acylglucosamine 2-epimerase (EC 5.1.3.8) (GlcNAc 2-epimerase) (N- acetyl-D-glucosamine 2-epimerase) (Renin-binding protein) (RNBP). [Source:Uniprot/SWISSPROT;Acc:P51606]	X	ENSMUSG00000031387	ENSRNOG00000019679	0050791:regulation of physiological process	0016854:racemase and epimerase activity	-	NM_002910	renin binding protein	-	5973
1	8	16	8184	TNFRSF13B	661	652	1.051		M		696	1004	0.9918		E		1.021		H200007350	TAGGTCGTCATCACCTAACCACACGTGCAATAAAGTCCTCGTGCCTGCTGCTCACAGCCCCCGAGAGCC	ENSG00000108516	ENST00000261652	E	I	TNFRSF13B	Tumor necrosis factor receptor superfamily member 13B (Transmembrane activator and CAML interactor). [Source:Uniprot/SWISSPROT;Acc:O14836]	17	ENSMUSG00000010142	ENSRNOG00000002304	0007154:cell communication	0004871:signal transducer activity	0016021:integral to membrane	NM_012452	tumor necrosis factor receptor superfamily, member 13B	AF023614,AK097261	23495
1	8	17	8268	-	86	132	1.2386				68	110	0.8906						H200007368	GAAATGGTCGCTTTTCATAGCCATCTCTCTGCACTTGTTGGCCTTCCCTGACAGTAGCAACGTTCTTCA	-	-	-	-	-	-	-	-	-	-	-	-	-	-	AF052176	-
1	8	18	8280	EIF5B	5461	7106	0.7738		E		5841	5313	0.7478		E		0.7607		H200007374	CAAGATAAAAATCCTCCCTCAGTACATTTTTAATTCTCGAGATCCGATAGTGATGGGGGTGACGGTGGA	ENSG00000158417	ENST00000289371	E	I	EIF5B	Eukaryotic translation initiation factor 5B (eIF-5B) (Translation initiation factor IF-2). [Source:Uniprot/SWISSPROT;Acc:O60841]	2	ENSMUSG00000059893	ENSRNOG00000023356	0006413:translational initiation	0000166:nucleotide binding	-	NM_015904	eukaryotic translation initiation factor 5B	AB018284	9669
1	8	19	8364	-	3111	3724	0.8399		E		3013	2809	0.7263		E		0.781		H200007392	CTTGGGGAAAGCGAAATTGCCAACACTCAAGTCACCTCAGTACCATCCAGGAGGCTGGGTATTGTCCTG	ENSG00000188774,ENSG00000141522	ENST00000343029,ENST00000269321	E	M	-	-	17_NT_079568	ENSMUSG00000025132	ENSRNOG00000007974	-	-	-	NM_004309	Rho GDP dissociation inhibitor (GDI) alpha	X69550	396
1	8	20	8376	TMSB4Y	5642	3100	1.6811		E	U1.5	1849	4113	1.83		E	U1.5	1.754	U1.5	H200007398	GGCAGGGAAGGAAAATAGCTTGAATGTTGGTGAAAGACTTAGCGGAGTGGGAGGGCAGTGAAATCTAGA	ENSG00000154620	ENST00000284856	E	I	TMSB4Y	Thymosin beta-4, Y-chromosomal. [Source:Uniprot/SWISSPROT;Acc:O14604]	Y	-	-	0030041:actin filament polymerization	0005488:binding	0005856:cytoskeleton	NM_004202	thymosin, beta 4, Y-linked	AF000989	9087
1	8	21	8460	POLE	68	172	0.779				150	132	0.4282			D2			H200007700	TGGAACATTTTGCAGTTTTTGCCACAGGCAGCCTCCTGCCAGAACTACTTCCTCATGATTGTTTCAGCG	ENSG00000177084	ENST00000320574	E	I	POLE	DNA polymerase epsilon, catalytic subunit A (EC 2.7.7.7) (DNA polymerase II subunit A). [Source:Uniprot/SWISSPROT;Acc:Q07864]	12	ENSMUSG00000007080	ENSRNOG00000027356	0006950:response to stress	0016787:hydrolase activity	0005622:intracellular	NM_006231	polymerase (DNA directed), epsilon	L09561	5426
1	8	22	8472	FAT	5684	5110	1.0792		E		3895	5024	1.0628		E		1.071		H200007706	CACGGAAGTCTGACTCTCAACTCCCCCCAAAGTGCCTGACTTTAGTGAACCTAGAGGTGATGTGAGTAA	ENSG00000083857	ENST00000260147	E	I	FAT	Cadherin-related tumor suppressor homolog precursor (Fat protein homolog). [Source:Uniprot/SWISSPROT;Acc:Q14517]	4	ENSMUSG00000031646	ENSRNOG00000028735	0007275:development	0005515:protein binding	0016021:integral to membrane	NM_005245	FAT tumor suppressor homolog 1 (Drosophila)	X87241	2195
1	9	1	8556	ZMYND10	55	93	1.5237			U1.5	246	378	0.8925						H200007724	TGTGCTTACTGCAGTGCAGAGGCTTCTAAGCGCTGCTCACGATGCCAGAATGAGTGGTATTGCTGCAGG	ENSG00000004838	ENST00000231749,ENST00000360165,ENST00000342875	E	C	ZMYND10	Zinc finger MYND domain containing protein 10 (BLu protein). [Source:Uniprot/SWISSPROT;Acc:O75800]	3	ENSMUSG00000010044	ENSRNOG00000021602	-	-	-	NM_015896	zinc finger, MYND domain containing 10	AK096525,U70880,U70824	51364
1	9	2	8568	PGM5	20	25	3.5846			U2	157	254	0.839						H200007730	ACTGGGCCAAATTTGGCCGCCACTACTATTGCAGGTTTGACTATGAGGGGTTGGATCCCAAGACGACAT	ENSG00000154330	ENST00000284507	T	I	PGM5	Phosphoglucomutase-like protein 5 (Phosphoglucomutase-related protein) (PGM-RP) (Aciculin). [Source:Uniprot/SWISSPROT;Acc:Q15124]	9	ENSMUSG00000041731	ENSRNOG00000015406	0007154:cell communication	0005515:protein binding	0005913:cell-cell adherens junction	NM_021965	phosphoglucomutase 5	-	5239
1	9	3	8652	LECT2	28	32	3.4981			U2	135	365	1.4946						H200007748	GAAGGGAGAAAAACTTGGAACTCTATTGCCCTTGCAGAAAGTTTATCCTGGCATACAATCGCATGTGCA	ENSG00000145826	ENST00000274507	E	I	LECT2	Leukocyte cell-derived chemotaxin 2 precursor (hLECT2). [Source:Uniprot/SWISSPROT;Acc:O14960]	5	ENSMUSG00000021539	ENSRNOG00000012189	0042330:taxis	-	0005615:extracellular space	NM_002302	leukocyte cell-derived chemotaxin 2	D63521	3950
1	9	4	8664	DDX23	1736	2084	0.8514		E		1712	1952	0.8574		E		0.8544		H200007754	TGAACAGAAACCTGGCCGCCGGATGGGACCTCCTTTGGCACAGACTTGACTGTGTAACTGCATAAACTG	ENSG00000174243	ENST00000308025	E	I	DDX23	DEAD (Asp-Glu-Ala-Asp) box polypeptide 23; PRP28p homolog; U5 snRNP 100 kD protein; PRP28 homolog, yeast [Homo sapiens]. [Source:RefSeq;Acc:NM_004818]	12	ENSMUSG00000003360	ENSRNOG00000013127	0008152:metabolism	0003723:RNA binding	0005622:intracellular	NM_004818	DEAD (Asp-Glu-Ala-Asp) box polypeptide 23	AF026402	9416
1	9	5	8748	ULK2	223	194	1.4364				168	432	1.4967		M				H200007772	GGGAAGGAAGGAAGAGCTTTTCCATTTGGTGCTCCAATGTCTCCTGCTGGACCCATCTGCCTAGTGGAA	ENSG00000083290	ENST00000361327,ENST00000361658,ENST00000356775	E	P	ULK2	unc-51-like kinase 2; unc-51 (C. elegans)-like kinase 2 [Homo sapiens]. [Source:RefSeq;Acc:NM_014683]	17	ENSMUSG00000004798	ENSRNOG00000002763	0043170:macromolecule metabolism	0005488:binding	-	-	-	AL080134	-
1	9	6	8760	-	54	150	0.8239				76	220	1.5355			U1.5			H200007778	CAGGCCTGGTGCTCAAGATCTCGCCTCAGGGCTCCTTCCTCCAGTCTTGGAGCATTTTTTCGAGGTGAC	-	-	-	-	-	-	6	-	-	-	-	-	NM_138296	pre T-cell antigen receptor alpha	U36759	171558
1	9	7	8844	ARMCX3	775	593	1.3156		M		598	1098	1.2762		E		1.2958		H200008080	AAAGTAAAAGTTGGAAAATTCATGGCCAAACTTGCTGAACATATGTTCCCAAAGAGCCAGGAATAACAC	ENSG00000102401	ENST00000337434,ENST00000341189	E	C	ARMCX3	ALEX3 protein; arm protein lost in epithelial cancers, X chromosome, 3; 1200004E24Rik [Homo sapiens]. [Source:RefSeq;Acc:NM_016607]	X	ENSMUSG00000049047	ENSRNOG00000025730	-	-	-	NM_016607,NM_177948,NM_177947	armadillo repeat containing, X-linked 3	BX647802	51566
1	9	8	8856	NRG1	221	256	1.0654				83	257	1.6227			U1.5			H200008086	GACTCTCCTCATAGTGAAAGGTATGTGTCAGCCATGACCACCCCGGCTCGTATGTCACCTGTAGATTTC	ENSG00000157168	ENST00000287840,ENST00000355277,ENST00000356819,ENST00000287842	T	P	NRG1	Neuregulin-1, sensory and motor neuron-derived factor isoform. [Source:Uniprot/SWISSPROT;Acc:Q15491]	8	ENSMUSG00000062991	ENSRNOG00000010392	0009653:morphogenesis	0030971:receptor tyrosine kinase binding	0016021:integral to membrane	NM_013964,NM_013957,NM_013956	neuregulin 1	M94167	3084
1	9	9	8940	-	145	179	1.1674				163	275	0.8952						H200008104	CTGACAATTATACCAGGAGGGGGTTGACAGCATTCGCCCCCTCCAGTGTCTAAACTCAGTTACTGGCAC	-	-	-	-	-	-	-	-	-	-	-	-	-	-	-	-
1	9	10	8952	UBL3	827	515	1.585		E	U1.5	653	1294	1.4136		E		1.4968		H200008110	CCTTAATAGTATATACGTGAAATACTCAGCTGTCCCTTTAAAAATAATTCCTTGGACTGCCTGGTGGTT	ENSG00000122042	ENST00000241470	E	I	UBL3	Ubiquitin-like protein 3 (HCG-1 protein). [Source:Uniprot/SWISSPROT;Acc:O95164]	13	ENSMUSG00000001687	ENSRNOG00000000921	-	-	-	NM_007106	ubiquitin-like 3	BC044582,AL080177	5412
1	9	11	9036	SH2BP1	705	790	0.9322		M		819	1141	0.978		E		0.9548		H200008128	AAATGAATCGGAACCAGAGGGATCCAACAATGAGGCCTCAGATAGAGGCTCAGAACATGGGTCAGATGA	ENSG00000198730	ENST00000361944,ENST00000361367	E	C	SH2BP1	SH2 domain binding protein 1; TPR-containing, SH2-binding phosphoprotein [Homo sapiens]. [Source:RefSeq;Acc:NM_014633]	11	ENSMUSG00000005609	ENSRNOG00000017195	-	-	-	NM_014633	SH2 domain binding protein 1 (tetratricopeptide repeat containing)	D63875,BC058914	9646
1	9	12	9048	Q9Y2E3	122	165	1.1493				142	339	1.3063						H200008134	GTGTCACTTTTTACTTCCTTCTGGGTGGAGGCTTTCCGACTCCCAATCATGAAGGCAAGTTAATCTTTC	ENSG00000040199	ENST00000356272,ENST00000261770	E	P	Q9Y2E3	-	16	ENSMUSG00000031732	ENSRNOG00000016108	-	0003824:catalytic activity	-	NM_015020	KIAA0931 protein	BX647823,AB023148	23035
1	9	13	9132	Q9ULU2	8	13	3.8909			U2	80	110	0.7419						H200008152	TGGACAGTAATACGCAGTTACAGGGTGTAGTCTGTTTAGATTCCGTAGTTCGTGGGTATCAGTTTCGGT	ENSG00000145934	ENST00000314238	E	I	Q9ULU2	-	5	ENSMUSG00000049336	ENSRNOG00000008389	-	-	-	XM_047995	odz, odd Oz/ten-m homolog 2 (Drosophila)	AB032953	57451
1	9	14	9144	C6orf62	9114	7975	1.0964		E		5373	7234	1.1495		E		1.1226		H200008158	AAGTTGCTATTGTAAGAGTATTCTGCTGCGTGTGGATGCAGTTATACACATTAAAGCAGATCTGGAGTC	ENSG00000112308	ENST00000265423	E	I	C6orf62	-	6	ENSMUSG00000019132	ENSRNOG00000018456	-	-	-	NM_030939	chromosome 6 open reading frame 62	AL136632	81688
1	9	15	9228	COX6A1	34763	25416	1.2225		E		22304	25828	1.1078		E		1.1637		H200008460	CAGGGACCACAGCACTGGTTTGGACCGTTACTCTGCACATGGACCAGAAAAAGTATATGGGACCTTAAG	ENSG00000111775	ENST00000229379	E	I	COX6A1	Cytochrome c oxidase polypeptide VIa-liver, mitochondrial precursor (EC 1.9.3.1). [Source:Uniprot/SWISSPROT;Acc:P12074]	12	ENSMUSG00000041697	ENSRNOG00000001170	0006091:energy pathways	0005386:carrier activity	0005740:mitochondrial membrane	NM_004373,XM_208356	cytochrome c oxidase subunit VIa polypeptide 1	BM704057	1337
1	9	16	9240	ZNF403	1684	1182	1.3915		E		1191	1549	0.9525		E		1.1513		H200008466	AACGTTGTTTGGTCCCGATTCCGGAAAAGGTGCCAAGAGCTTAGTTGAACTCCTTGATGAGTCTGAATG	ENSG00000005955	ENST00000304718	T	I	ZNF403	zinc finger protein 403; C3HC4-type zinc finger protein; laryngeal carcinoma related gene 1 [Homo sapiens]. [Source:RefSeq;Acc:NM_024835]	17	ENSMUSG00000020530	ENSRNOG00000027860	-	-	-	NM_024835	zinc finger protein 403	-	79893
1	9	17	9324	RPS9	48836	39325	1.104		E		37150	33912	0.8893		E		0.9909		H200008484	AGCTGATCGGCGAGTATGGGCTCCGGAACAAACGTGAGGTCTGGAGGGTCAAATTTACCCTGGCCAAGA	ENSG00000170889	ENST00000302907	T	I	RPS9	40S ribosomal protein S9. [Source:Uniprot/SWISSPROT;Acc:P46781]	19	-	ENSRNOG00000011355	0019538:protein metabolism	0005198:structural molecule activity	0016283:eukaryotic 48S initiation complex	NM_001013	ribosomal protein S9	BM913221,BF686617,AK095055	6203
1	9	18	9336	-	91	154	1.0491				147	321	1.1792						H200008490	GCGGCGGCACACACTTTTAAACTGTCCTTCAGTTAACTGTGTGGCCTTCATATGATTTTACTCTCGTAA	-	-	-	-	-	-	-	-	-	-	-	-	-	-	AK023845	9736
1	9	19	9420	ELK1	2012	1607	1.2277		E		1398	1726	0.9163		E		1.0606		H200008508	TTGGTGATTTGGGGGACAGTGCTACACTCGTCTCCACTGTTTGTTTTACTTCCCCAAAATGGACCTTTT	ENSG00000126767	ENST00000247161	E	I	ELK1	ETS-domain protein Elk-1. [Source:Uniprot/SWISSPROT;Acc:P19419]	X	ENSMUSG00000009406	ENSRNOG00000010171	0006351:transcription, DNA-dependent	0030528:transcription regulator activity	0005622:intracellular	NM_005229	ELK1, member of ETS oncogene family	AB016193	2002
1	9	20	9432	-	7421	6677	1.074		E		5079	6456	1.0718		E		1.0729		H200008514	AAACACCCAGAGACGGCACAAGGAGGTTGAACTCATGTTTCAGTTCGCGAACATTGACTCCTTACGAAA	-	-	-	-	-	-	7	-	-	-	-	-	NM_058246	DnaJ (Hsp40) homolog, subfamily B, member 6	AB015798	10049
1	9	21	9516	KLK2	36	158	0.6208			D1.5	123	210	0.8626						H200008532	AAACTCATTAGGCTGAGAACCTTGTGGAATGCAGCTGACCCAGCTGATAGAGGAAGTAGCCAGGTGGGA	ENSG00000167751	ENST00000325321,ENST00000358049	E	C	KLK2	Kallikrein 2 precursor (EC 3.4.21.35) (Tissue kallikrein 2) (Glandular kallikrein-1) (hGK-1). [Source:Uniprot/SWISSPROT;Acc:P20151]	19	ENSMUSG00000060921	ENSRNOG00000019084	0019538:protein metabolism	0004295:trypsin activity	-	NM_005551,NM_001002231,NM_001002232	kallikrein 2, prostatic	AF188747	3817
1	9	22	9528	C9orf46	293	495	0.6932		M		343	426	0.7466		M		0.7194		H200008538	TCATCATGCAGAGTGAAATGAGGGAAAGACAAATGGCCATGCGGATTGCGTGGTCTCGGGAATTCCTCA	ENSG00000107020	ENST00000223864	E	I	C9orf46	-	9	ENSMUSG00000016495	ENSRNOG00000015932	-	-	-	NM_018465	chromosome 9 open reading frame 46	-	55848
1	10	1	9612	NP_079229	594	727	0.8676		M		965	1298	0.9626		E		0.9139		H200008840	AGGAGACCTTGTGGTTAAGAATCCGATCCTTAACATTGAGGCTGATAAGTGGACTTCCAAGTCTCAACC	ENSG00000111300	ENST00000261745	E	I	NP_079229	-	12	ENSMUSG00000042719	ENSRNOG00000001350	-	-	-	NM_024953	hypothetical protein FLJ13089	BX641140,AK023151	80018
1	10	2	9624	MET	768	1114	0.7361		E		1136	1490	0.9561		E		0.8389		H200008846	TCATTGGGGAGCACTATGTCCATGTGAACGCTACTTATGTGAACGTAAAATGTGTCGCTCCGTATCCTT	ENSG00000105976	ENST00000341899,ENST00000318493	E	C	MET	Hepatocyte growth factor receptor precursor (EC 2.7.1.112) (Met proto- oncogene tyrosine kinase) (c-met) (HGF receptor) (HGF-SF receptor). [Source:Uniprot/SWISSPROT;Acc:P08581]	7	ENSMUSG00000009376	ENSRNOG00000007079	0008151:cell growth and/or maintenance	0005515:protein binding	0016021:integral to membrane	NM_000245	met proto-oncogene (hepatocyte growth factor receptor)	J02958	4233
1	10	3	9708	-	441	406	1.1705		M		119	328	1.4841						H200008864	GCGAGGCCTTAGACTCCGTATTAGAGGCCACCGATTTCATACAACAGTGTTTCGCTAAAGACCCTTCAC	-	-	-	-	-	-	-	-	-	-	-	-	-	-	AK027101	5465
1	10	4	9720	CENTG3	5441	5751	0.9332		E		4995	5802	0.9676		E		0.9502		H200008870	GTGCTGGATGAAAGAGACGAGGGGTGATCTGTGAGTCCCATGTAAACTTTGTACATTGGAATATTTATG	ENSG00000133612	ENST00000255984,ENST00000335355	E	P	CENTG3	Centaurin gamma 3. [Source:Uniprot/SWISSPROT;Acc:Q96P47]	7	ENSMUSG00000023353	ENSRNOG00000012764	0007154:cell communication	0005488:binding	0030125:clathrin vesicle coat	NM_031946	centaurin, gamma 3	AL442089	116988
1	10	5	9804	PLXNC1	163	194	1.1556				267	476	1.0883		M				H200008888	CACATAGGTTCCACTTTGGGCACTGTCTTTTTAAGAGACCAAGGCACATGCACAGCTTTTAGAAAGCAA	ENSG00000136040	ENST00000258526	E	I	PLXNC1	plexin C1; receptor for virally-encoded semaphorin; plexin (semaphorin receptor) [Homo sapiens]. [Source:RefSeq;Acc:NM_005761]	12	ENSMUSG00000020026	ENSRNOG00000007970	0007275:development	0005488:binding	0016021:integral to membrane	NM_005761	plexin C1	AF030339	10154
1	10	6	9816	-	24	64	1.4255				85	293	1.8138			U1.5			H200008894	TCTGTTGGTAATGTCCTGGCAACAGTGAGATGCCCCCAAGAATGGAGTGGTTGAAAGTTCTAGCTATCG	-	-	-	-	-	-	-	-	-	-	-	-	-	-	AK022434	-
1	10	7	9900	TAS2R45	81	147	1.0389				105	260	1.2765						H200008912	CATGCTAGCAAACTTAGTACCCTTTACTGTAACCCTGATATCTTTTCTGCTGTTAGTCTGTTCTCTGTG	ENSG00000188302	ENST00000339519	E	I	TAS2R45	Taste receptor type 2 member 45 (T2R45). [Source:Uniprot/SWISSPROT;Acc:P59539]	12_NT_091701	-	-	0050874:organismal physiological process	0004888:transmembrane receptor activity	0016021:integral to membrane	NM_176886	taste receptor, type 2, member 45	AW266498,AF264628	259291
1	10	8	9912	PRDM12	46	80	1.6638			U1.5	106	269	1.312						H200008918	AAGAGACCCGGAGAGATGCATCTTCTGGGCCCTTCTCTCCTTTAGGCCAGCTTACCCCCAAACCTGGCT	ENSG00000130711	ENST00000253008	E	I	PRDM12	PR-domain zinc finger protein 12. [Source:Uniprot/SWISSPROT;Acc:Q9H4Q4]	9	ENSMUSG00000045936	ENSRNOG00000009218	0006351:transcription, DNA-dependent	0046872:metal ion binding	0005622:intracellular	NM_021619	PR domain containing 12	AY004252	59335
1	10	9	9996	PTGES2	4796	4151	1.1191		E		3643	3302	0.7147		E		0.8943		H200009220	GGGTTCCCCTGGTTCCCACTCTTCCCAAGCCTCCCGGGACTGGGACATGTTTGCAATAAAGGAAAGGTT	ENSG00000148334	ENST00000358259,ENST00000338961,ENST00000277462	E	C	PTGES2	prostaglandin E synthase 2 isoform 1; membrane-associated prostaglandin E synthase 2; chromosome 9 open reading frame 15; GATE-binding factor 1; gamma-interferon-activated transcriptional element-binding factor 1 [Homo sapiens]. [Source:RefSeq;Acc:NM_025072]	9	ENSMUSG00000026820	ENSRNOG00000014050	-	-	-	NM_198939,NM_198938,NM_025072,NM_198940	prostaglandin E synthase 2	AK057049	80142
1	10	10	10008	NP_079351	2211	3124	0.7278		E		2116	2051	0.7321		E		0.7299		H200009226	GGAGAATTAATCTGCTAGTGAAGAGTTTCATTAAATGGTGCAACTCTGGGTCCCAGGAGGAGGGATATA	ENSG00000163634	ENST00000295899	T	I	NP_079351	-	3	ENSMUSG00000053453	ENSRNOG00000007701	-	-	-	NM_025075	Ngg1 interacting factor 3 like 1 binding protein 1	-	80145
1	10	11	10092	KIAA1305	15	31	2.4283			U2	87	131	0.802						H200009244	TTAAGCTTCCTGACTCCCAGTTCACCATGAAAAGGGTTCTGGCAACAGGTTCAAGCTGGAGAATCCTTC	ENSG00000092028	ENST00000206466	E	I	KIAA1305	-	14	ENSMUSG00000022222	ENSRNOG00000024898	-	-	-	XM_370756	KIAA1305	AB037726	57523
1	10	12	10104	NP_079359	124	204	0.912				187	273	0.7793						H200009250	GATTGTGGACATAGGGTAGGCCCTGGTACCACGGGTTTCAGGCTGTTATCACTTCCCTTGTAGGAACAT	ENSG00000179151	ENST00000315127	E	I	NP_079359	-	15	ENSMUSG00000038957	ENSRNOG00000019579	-	-	-	NM_025083	hypothetical protein FLJ21128	AL133447,BC011534	80153
1	10	13	10188	-	14	64	1.0351				58	156	1.4972						H200009268	CTGTCCCGCATCCTAGTCCCTGAGAAGCAAAGAAGAATGTGTGGCTTCTTTTGCTTTGCTTTTGTTGTC	-	-	-	-	-	-	-	-	-	-	-	-	-	-	-	-
1	10	14	10200	KIAA1822	183	197	1.2334				228	246	0.5704			D1.5			H200009274	TCCAGTGCTTCTTTCACTCCACCACCTACAGCTGGCCGCTGAGGGAGCATTCACATGTGACTCTGTCCC	ENSG00000182218	ENST00000330710	E	I	KIAA1822	-	14	ENSMUSG00000021260	ENSRNOG00000028390	-	0004871:signal transducer activity	0016020:membrane	-	-	AB058725	84439
1	10	15	10284	-	19092	15078	1.1681		E		12313	15757	1.1771		E		1.1726		H200009292	GGCCTTGGCCTCCCTAGTCTGGGATTTCAGGTGTGAGTCACTGCACCCGGCCTATTTTTCTAAAAAAAG	-	-	-	-	-	-	-	-	-	-	-	-	-	-	AK024173,AK024173	-
1	10	16	10296	-	20442	15234	1.2281		E		10728	12589	1.0565		E		1.1391		H200009298	GTGCTGGGATTACAGGTTTGGGCCACTGCTCTGGCCACATATTAACTTTCAACCAGTCATGGTAGCTGT	-	-	-	-	-	-	-	-	-	-	-	-	-	-	AK024152	-
1	10	17	10380	NP_689534	11	0	0.4016			D2	87	156	0.9451						H200009600	CCAGACTCTAGATGACGAGTGGGATACACTGCCCACAGCAGAAGTTTCCGTAGAGCATGTGCAAAACTT	ENSG00000139055	ENST00000266397	E	I	NP_689534	-	12	ENSMUSG00000030219	ENSRNOG00000005787	-	0003824:catalytic activity	-	NM_152321	hypothetical protein FLJ32115	AK056677,BC030218	121506
1	10	18	10392	-	136	142	1.4642				123	296	1.2713						H200009606	AATTCCCTTGCGTCTTTTTCCAGTCGATACTGCCCCTCCCCACTAGTAATCATTCTTCTGACTCCTCTC	-	-	-	-	-	-	-	-	-	-	-	-	-	-	-	-
1	10	19	10476	PAPD5	297	398	0.8656				290	386	0.7847						H200009624	CTCTGTAGATAGTCAGCGCTGCGCGGTGGACTGTCTTCTCTGTGCAATGATCTCATGCTCAGGACAGTT	ENSG00000121274	ENST00000357464,ENST00000240560	E	C	PAPD5	PAP associated domain containing 5; topoisomerase-related function protein 4-2 [Homo sapiens]. [Source:RefSeq;Acc:NM_022447]	16	ENSMUSG00000036779	ENSRNOG00000024212	-	0016740:transferase activity	-	NM_022447	PAP associated domain containing 5	AK001141,AL833922	64282
1	10	20	10488	ZNF512	690	835	0.8707		E		121	445	2.0936		M	U2			H200009630	GTGCCACTAAGGGAAAACCAAGGTGCGCATTCCTTCTCCCTGGACTTTACCTTACTTGTTAGTCTACGC	ENSG00000198522	ENST00000355467,ENST00000360781	E	C	ZNF512	Zinc finger protein 512. [Source:Uniprot/SWISSPROT;Acc:Q96ME7]	2	ENSMUSG00000062761	ENSRNOG00000004981	0006351:transcription, DNA-dependent	0046872:metal ion binding	0005622:intracellular	NM_032434	zinc finger protein 512	BX647996,AB058708	84450
1	10	21	10572	-	112	99	2.0236			U2	116	216	0.9421						H200009648	AAGGGCACTCAGCCACAGGGATGAACTAGTGTTTGTTTGTATCCTTGCAGTTATGTGACTTAAAGTGAC	-	-	-	-	-	-	17	-	-	-	-	-	XM_375430	hypothetical protein LOC201229	AK055808	201229
1	10	22	10584	ELL3	722	605	1.2155		M		565	1171	1.4524		E		1.3287		H200009654	GTGAGTACCTTCACCAGAAATTGTCCCACATTAAAGGTCTCATCCTGGAGTTTGAGGAAAAGAACAGGG	ENSG00000128886	ENST00000319359	E	I	ELL3	RNA polymerase II elongation factor ELL3. [Source:Uniprot/SWISSPROT;Acc:Q9HB65]	15	ENSMUSG00000027246	ENSRNOG00000022868	0006358:regulation of global transcription from Pol II promoter	0016944:Pol II transcription elongation factor activity	0008023:transcription elongation factor complex	NM_025165	elongation factor RNA polymerase II-like 3	AK126384	80237
1	11	1	10668	RIPK1	734	742	1.022		M		873	1163	0.9374		E		0.9788		H200009672	ACTGGCATTCAGATTGGAGCCTACAATTATATGGAGATTGGTGGGACGAGTTCATCACTACTAGACAGC	ENSG00000137275	ENST00000259808	E	I	RIPK1	Receptor-interacting serine/threonine-protein kinase 2 (EC 2.7.1.37) (Serine/threonine-protein kinase RIP) (Cell death protein RIP) (Receptor interacting protein). [Source:Uniprot/SWISSPROT;Acc:Q13546]	6	ENSMUSG00000021408	ENSRNOG00000017787	0007242:intracellular signaling cascade	0000166:nucleotide binding	-	NM_003804	receptor (TNFRSF)-interacting serine-threonine kinase 1	AK096523,U50062	8737
1	11	2	10680	KCNJ13	521	669	0.835		M		360	500	0.8515		M		0.8432		H200009678	AAATAAATACTAGCTGAGTAAAGGCAAGCAGGTGTGAAGAGCAGGGCTCAGCAGCAAGTCACATTTTTC	ENSG00000115474	ENST00000233826	E	I	KCNJ13	Inward rectifier potassium channel 13 (Potassium channel, inwardly rectifying, subfamily J, member 13) (Inward rectifier K+ channel Kir7.1). [Source:Uniprot/SWISSPROT;Acc:O60928]	2	ENSMUSG00000044104	ENSRNOG00000016057	0015672:monovalent inorganic cation transport	0005244:voltage-gated ion channel activity	0008076:voltage-gated potassium channel complex	NM_002242	potassium inwardly-rectifying channel, subfamily J, member 13	BC037290,AJ007557	3769
1	11	3	10764	-	166	101	2.4528			U2	193	365	1.0752						H200009980	CTTTTAGGGGCATCTACATGATGCTCTGCTGGGAGGTCACAAGGTACATGAGCTATGCTAGGGCAGGGG	-	-	-	-	-	-	-	-	-	-	-	-	-	-	-	-
1	11	4	10776	-	504	702	0.7773		M		757	1012	0.9209		E		0.8461		H200009986	TCAGTTGATAGACAAAGTTAGCGATGCTTTATGCTAGGAAACTTGTTGACAGTAACCTGTGCGACTTTA	-	-	-	-	-	-	-	-	-	-	-	-	-	-	CR749601,AL110180	-
1	11	5	10860	-	85	128	1.276				216	538	1.5387		M	U1.5			H200010004	CCAGCTCTAAATCTCGATCTTGCCATAACTTTACAGGGTAACTTGGGTCCACAGTCACTCTTTGTGCCT	-	-	-	-	-	-	12	-	-	-	-	-	NM_002235	potassium voltage-gated channel, shaker-related subfamily, member 6	X17622	3742
1	11	6	10872	Q9HCD2	35	37	3.3458			U2	175	331	1.0437						H200010010	TGCCCACCTATCTTTTCTCCATCATTAACCCAGCGCTCTTTCTCCCTGGACTTCCAAGTACCAATGACC	ENSG00000141519	ENST00000269336	E	I	Q9HCD2	-	17	ENSMUSG00000039963	ENSRNOG00000027685	-	-	-	XM_371082	hypothetical protein FLJ20753	AB046860	55036
1	11	7	10956	-	40	115	0.9883				184	284	0.8281						H200010028	ATGGATCTGTTCGGTTTCAGAGCCCTGCTTTCCTTTCACTGGAATGTGCTCTTCGCTTTAGCCCTTTTT	-	-	-	-	-	-	-	-	-	-	-	-	-	-	AK021796	-
1	11	8	10968	-	38	50	2.5621			U2	141	232	0.8396						H200010034	GCCAACAGCTTTGCTCTTTGATTTTCAGATGCATTTTGGTTTCTGCACAGTCACTCGGGTATAAAGGGC	-	-	-	-	-	-	-	-	-	-	-	-	-	-	AK022401	-
1	11	9	11052	-	49	130	0.9459				130	210	0.8149						H200010052	GGTGGGCTCGATTATAACAAAAGCCTCAAGCTTTCTTGAGGGGAGTCATGTGGAACTAACCTACCAGCA	-	-	-	-	-	-	-	-	-	-	-	-	-	-	AK021538	-
1	11	10	11064	KA24_HUMAN	64	131	1.0723				165	256	0.808						H200010058	TTATGTGCAAGATCCTGAAGGAATGGGTATTCTTGAAGGCAGGGACTGTCTTTTCTATGTTTGTTCTGT	ENSG00000169330	ENST00000305428	E	I	KA24_HUMAN	UPF0258 protein KIAA1024. [Source:Uniprot/SWISSPROT;Acc:Q9UPX6]	15	ENSMUSG00000039313	ENSRNOG00000013399	-	-	0016021:integral to membrane	NM_015206	KIAA1024 protein	AB028947	23251
1	11	11	11148	INSM1	541	443	1.2728		M		442	680	0.9888		M		1.1218		H200010360	TTTTGGAACCCCCACTTTTACGTTGTGTCCCTCCGCCTCCCCCATGGCGCAACAGGAGTCAGTCTCTTT	ENSG00000173404	ENST00000310227	E	I	INSM1	Zinc finger protein IA-1 (Insulinoma-associated protein 1). [Source:Uniprot/SWISSPROT;Acc:Q01101]	20	-	-	0006351:transcription, DNA-dependent	0046872:metal ion binding	0005622:intracellular	NM_002196	insulinoma-associated 1	M93119	3642
1	11	12	11160	-	13	46	1.4496				101	139	0.7155						H200010366	TCCTACTGAGCATTTGCACCTCTGTTCATTTCACACAGTGAAACGCAATTTTACCTAGTTTGCACTATA	-	-	-	-	-	-	3	-	-	-	-	-	NM_002841	protein tyrosine phosphatase, receptor type, G	L09247	5793
1	11	13	11244	CPA2	75	246	0.5344			D1.5	109	328	1.6068			U1.5			H200010384	CCTCGTGGCTGAGCACCCTGGTCTAGTGAGCAAAGTGAATATTGGCTCTTCTTTTGAGAACCGGCCTAT	ENSG00000158516	ENST00000222481	E	I	CPA2	Carboxypeptidase A2 precursor (EC 3.4.17.15). [Source:Uniprot/SWISSPROT;Acc:P48052]	7	ENSMUSG00000054879	ENSRNOG00000028092	0007039:vacuolar protein catabolism	0008237:metallopeptidase activity	-	NM_001869	carboxypeptidase A2 (pancreatic)	BC007009,U19977	1358
1	11	14	11256	GABRB1	57	209	0.5559			D1.5	112	228	1.0355						H200010390	CCCAACAGCGATACTGCTGTTTCTCGAGGTAAGAGATTCAGCCATCCAATTGGTTTTAGGTCTTGCATA	ENSG00000163288	ENST00000295454	E	I	GABRB1	Gamma-aminobutyric-acid receptor beta-1 subunit precursor (GABA(A) receptor). [Source:Uniprot/SWISSPROT;Acc:P18505]	4	ENSMUSG00000029212	ENSRNOG00000002327	0050879:organismal movement	0015276:ligand-gated ion channel activity	0045211:postsynaptic membrane	NM_000812	gamma-aminobutyric acid (GABA) A receptor, beta 1	X14767,AK127001	2560
1	11	15	11340	ADSS	1241	1163	1.0798		E		1049	1504	1.0464		E		1.063		H200010408	CAGATGGATGCCTACTGTGGAGATTAACTTTGGCATATTCCAGTGTCAGCTTTCTTTAGCTGGAATTGC	ENSG00000035687	ENST00000263828	E	I	ADSS	Adenylosuccinate synthetase 2 (EC 6.3.4.4) (IMP--aspartate ligase 2) (AdSS 2) (AMPSase 2). [Source:Uniprot/SWISSPROT;Acc:P30520]	1	ENSMUSG00000015961	ENSRNOG00000004481	0009156:ribonucleoside monophosphate biosynthesis	0000166:nucleotide binding	-	NM_001126	adenylosuccinate synthase	BC012356	159
1	11	16	11352	TGIF	4788	2571	1.7185		E	U1.5	2357	5004	1.7723		E	U1.5	1.7452	U1.5	H200010414	TGACTGCATTGAAAGATGTCCCTTTCTCTCTCTGCCAGTCGGTCGGTGTGGGACAAAACACAGATATAC	ENSG00000177426	ENST00000348825,ENST00000346731,ENST00000343820,ENST00000330513,ENST00000340165,ENST00000345133	E	C	TGIF	5'-TG-3' interacting factor (Homeobox protein TGIF). [Source:Uniprot/SWISSPROT;Acc:Q15583]	18	ENSMUSG00000047407	ENSRNOG00000015906	0007275:development	0005515:protein binding	0005622:intracellular	NM_170695,NM_173211,NM_003244,NM_173208,NM_174886,NM_173210,NM_173209,NM_173207	TGFB-induced factor (TALE family homeobox)	X89750,BC031268	7050
1	11	17	11436	O94958	912	827	1.1206		E		682	1158	1.1929		E		1.1562		H200010432	AATGAAAAGCCACAAATGCAAGACTGTTCTTAAATGGAAGGCATAGTCAGCGAGGGTAAATCCTATACC	ENSG00000109436	ENST00000262996	E	I	O94958	-	4	ENSMUSG00000031709	ENSRNOG00000003496	-	0046872:metal ion binding	-	NM_015130	KIAA0882 protein	AB020689	23158
1	11	18	11448	SPTLC1	3661	3254	1.0958		E		2504	3695	1.191		E		1.1424		H200010438	TTGTAATTGACCATCAGCGACTTTCCGGCCAGGGATACTGCTTTTCAGCTTCGTTACCTCCCCTGTTAG	ENSG00000090054	ENST00000262554	T	I	SPTLC1	Serine palmitoyltransferase 1 (EC 2.3.1.50) (Long chain base biosynthesis protein 1) (LCB 1) (Serine-palmitoyl-CoA transferase 1) (SPT 1) (SPT1). [Source:Uniprot/SWISSPROT;Acc:O15269]	9	ENSMUSG00000021468	ENSRNOG00000010882	0009058:biosynthesis	0016769:transferase activity, transferring nitrogenous groups	0016021:integral to membrane	NM_006415	serine palmitoyltransferase, long chain base subunit 1	Y08685,BC068537	10558
1	11	19	11532	YA13_HUMAN	138	167	1.2245				147	271	0.9623						H200010740	GCAGCCCACTGAATAATTGACAAAGTCTGCTTGGAGAACATTCTAAGGTACAATATCATGGAGCTCCTT	ENSG00000114541	ENST00000264546	E	I	YA13_HUMAN	-	3	ENSMUSG00000030064	ENSRNOG00000007764	-	-	0005856:cytoskeleton	XM_114303	FERM domain containing 4B	AB023230	23150
1	11	20	11544	RHOF	545	559	1.0258		M		256	490	1.1716		M		1.0963		H200010746	TTGAGAACTGATGGGATCTACCCCCTGTCCACGCGGGACAGTTTCTCAGAACTGGTTCATAGACCACCT	ENSG00000139725	ENST00000267205	E	I	RHOF	Rho-related GTP-binding protein RhoF (Rho-family GTPase Rif) (Rho in filopodia). [Source:Uniprot/SWISSPROT;Acc:Q9HBH0]	12	ENSMUSG00000029449	ENSRNOG00000025727	0008151:cell growth and/or maintenance	0003824:catalytic activity	0005856:cytoskeleton	NM_019034	ras homolog gene family, member F (in filopodia)	AK000254	54509
1	11	21	11628	-	115	225	0.7757				138	328	1.2881						H200010764	AATACATCTAATACACTGAAGACCAGGGCAAGAGAGCTGGAAGAAATCCCTCTTAAGCACTCCAGGCCT	-	-	-	-	-	-	-	-	-	-	-	-	-	-	-	-
1	11	22	11640	CD3Z	69	147	0.9534				215	300	0.7651						H200010770	ACACAGTGTGAATAAAGTGCTGCGGAGCAAGAGGAGGCCGTTGATTCACTTCACGCTTTCAGCGAATGA	ENSG00000198821	ENST00000362089,ENST00000361719,ENST00000361817	E	C	CD3Z	T-cell surface glycoprotein CD3 zeta chain precursor (T-cell receptor T3 zeta chain). [Source:Uniprot/SWISSPROT;Acc:P20963]	1	-	-	0007154:cell communication	0042802:protein self binding	0042101:T-cell receptor complex	NM_198053,NM_000734	CD3Z antigen, zeta polypeptide (TiT3 complex)	-	919
1	12	1	11724	Q9NUN8	151	231	0.9061				256	426	0.9947		M				H200010788	TTCCTCTCATAGTGATTTGCCACAAAGGACCTTCTGTAGGAAGCCTCGGCCTTCCCTGCTATTGTGACC	ENSG00000170238	ENST00000307249	E	I	Q9NUN8	-	5	-	-	-	-	-	XM_496773	hypothetical protein FLJ11235	AK002097	54508
1	12	2	11736	Q9ULG3	172	213	1.0865				145	331	1.2461						H200010794	CCTCTGTTCACAGCCTGTGCAGATGGCTGTGCACACCTGGCCCGGGACTTGTTTTAGAAGTGCCTACTC	ENSG00000114656	ENST00000265068	E	I	Q9ULG3	-	3	ENSMUSG00000033353	ENSRNOG00000028157	-	-	-	XM_371664	KIAA1257 protein	AB033083	57501
1	12	3	11820	PLCZ1	497	461	1.1422		M		269	369	0.7985						H200010812	TATACTTTGCCACTTCTATGCATGAACAAAGGTTATCGTCGTATTCCTCTGTTTTCCAGAATGGGTGAG	ENSG00000139151	ENST00000266505,ENST00000318197	T	C	PLCZ1	phospholipase C, zeta 1; testis-development related NYD-SP27; PI-phospholipase C zeta 1 [Homo sapiens]. [Source:RefSeq;Acc:NM_033123]	12	ENSMUSG00000030230	ENSRNOG00000025410	0007154:cell communication	0046872:metal ion binding	-	NM_033123	phospholipase C, zeta 1	AY035866	89869
1	12	4	11832	SH3GL1	4103	3010	1.3004		E		3319	4645	1.1484		E		1.222		H200010818	CTGCTTCCTCTATCGCCCAATGCAAAATCGATGAAATGGGGAGTTCTCTGGGCCAGGCCACATTCACAT	ENSG00000141985	ENST00000269886	E	I	SH3GL1	SH3-containing GRB2-like protein 1 (SH3 domain protein 2B) (Extra eleven-nineteen leukemia fusion gene) (EEN) (EEN fusion partner of MLL). [Source:Uniprot/SWISSPROT;Acc:Q99961]	19	ENSMUSG00000003200	-	0007275:development	0005488:binding	0016020:membrane	NM_003025	SH3-domain GRB2-like 1	BC073825,X99656	6455
1	12	5	11916	-	7	42	1.0445				183	443	1.4257		M				H200011120	CCCCAGGCAACATAAAACCCTAGATTCTTGTTCTTTTTCCCTCTTCCTAAAGTAGACTGACGTCCCAGT	-	-	-	-	-	-	-	-	-	-	-	-	-	-	AL117636	-
1	12	6	11928	-	535	577	0.9823		M		710	1238	1.2358		E		1.1018		H200011126	ACCTCCAGGATTTGGAAACACAACTCCAGCCCAGCCTAAGAACCTGTCTCCCAGGGAGCAGGGGAAGAC	-	-	-	-	-	-	1	-	-	-	-	-	NM_015112	microtubule associated serine/threonine kinase 2	-	23139
1	12	7	12012	SLC9A3R2	59	189	0.6424			D1.5	172	305	0.9604						H200011144	CGAAGTGACCTGCCTGGTTCCGACAAGGACACTGAGGATGGCAGTGCCTGGAAGCAAGATCCCTTCCAG	ENSG00000065054	ENST00000191922	T	I	SLC9A3R2	Na(+)/H(+) exchange regulatory cofactor NHE-RF2 (NHERF-2) (Tyrosine kinase activator protein 1) (TKA-1) (SRY interacting protein 1) (SIP- 1) (Solute carrier family 9 isoform A3 regulatory factor 2) (NHE3 kinase A regulatory protein E3KARP) (Sodium-hydrogen exchanger regulatory factor 2). [Source:Uniprot/SWISSPROT;Acc:Q15599]	16	ENSMUSG00000002504	ENSRNOG00000002997	0007154:cell communication	0005488:binding	0005622:intracellular	NM_004785	solute carrier family 9 (sodium/hydrogen exchanger), isoform 3 regulator 2	BC014513	9351
1	12	8	12024	-	460	400	1.2314		M		195	345	0.9891						H200011150	ACAACTTTTCAGCCCATTTGGATGAATAAAGAAACCTGATTGCCGGACCGTGTGATGAGACCGTGTTTA	-	-	-	-	-	-	-	-	-	-	-	-	-	-	AB033019	54531
1	12	9	12108	ARHGAP8	4570	4016	1.1047		E		3836	3850	0.8037		E		0.9423		H200011168	TCCGTGGACTCGGATTCTGAAGGGATTTTCATTGACTTTGGCCGGGGCCGGGGCTCTGGCATGTCCGAC	ENSG00000186654	ENST00000006251,ENST00000336985	E	P	ARHGAP8	Rho-GTPase-activating protein 8 (PP610). [Source:Uniprot/SWISSPROT;Acc:Q9NSG0]	22	ENSMUSG00000036106	ENSRNOG00000012475	-	-	-	NM_017701,NM_015366,NM_181333	Rho GTPase activating protein 8	AK000192	23779
1	12	10	12120	TIZ2_HUMAN	1584	1187	1.3128		E		235	486	1.258		M		1.2851		H200011174	CAGCTCAGAAGTTCAGCCTGGCCCACTCCATGTTGGCCATCAGTGGTCACCTAGACAGCGACGATGATA	ENSG00000166925	ENST00000300181	E	I	TIZ2_HUMAN	TSC22-related inducible leucine zipper protein 2 (Tsc-22-like protein THG-1). [Source:Uniprot/SWISSPROT;Acc:Q9Y3Q8]	7	ENSMUSG00000029723	ENSRNOG00000024616	0006351:transcription, DNA-dependent	0016564:transcriptional repressor activity	0005622:intracellular	NM_030935	TSC-22-like	BC001486,BM801140,AJ133115	81628
1	12	11	12204	WDR40A	2699	2089	1.2493		E		1791	2942	1.2999		E		1.2743		H200011192	GGGGTTTATCTGTGTGTAGTGAGTGCTTCATGTGTGGAATATTCATTTTCTTACTGCAGTGGGACTTGG	ENSG00000198876	ENST00000361264,ENST00000361440	E	C	WDR40A	WD repeat domain 40A [Homo sapiens]. [Source:RefSeq;Acc:NM_015397]	9	ENSMUSG00000028436	-	-	-	-	NM_015397	WD repeat domain 40A	AB067479,AK000354,BC063823	25853
1	12	12	12216	FILIP1	4561	4479	0.9996		E		675	901	0.9024		E		0.9498		H200011198	GCATTTGTTTTGATGCTGGGGAACAAAATTAGCAAAACTATTGCTTGCTGCCTAGAAGCCAGGGCGTGG	ENSG00000118407	ENST00000237172	E	I	FILIP1	filamin A interacting protein 1 [Homo sapiens]. [Source:RefSeq;Acc:NM_015687]	6	ENSMUSG00000034898	ENSRNOG00000011521	-	-	-	NM_015687	filamin A interacting protein 1	AK027705	27145
1	12	13	12300	C6orf82	15113	13538	1.0515		E		12210	14009	1.0419		E		1.0467		H200011500	AAAGTTCCTTGGTCCCAGCTTTGACAGATTTTGTTCGTTCTGTGCACCCTTACGAAGTGGCCGAGGTAA	ENSG00000112514	ENST00000230276	T	I	C6orf82	-	6	ENSMUSG00000024194	ENSRNOG00000000481	-	-	-	NM_015921	chromosome 6 open reading frame 82	-	51596
1	12	14	12312	KLHL8	372	514	0.8101		M		357	439	0.7415		M		0.775		H200011506	AGTTCATAAGTCATTGCTGGATCTGAACCAGTGTTCTTTTGTGTAAGTACAACCATATTTCAGTCAGTC	ENSG00000145332	ENST00000273963	E	I	KLHL8	Kelch-like protein 8. [Source:Uniprot/SWISSPROT;Acc:Q9P2G9]	4	ENSMUSG00000029312	ENSRNOG00000002214	-	0005488:binding	-	NM_020803	kelch-like 8 (Drosophila)	AB037799,BX640744	57563
1	12	15	12396	DDIT4L	125	213	0.8729				82	201	1.297						H200011524	GCTTCTTGGGCATCGATGTAGAACTGTTGTCCTTTTTCCACTAACAGTTATCTTTGACTCTCTTGCCTG	ENSG00000145358	ENST00000273990	E	I	DDIT4L	DNA-damage-inducible transcript 4-like; regulated in development and DNA damage response 2 [Homo sapiens]. [Source:RefSeq;Acc:NM_145244]	4	ENSMUSG00000046818	ENSRNOG00000010047	-	-	-	NM_145244	DNA-damage-inducible transcript 4-like	BC013592,AL832277	115265
1	12	16	12408	NP_073742	2503	2691	0.9291		E		2000	3287	1.3159		E		1.1057		H200011530	GAAAGTGTGCCTTGGCCAGATCAGTATCCCACATGGGAGTGTTCCCTAGGTTGTAGCTGTGATTGTTTC	ENSG00000186063	ENST00000340020	E	I	NP_073742	-	1	ENSMUSG00000062756	ENSRNOG00000003730	-	-	-	NM_022831	hypothetical protein FLJ12806	BC043142,AF131838	64853
1	12	17	12492	-	685	848	0.8525		E		772	881	0.7703		E		0.8104		H200011548	AAGTTGTAGGGATTTCTAAACTCAAGCAGATTCGCAAGTGCTGTGCGCTTGTCAGACCATCAGACCAGG	-	-	-	-	-	-	11	-	-	-	-	-	NM_002017	Friend leukemia virus integration 1	BX647094,M98833	2313
1	12	18	12504	-	290	434	0.7797		M		210	267	0.6774						H200011554	GACTATCCTTTTGCTATGGATGTGTTCAAGCAGATCTGATGTCCTCGCCTGTCTCAGCAGCGGGACCCC	-	-	-	-	-	-	-	-	-	-	-	-	-	-	-	-
1	12	19	12588	AP1A_HUMAN	1324	1313	1.024		E		957	1246	0.9265		E		0.974		H200011572	CCAGGGTTTTGCTTTGTCCTTTTGTGACCGTTAGTCTCTAAGCTTTACCAGGAGCAGCCTGGGTTCAGC	ENSG00000117362	ENST00000360244	E	I	AP1A_HUMAN	Gamma-secretase subunit APH-1A (APH-1a) (Aph-1alpha) (Presenilin stabilization factor) (CGI-78) (UNQ579/PRO1141). [Source:Uniprot/SWISSPROT;Acc:Q96BI3]	1	ENSMUSG00000015750	ENSRNOG00000023816	0050790:regulation of enzyme activity	0005488:binding	0016021:integral to membrane	NM_016022	likely ortholog of C. elegans anterior pharynx defective 1A	-	51107
1	12	20	12600	PAIP2	11721	12965	0.8766		E		8768	11152	1.1347		E		0.9973		H200011578	AACTTCTAAGGGATTCACTGCATCATAGCTATGCCTGTATGGAGTCTAACATATGACCAATACCAACCC	ENSG00000120727	ENST00000265192	E	I	PAIP2	Polyadenylate-binding protein-interacting protein 2 (Poly(A) binding protein-interacting protein 2) (PABP-interacting protein 2) (PAIP-2) (HSPC218). [Source:Uniprot/SWISSPROT;Acc:Q9BPZ3]	5	ENSMUSG00000037058	ENSRNOG00000019934	0043037:translation	0030371:translation repressor activity	0005737:cytoplasm	NM_016480	poly(A) binding protein interacting protein 2	AF151052,BC048106,AL136640	51247
1	12	21	12684	DLGAP2	22	69	1.251				102	294	1.506			U1.5			H200011880	TTAACTCGTTTGCTGAACTCGACAAGGCTTCCCCTTACGAGCAGTGAGACCTAGGCTACTTTCGAACGC	ENSG00000198010	ENST00000357934,ENST00000356067	E	C	DLGAP2	Disks large-associated protein 2 (DAP-2) (SAP90/PSD-95-associated protein 2) (SAPAP2) (PSD-95/SAP90 binding protein 2) (Fragment). [Source:Uniprot/SWISSPROT;Acc:Q9P1A6]	8	ENSMUSG00000047495	ENSRNOG00000012573	0050879:organismal movement	0005488:binding	0005883:neurofilament	NM_004745	discs, large (Drosophila) homolog-associated protein 2	AF119818	9228
1	12	22	12696	GNAS	41	109	1.0639				158	282	0.947						H200011886	TTAGAAAGTTCTTAAGTGGTCAGGAAGGTAGGTGCTTCCCTTTTTCTCCTCACAAGGAGGTGAGGCTGG	ENSG00000087460	ENST00000313949	E	I	GNAS	guanine nucleotide binding protein (G protein), alpha stimulating activity polypeptide 1 isoform alpha-s-2; guanine nucleotide binding protein (G protein), alpha stimulating activity polypeptide 1; neuroendocrine secretory protein 55; paternally expressed G protein XL alpha S; guanine nucleotide regulatory protein; G-s-alpha; adenylate cyclase-stimulating G alpha protein [Homo sapiens]. [Source:R…	20	ENSMUSG00000027523	-	0008151:cell growth and/or maintenance	0003824:catalytic activity	0019897:extrinsic to plasma membrane	NM_016592	GNAS complex locus	AF105253	2778
1	13	1	12780	PTPLA	1596	1831	0.8903		E		1246	1717	1.0234		E		0.9545		H200011904	GGTCCAAGTGAGCTCAAGAATCTTTATGGTGTGGCTCATTACTCACAGTATAAAACCAATCCAGAATGA	ENSG00000165996	ENST00000361533,ENST00000361271	T	P	PTPLA	protein tyrosine phosphatase-like, member a; cementum attachment protein [Homo sapiens]. [Source:RefSeq;Acc:NM_014241]	10	ENSMUSG00000063275	ENSRNOG00000018203	-	-	-	NM_014241	protein tyrosine phosphatase-like (proline instead of catalytic arginine), member a	-	9200
1	13	2	12792	FZD6	2817	2072	1.3067		E		1684	2855	1.3375		E		1.322		H200011910	AAGAGCAGGGAGGTGGTTGTCATTCAGATACTTGAAGAACATTTTCTCTCGTTACTCAGAAGCAAATTT	ENSG00000164930	ENST00000297575,ENST00000358755	E	C	FZD6	Frizzled 6 precursor (Frizzled-6) (Fz-6) (hFz6). [Source:Uniprot/SWISSPROT;Acc:O60353]	8	ENSMUSG00000022297	ENSRNOG00000004660	0016055:Wnt receptor signaling pathway	0042813:Wnt receptor activity	0016021:integral to membrane	NM_003506	frizzled homolog 6 (Drosophila)	AB012911	8323
1	13	3	12876	LTB4DH	519	489	1.1183		M		631	1043	1.1406		E		1.1294		H200011928	AAAAGCTGCTGACAGAGTGGCCAGACACAATACCACTGTCTTTGGCTCTGGGGACAGTTGGCATGCCAG	ENSG00000106853	ENST00000333580,ENST00000238248,ENST00000309195	E	C	LTB4DH	NADP-dependent leukotriene B4 12-hydroxydehydrogenase (EC 1.3.1.74). [Source:Uniprot/SWISSPROT;Acc:Q14914]	9	ENSMUSG00000028378	ENSRNOG00000015072	0006629:lipid metabolism	0046872:metal ion binding	0005737:cytoplasm	NM_012212	leukotriene B4 12-hydroxydehydrogenase	BE884686,AK091948	22949
1	13	4	12888	ERN2	158	137	1.6713			U1.5	247	407	0.9711		M				H200011934	GGCACGAGCACATCTCCATGCCGCTGCAGATAGACCTGAGAAAGTTCCGGTCCTATAAGGGGACATCAG	ENSG00000134398	ENST00000342541,ENST00000256797	T	C	ERN2	ER to nucleus signalling 2; IRE1 beta; IRE1, S. cerevisiae, homolog of; inositol-requiring 1 beta [Homo sapiens]. [Source:RefSeq;Acc:NM_033266]	16	ENSMUSG00000030866	ENSRNOG00000018974	0016265:death	0016787:hydrolase activity	0016021:integral to membrane	NM_033266	endoplasmic reticulum to nucleus signalling 2	AK131280	10595
1	13	5	12972	RAB7L1	240	300	0.965				369	699	1.2172		M				H200011952	ACTGCAAGTGACATCAGCTGGCTGTGATGCTTCGAAATAGGTCTGCTCCTCACAGCTTTGGGAATCTGA	ENSG00000117280	ENST00000235932	E	I	RAB7L1	Ras-related protein Rab-7L1 (Rab-7 like protein 1). [Source:Uniprot/SWISSPROT;Acc:O14966]	1	ENSMUSG00000026433	-	0008151:cell growth and/or maintenance	0005488:binding	-	NM_003929	RAB7, member RAS oncogene family-like 1	D84488	8934
1	13	6	12984	C17orf39	373	380	1.0881				520	869	1.1194		E				H200011958	ACTTGAAGATTAAAGGCCTTACTGAGGAGTATCCAACCCTTACAACCTTCTTCGAAGGAGAAATAATCA	ENSG00000141034	ENST00000268719	T	I	C17orf39	-	17	ENSMUSG00000018415	ENSRNOG00000003847	-	-	-	NM_024052	chromosome 17 open reading frame 39	AK127580	79018
1	13	7	13068	ZNF330	2305	2571	0.9008		E		2139	2457	0.8871		E		0.8939		H200012260	TTCAAAAGTACCTTAGCCACTTAGCCTTGTGCAGAAGACTAGTTACACTTAATGGGCCAAGCAATAGGG	ENSG00000109445	ENST00000262990	E	I	ZNF330	Zinc finger protein 330 (Nucleolar autoantigen 36). [Source:Uniprot/SWISSPROT;Acc:Q9Y3S2]	4	ENSMUSG00000031711	ENSRNOG00000003461	0000280:nuclear division	0005488:binding	0030496:midbody	NM_014487	zinc finger protein 330	AK002106,AJ006591	27309
1	13	8	13080	C9orf116	1219	955	1.2712		E		1104	1510	0.9994		E		1.1271		H200012266	CACCCCAGTTACAACATCAACAGGCCATCCATCTGCGATTGAGGGGCTGGAAACTCCCTCTAGGAGTCC	ENSG00000160345	ENST00000291755	E	I	C9orf116	-	9	-	ENSRNOG00000010152	-	-	-	NM_144654	chromosome 9 open reading frame 116	AK024007	138162
1	13	9	13164	CNTN4	461	570	0.8763		M		575	719	0.8147		M		0.8449		H200012284	CCTACGGTAAAATGATCTGGATGCTGACAGTGCTGGCCTCAGCTGACGCCTCTAGATACGTGTTCAGGA	ENSG00000144619	ENST00000358480,ENST00000273113	E	C	CNTN4	contactin 4 isoform c precursor; axonal cell adhesion molecule; neural cell adhesion protein BIG-2 precursor; axonal-associated cell adhesion molecule [Homo sapiens]. [Source:RefSeq;Acc:NM_175613]	3	ENSMUSG00000034693	ENSRNOG00000005652	-	-	-	NM_175607,NM_175612,NM_175613	contactin 4	AK057278,AY090737	152330
1	13	10	13176	HNF4G	48	230	0.4552			D2	119	172	0.7263						H200012290	CCAAGATTAAGGGATCAACAAATTAGGCCTCTGGATCATACATGGCATTTTCTAGCTGTGTCCTTATAC	ENSG00000164749	ENST00000297330	E	I	HNF4G	Hepatocyte nuclear factor 4-gamma (HNF-4-gamma). [Source:Uniprot/SWISSPROT;Acc:Q14541]	8	ENSMUSG00000017688	ENSRNOG00000008971	0006366:transcription from Pol II promoter	0005496:steroid binding	0005622:intracellular	NM_004133	hepatocyte nuclear factor 4, gamma	AK025222,BX571750	3174
1	13	11	13260	-	216	267	1.0007				313	400	0.7589		M				H200012308	CTTAAAGGAGGGTGATAAGAAATACGTGTGGCATAGGCTGGGGAGGAAAAGAGAGCTAAGCGATCATTT	-	-	-	-	-	-	-	-	-	-	-	-	-	-	-	-
1	13	12	13272	KCNE1	148	247	0.8325				171	345	1.1202						H200012314	GTCGTTGAAAACCATCTGGCCATAGAACAACCCAACACACACCTTCCTGAGACGAAGCCTTCCCCATGA	ENSG00000180509	ENST00000337385	E	I	KCNE1	Potassium voltage-gated channel subfamily E member 1 (IKs producing slow voltage-gated potassium channel beta subunit Mink) (Minimal potassium channel) (Delayed rectifier potassium channel subunit IsK). [Source:Uniprot/SWISSPROT;Acc:P15382]	21	ENSMUSG00000039639	ENSRNOG00000001984	0050791:regulation of physiological process	0015457:auxiliary transport protein activity	0008076:voltage-gated potassium channel complex	NM_000219	potassium voltage-gated channel, Isk-related family, member 1	BC036452,L28168	3753
1	13	13	13356	IBSP	130	215	0.8863				216	289	0.7269						H200012332	AATACGAGGGGGAGTACGAATACACGGGCGTCAATGAATACGACAATGGATATGAAATCTATGAAAGTG	ENSG00000029559	ENST00000226284	E	I	IBSP	Bone sialoprotein II precursor (BSP II) (Cell-binding sialoprotein) (Integrin-binding sialoprotein). [Source:Uniprot/SWISSPROT;Acc:P21815]	4	ENSMUSG00000029306	ENSRNOG00000002158	0007154:cell communication	0005488:binding	0005576:extracellular	NM_004967	integrin-binding sialoprotein (bone sialoprotein, bone sialoprotein II)	J05213	3381
1	13	14	13368	-	139	158	1.3042				176	332	1.0412						H200012338	CCAGCTTTTCCCTGGGATGTTCCTGCGCCTGGCTGAAGCTTTCTGAGTTCATGTTGGGGAAATGGAACG	-	-	-	-	-	-	-	-	-	-	-	-	-	-	AK022293	1509
1	13	15	13452	-	495	489	1.075		M		518	882	1.1431		E		1.1085		H200012640	AGGAGAGGTACAGGGTTCTTTTTGGTACCAGGGGAGAAAGACGTGGGAAGAGGTAGTTGCAGGGGATGA	-	-	-	-	-	-	-	-	-	-	-	-	-	-	AL109699	-
1	13	16	13464	GPR155	656	499	1.3372		M		153	352	1.2743						H200012646	TGGCTAATTGAAGTCGGCCTTGCCTCCGACCGTGGTGAAGCTGTGATATACGGAGACAGGCTGGTACAA	ENSG00000163328	ENST00000295500	E	I	GPR155	G protein-coupled receptor 155 [Homo sapiens]. [Source:RefSeq;Acc:NM_152529]	2	ENSMUSG00000041762	ENSRNOG00000018485	0007154:cell communication	-	0016021:integral to membrane	NM_152529	G protein-coupled receptor 155	AK056381,BC036681	151556
1	13	17	13548	ANKRD9	2703	2181	1.2031		E		1893	2269	0.918		E		1.0509		H200012664	TGGCAAAGGCTAGGCCCGGAGCACCCTAGGCGCTGGATTTTGGGACAAAACTATTTTTCAGAGCGTTGT	ENSG00000156381	ENST00000286918	E	I	ANKRD9	Ankyrin repeat domain 9. [Source:Uniprot/SWISSPROT;Acc:Q96BM1]	14	ENSMUSG00000037904	ENSRNOG00000008056	-	-	-	NM_152326	ankyrin repeat domain 9	BC015422	122416
1	13	18	13560	KIST_HUMAN	22	99	0.8259				101	263	1.3499						H200012670	GATGCTCTCAGTAATGTTAAGTAATTGTCAAGCAGCAGTTACCTACTGTGTTCTTAACACTGAGTTGTG	ENSG00000152332	ENST00000310082	E	I	KIST_HUMAN	Serine/threonine-protein kinase Kist (EC 2.7.1.37) (Kinase interacting with stathmin). [Source:Uniprot/SWISSPROT;Acc:Q8TAS1]	1	ENSMUSG00000026667	ENSRNOG00000002941	0006793:phosphorus metabolism	0000166:nucleotide binding	0005737:cytoplasm	NM_175866	U2AF homology motif (UHM) kinase 1	BC014917	127933
1	13	19	13644	MYO15A	54	158	0.7696				141	336	1.3056						H200012688	AACAAAAGGTGTGCCTGGCAGCCATTTCTCCATGGAGTTGCTAAGTGGCCGGAAAACAGGCCTGAGGGA	ENSG00000091536	ENST00000205890	E	I	MYO15A	Myosin XV (Unconventional myosin-15). [Source:Uniprot/SWISSPROT;Acc:Q9UKN7]	17	ENSMUSG00000042678	ENSRNOG00000028597	0050874:organismal physiological process	0000166:nucleotide binding	0016459:myosin	NM_016239	myosin XVA	AF144094	51168
1	13	20	13656	Q9P181	98	145	1.1722				168	320	1.0406						H200012694	CTGGTTTTAGCAGGTCTCTCTGATTCCTGACCCACAGCTCCTCTCCTTCACTAATATTCAAGTATGCTG	ENSG00000184899	ENST00000327625	E	I	Q9P181	-	5	-	-	-	-	-	-	-	-	-
1	13	21	13740	BIRC3	1313	1939	0.713		E		1813	1490	0.5972		E	D1.5	0.6525	D1.5	H200012712	AACACCAGGGACACATTTCTCTGTCTTTTTTGATCAGTGTCCTATACATCGAAGGTGTGCATATATGTT	ENSG00000023445	ENST00000337444,ENST00000263464	E	C	BIRC3	Baculoviral IAP repeat-containing protein 3 (Inhibitor of apoptosis protein 1) (HIAP1) (HIAP-1) (C-IAP2) (TNFR2-TRAF signaling complex protein 1) (IAP homolog C) (Apoptosis inhibitor 2) (API2). [Source:Uniprot/SWISSPROT;Acc:Q13489]	11	ENSMUSG00000032000	ENSRNOG00000005731	0008152:metabolism	0046872:metal ion binding	0000151:ubiquitin ligase complex	NM_001165,NM_182962	baculoviral IAP repeat-containing 3	AF070674	330
1	13	22	13752	NP_057157	1030	1569	0.6985		E		1085	1115	0.72		E		0.7092		H200012718	CGCAGACTTATACATGTCTAGGATCCTTTTATCAAGGCAGTTATGATCATCGTTTTCCTGCCTTGACCC	ENSG00000166503	ENST00000299633	E	I	NP_057157	hepatoma-derived growth factor, related protein 3; hepatoma-derived growth factor 2 [Homo sapiens]. [Source:RefSeq;Acc:NM_016073]	15	ENSMUSG00000025104	ENSRNOG00000019740	0008151:cell growth and/or maintenance	-	0005622:intracellular	NM_016073	hepatoma-derived growth factor, related protein 3	AL133102	50810
1	14	1	13836	PAX9	378	398	1.0537				384	680	1.1347		M				H200013020	CAGTTTTGTGTCAGCATCCAGCATGGCTCCTTACCCTACCCCAGCCCAAGTGTCGCCTTACATGACCTA	ENSG00000198807	ENST00000361487	E	I	PAX9	Paired box protein Pax-9. [Source:Uniprot/SWISSPROT;Acc:P55771]	14	ENSMUSG00000001497	ENSRNOG00000008826	0007275:development	0005488:binding	0005622:intracellular	NM_006194	paired box gene 9	U59628	5083
1	14	2	13848	-	1675	1890	0.9021		E		290	464	0.9731		M		0.9369		H200013026	CGAAGTTTTCTGGTGCACTATTAACTTGATTGTTACACCAGAAGCCTTAATTAGACGGCTTTCGGAAAA	-	-	-	-	-	-	-	-	-	-	-	-	-	-	BG163465	-
1	14	3	13932	EPN4_HUMAN	2581	2728	0.9427		E		2001	2497	0.9668		E		0.9547		H200013044	ACTTGGCAAGGCTTCCTTCCGTGTTTATCCCTGTAGCCATCATTTAAGTCAGGAACAGTCAGAAAAATA	ENSG00000113282	ENST00000296951	E	I	EPN4_HUMAN	Epsin 4 (Epsin-related protein) (EpsinR) (Enthoprotin) (Clathrin interacting protein localized in the trans-Golgi region) (Clint). [Source:Uniprot/SWISSPROT;Acc:Q14677]	5	ENSMUSG00000006169	ENSRNOG00000005406	-	-	-	NM_014666	enthoprotin	D79993,AK128594	9685
1	14	4	13944	-	460	428	1.1499		M		397	580	0.9157		M		1.0261		H200013050	CCTGCTCCTCTCCAGCATTTCCTCTCACCTCCGTGTTCTCGGGGAGTGCGTGGTGTCAGATCCCATCCT	-	-	-	-	-	-	10	-	-	-	-	-	NM_030626,XM_498500,NM_030626,NM_030626,XM_498500,XM_498500,NM_030626,XM_498500	leucine rich repeat containing 27	AB051461,AB051461,AB051461,AB051461	80313
1	14	5	14028	-	447	473	1.0195		M		444	925	1.4041		E		1.1964		H200013068	CCTAGAGTTTCCTACTCAGATAACCGCCCCCCACACGCACACTTTTAGGCCAAATGTAGGCCCCCTCTG	-	-	-	-	-	-	-	-	-	-	-	-	-	-	AK025924	-
1	14	6	14040	-	401	327	1.3398		M		176	373	1.1986						H200013074	GGTGCTGAAATCTCAAGGGCCCCATTACAAAACTCCTTAGGAACCTCGCCCTCTCTCTGCTGTAAGGAC	-	-	-	-	-	-	-	-	-	-	-	-	-	-	AL050035	-
1	14	7	14124	-	131	183	1.0602				228	279	0.663			D1.5			H200013092	ATTGTAATACATCTGCCTAATTATTGTCTGGAATAACTTTTCAACCATCCAATGCCCACTGCTCTCACA	-	-	-	-	-	-	-	-	-	-	-	-	-	-	AL080095	-
1	14	8	14136	NP_055304	779	907	0.8977		E		1173	1166	0.7009		E		0.7932		H200013098	ACGTCCTGAGGTTCATGACCACCATCCAGTTTCTGGCCTTTACACAGTCACCTTTCACTGAGGTCAGGA	ENSG00000148985	ENST00000278243,ENST00000300730,ENST00000350451	E	C	NP_055304	FGF receptor activating protein 1 [Homo sapiens]. [Source:RefSeq;Acc:NM_014489]	11	ENSMUSG00000030990	ENSRNOG00000020371	-	0004871:signal transducer activity	0016021:integral to membrane	NM_014489	FGF receptor activating protein 1	AL049261	27315
1	14	9	14220	T	489	456	1.1395		M		173	327	1.0358						H200013400	ATGATGCAGTTGGCCCAACCTCACTGACGGTGAAAAAATGTTTGCCAGGGTCCAGAAACTTTTTTTGGT	ENSG00000164458	ENST00000296946	E	I	T	Brachyury protein (T protein). [Source:Uniprot/SWISSPROT;Acc:O15178]	6	ENSMUSG00000062327	ENSRNOG00000012229	0007350:blastoderm segmentation	0030528:transcription regulator activity	0005622:intracellular	NM_003181	T, brachyury homolog (mouse)	AJ001699	6862
1	14	10	14232	PURB	3564	3012	1.1471		E		2506	3710	1.195		E		1.1708		H200013406	GCGGATGAGATGAAAGAAATCCAGGAACGACAGAGGGATAAGCTTTATGAGCGACGTGGTGGGGGCAGC	ENSG00000146676	ENST00000275523	E	I	PURB	purine-rich element binding protein B [Homo sapiens]. [Source:RefSeq;Acc:NM_033224]	7	ENSMUSG00000049647	ENSRNOG00000007042	-	-	-	NM_033224	purine-rich element binding protein B	-	5814
1	14	11	14316	LRFN3	1757	915	1.8221		E	U1.5	897	1454	1.1788		E		1.4656		H200013424	ACCCGGACACCCTGTGGGACCTGGCCTCAAACTCACCAAATCGCTCATGGTTTTTAAAACTCTGATGGG	ENSG00000126243	ENST00000246529	E	I	LRFN3	leucine rich repeat and fibronectin type III domain containing 3 [Homo sapiens]. [Source:RefSeq;Acc:NM_024509]	19	ENSMUSG00000036957	ENSRNOG00000020839	-	-	-	NM_024509	leucine rich repeat and fibronectin type III domain containing 3	AY358127	79414
1	14	12	14328	-	147	151	1.4293				104	347	1.8044			U1.5			H200013430	GAACTTCAGCCTGAGGAAGAAAACATGAGTCCTAGGCATATCAGGCTACAACCATGTTTGGAATGAATC	-	-	-	-	-	-	-	-	-	-	-	-	-	-	AF301223	-
1	14	13	14412	NP_060636	54	182	0.6427			D1.5	119	284	1.2522						H200013448	GTTTACTTGATCTGCGAAGTGGGGATAATGGTATCACGTCGCAGGGTTGTCAGGCGGAGCTGGTAGGGG	ENSG00000142694	ENST00000270824	T	I	NP_060636	-	1	ENSMUSG00000050212	ENSRNOG00000024818	-	-	-	NM_018166	hypothetical protein FLJ10647	AK001509	55194
1	14	14	14424	RIBC2	356	477	0.8406		M		306	504	1.0109		M		0.9218		H200013454	TCTCTGTAGGGCTATCAATGACTTCCAACAGAGCTTTCAGAAGCCAGAAACTCGCCGTGAATTTGATCT	ENSG00000128408	ENST00000342894	E	I	RIBC2	RIB43A domain with coiled-coils 2; chromosome 22 open reading frame 11 [Homo sapiens]. [Source:RefSeq;Acc:NM_015653]	22	ENSMUSG00000022431	-	-	-	-	NM_015653	RIB43A domain with coiled-coils 2	-	26150
1	14	15	14508	CPA5	166	317	0.6892				245	447	1.0984		M				H200013472	AAGTTATGCATCCCCATCCCCATGCCCTCATCCCGACCTCTTAGAAAATAAATACAAGTTTGAACAGGC	ENSG00000158525	ENST00000355388	E	I	CPA5	Carboxypeptidase A5 precursor (EC 3.4.17.1). [Source:Uniprot/SWISSPROT;Acc:Q8WXQ8]	7	ENSMUSG00000029788	ENSRNOG00000010467	0019538:protein metabolism	0008237:metallopeptidase activity	-	NM_080385	carboxypeptidase A5	BC042996,AF384667	93979
1	14	16	14520	DNAH3	16	152	0.4219			D2	52	232	2.5665			U2			H200013478	CTGACCTTCTTCCAGGAATGGATTGACAAGGGGCCCCCTGTGGTATTTTGGATCTCTGGATTCTACTTC	ENSG00000158486	ENST00000261383	T	I	DNAH3	axonemal heavy chain dynein type 3 [Homo sapiens]. [Source:RefSeq;Acc:NM_017539]	16	ENSMUSG00000052273	ENSRNOG00000013509	-	-	-	NM_017539	dynein, axonemal, heavy polypeptide 3	AL096732,AF494040	55567
1	14	17	14604	-	87	174	0.8812				110	263	1.2268						H200013780	GATCTGGCGGGAGAACAGGCAGTACTTCCCTCACTAACCTACCCGCACGCCATACCATCATTGTGCAAA	-	-	-	-	-	-	-	-	-	-	-	-	-	-	AF052119	-
1	14	18	14616	-	13	67	0.9462				80	205	1.3487						H200013786	TACATTGTACATTTCTGTCCTGTATGTATCCAGGGTTATAGGACGTGATTATAGGACACGCATATATGT	-	-	-	-	-	-	-	-	-	-	-	-	-	-	-	-
1	14	19	14700	CYP2J2	517	476	1.1437		M		315	627	1.2598		M		1.2003		H200013804	TGGACCAAAACTTTGGGAACCGGCCCGTGACCCCTATGCGAGAACATATCTTTAAGAAAAATGGATTGA	ENSG00000134716	ENST00000257149	T	I	CYP2J2	Cytochrome P450 2J2 (EC 1.14.14.1) (CYPIIJ2) (Arachidonic acid epoxygenase). [Source:Uniprot/SWISSPROT;Acc:P51589]	1	ENSMUSG00000052520	ENSRNOG00000009455	0050791:regulation of physiological process	0016712:oxidoreductase activity, acting on paired donors, with incorporation or reduction of molecular oxygen, reduced flavin or flavoprotein as one donor, and incorporation of one atom of oxygen	0042598:vesicular fraction	NM_000775	cytochrome P450, family 2, subfamily J, polypeptide 2	U37143	1573
1	14	20	14712	FZD5	1838	1624	1.1242		E		871	1258	1.0287		E		1.0754		H200013810	CTGAGGGGAGGGGGGCGTTTTGTTTGGTAGTTTTGCCAAGGTCACTTCCGTTTACCTTCATGGTGCTGT	ENSG00000163251	ENST00000295417	E	I	FZD5	Frizzled 5 precursor (Frizzled-5) (Fz-5) (hFz5) (FzE5). [Source:Uniprot/SWISSPROT;Acc:Q13467]	2	ENSMUSG00000045005	ENSRNOG00000014678	0016055:Wnt receptor signaling pathway	0004930:G-protein coupled receptor activity	0016021:integral to membrane	NM_003468	frizzled homolog 5 (Drosophila)	U43318,AB043702	7855
1	14	21	14796	NP_078795	1994	1636	1.1982		E		1275	2027	1.2056		E		1.2019		H200013828	CAGGGAGGGTAAGGGCTGGCTCCAGATACCCCTCCCCCACAGATTCCTAGCAATGAAAATCTAATATAT	ENSG00000039523	ENST00000042381	E	I	NP_078795	-	16	ENSMUSG00000038604	ENSRNOG00000017604	-	-	-	NM_024519	hypothetical protein FLJ13725	AK127792	79567
1	14	22	14808	C21orf32	688	408	1.682		M	U1.5	319	949	2.0027		E	U2	1.8354	U1.5	H200013834	GTGTACGGAAAGGCGGTGTGGATCCTACAGCTTCTCTACTGAAAGGTGGCGTGGATCCTACAGTTTCTC	ENSG00000185225	ENST00000327663,ENST00000327663	E	I	C21orf32	Putative protein C21orf32. [Source:Uniprot/SWISSPROT;Acc:P57056]	21	-	-	-	-	-	-	-	AI224560,AI224560	-
1	15	1	14892	SPAG1	1603	2078	0.7962		E		901	932	0.7061		E		0.7498		H200013852	ACCTGAGTAAAGCAGAAAGGTTTAAGATGATGTTGACACTAATTAGCAAGGGCCAAAAGGAGCTAATTG	ENSG00000104450	ENST00000339909,ENST00000251809	T	C	SPAG1	sperm associated antigen 1; infertility-related sperm protein; TPR-containing protein involved in spermatogenesis; tetratricopeptide repeat-containing protein [Homo sapiens]. [Source:RefSeq;Acc:NM_003114]	8	ENSMUSG00000037617	ENSRNOG00000010078	0007275:development	-	-	NM_003114,NM_172218	sperm associated antigen 1	AF311312	6674
1	15	2	14904	FABP5	7719	8962	0.8523		E		6057	6597	0.918		E		0.8845		H200013858	GCAATGGCCAAGCCAGATTGTATCATCACTTGTGATGGTAAAAACCTCACCATAAAAACTGAGAGCACT	ENSG00000166899,ENSG00000164687,ENSG00000181632	ENST00000300149,ENST00000297258,ENST00000314090	E	M	FABP5	Fatty acid-binding protein, epidermal (E-FABP) (Psoriasis-associated fatty acid-binding protein homolog) (PA-FABP). [Source:Uniprot/SWISSPROT;Acc:Q01469]	11	ENSMUSG00000027533	ENSRNOG00000026560	0007275:development	0005488:binding	0005737:cytoplasm	NM_001444,XM_379976,XM_165511	fatty acid binding protein 5 (psoriasis-associated)	M94856,BX338084	2171
1	15	3	14988	VAPA	654	732	0.9365		M		619	990	1.0956		E		1.0129		H200014160	GATGTGTACAGCATGGCTGTGCTCCATCTGATTTACCCCATTCTTAAGTTCTGAGAGTATGTTCTCAAG	ENSG00000101558	ENST00000349843,ENST00000340541	E	C	VAPA	Vesicle-associated membrane protein-associated protein A (VAMP- associated protein A) (VAMP-A) (VAP-A) (33 kDa Vamp-associated protein) (VAP-33). [Source:Uniprot/SWISSPROT;Acc:Q9P0L0]	18	ENSMUSG00000024091	ENSRNOG00000014765	0007242:intracellular signaling cascade	0004871:signal transducer activity	0016021:integral to membrane	NM_194434,NM_003574	VAMP (vesicle-associated membrane protein)-associated protein A, 33kDa	AK024299	9218
1	15	4	15000	TBX2	1	4	44.6382			U2	183	302	0.8967						H200014166	AGTACCAGCCGCGATTCCACATAGTGCGAGCCAACGACATCCTGAAGCTGCCTTACAGCACCTTCCGCA	ENSG00000121068	ENST00000240328	E	I	TBX2	T-box transcription factor TBX2 (T-box protein 2). [Source:Uniprot/SWISSPROT;Acc:Q13207]	17	ENSMUSG00000000093	ENSRNOG00000003517	0007275:development	0030528:transcription regulator activity	0005622:intracellular	NM_005994	T-box 2	U28049	6909
1	15	5	15084	NP_996769	9	19	2.8931			U2	61	75	0.6663			D1.5			H200014184	TACAAGGAGGCCATAGATTTGGGGCAAGAATTGAGGCTGACCCGGGAGCAGGTGCAGAACTCTCATACA	ENSG00000122483	ENST00000338949,ENST00000334652	E	P	NP_996769	sarcoma antigen NY-SAR-41 [Homo sapiens]. [Source:RefSeq;Acc:NM_206886]	1	-	ENSRNOG00000024545	-	-	-	-	-	AA278251,AK126045	-
1	15	6	15096	-	11	59	0.9473				34	83	1.402						H200014190	ATCAAATATACACCTTGTCATTTCATTTCAAATGGCGGCTGGAAACTTCCAAAAAAAGGGTAGGCATGA	-	-	-	-	-	-	-	-	-	-	-	-	-	-	AW374095	-
1	15	7	15180	VNN3	55	83	1.7603			U1.5	179	326	1.0011						H200014208	TCAAACCACTGACCTGGAAACGTGTGGAGAACCTGTGGGGTCAGCTTTTACCAAGTTTGAAGACTTCTC	ENSG00000093134	ENST00000207771	E	I	VNN3	Vascular non-inflammatory molecule 3 precursor (Vanin 3). [Source:Uniprot/SWISSPROT;Acc:Q9NY84]	6	ENSMUSG00000020010	ENSRNOG00000016219	0008152:metabolism	0016811:hydrolase activity, acting on carbon-nitrogen (but not peptide) bonds, in linear amides	-	NM_018399	vanin 3	AK075110	55350
1	15	8	15192	UBC	26678	17736	1.348		E		13266	19277	1.364		E		1.356		H200014214	AAGAGTCCACTCTGCACTTGGTCCTGCGCTTGAGGGGGGGTGTCTAAGTTTCCCCTTTTAAGGTTTCAA	ENSG00000150991	ENST00000339647	E	I	UBC	ubiquitin C [Homo sapiens]. [Source:RefSeq;Acc:NM_021009]	12	ENSMUSG00000019505	ENSRNOG00000000960	-	-	0005622:intracellular	NM_021009	ubiquitin C	AK092983	7316
1	15	9	15276	ELA3B	5	102	0.3222			D2	72	126	0.9525						H200014232	ATTGACTGGATTGAGGAGACCATAGCAAGCCACTAGAACCAAGGCCCAGCTGGCAGTGCTGATCGATCC	ENSG00000142789	ENST00000337107,ENST00000358096,ENST00000290122	T	C	ELA3B	Elastase IIIB precursor (EC 3.4.21.70) (Protease E). [Source:Uniprot/SWISSPROT;Acc:P08861]	1	ENSMUSG00000023433	ENSRNOG00000021619	0050874:organismal physiological process	0042708:elastase activity	0005576:extracellular	NM_007352,NM_005747	elastase 3B, pancreatic	M18692	23436
1	15	10	15288	UBASH3A	9	77	0.6183			D1.5	78	101	0.7022						H200014238	GCACTTTTATATCCCGGAATATTTCCCTCCGGCTTTCGCCTTTGTAACTCCCATCTGTGGACCCATCGT	ENSG00000160185	ENST00000291535,ENST00000319294	E	C	UBASH3A	UBASH3A protein. [Source:Uniprot/SWISSPROT;Acc:P57075]	21	ENSMUSG00000042345	ENSRNOG00000001167	0008152:metabolism	0003824:catalytic activity	0005622:intracellular	NM_001001895,NM_018961	ubiquitin associated and SH3 domain containing, A	BC028138	53347
1	15	11	15372	O95785	121	115	1.7513			U1.5	168	352	1.1671						H200014540	AAGACCTACATCCAGACTGAACTGCCCTTCAAGGCAAAGACCCTTCATGAGAAGACCTCCCACTCCTCC	ENSG00000011451	ENST00000263381	E	I	O95785	Homolog of Mus musculus wizL protein (Fragment). [Source:Uniprot/SPTREMBL;Acc:O95785]	19	ENSMUSG00000024050	ENSRNOG00000006217	-	0046872:metal ion binding	0005622:intracellular	XM_372716	widely-interspaced zinc finger motifs	AK122890	58525
1	15	12	15384	Q9H9U2	1485	1560	0.9679		E		1079	1585	1.0798		E		1.0223		H200014546	GAGTTGAAAGGGGATGGATAGCTGCTCCCCATGCCCTTCCCACTTTTTGGAATAGGCCGTGAGGGTGTG	ENSG00000114805	ENST00000340059	E	I	Q9H9U2	PLCL3 protein (Fragment). [Source:Uniprot/SPTREMBL;Acc:Q86XK4]	3	ENSMUSG00000036834	ENSRNOG00000009955	0007154:cell communication	0016789:carboxylic ester hydrolase activity	-	NM_014996	phospholipase C-like 3	AB028992	23007
1	15	13	15468	-	27	50	2.0558			U2	93	205	1.1441						H200014564	ATACCCTTAGCTTTCCCATAAGAGCTCCCTTTGTGGGGAACTTGCCCTCTTCTGCGAAATAAGCCTCAT	-	-	-	-	-	-	18	-	-	-	-	-	NM_007163	solute carrier family 14 (urea transporter), member 2	X96969,AF349446	8170
1	15	14	15480	C9orf102	759	780	1.0057		M		734	830	0.7559		E		0.8719		H200014570	TACATTGCCACACACAAAGAAAGGCCAGCAACCGAGTGAAGGCAGCATTTCACTTCCTCTTTACATTTC	ENSG00000182150	ENST00000320486,ENST00000340419	E	P	C9orf102	-	9	ENSMUSG00000033132	ENSRNOG00000019171	-	0003824:catalytic activity	-	NM_020207	chromosome 9 open reading frame 102	AL133663,BC022957	56959
1	15	15	15564	BANK1	19	87	0.8771				26	115	2.6445			U2			H200014588	AAACTCACGAATCTACGGACATTTTGCTTTCAGGGTGAAGCAAGCCTGAATTTGGATTGCCTGCTCTCT	ENSG00000153064	ENST00000322953	E	I	BANK1	B-cell scaffold protein with ankyrin repeats 1 [Homo sapiens]. [Source:RefSeq;Acc:NM_017935]	4	ENSMUSG00000037922	ENSRNOG00000009704	-	-	-	NM_017935	B-cell scaffold protein with ankyrin repeats 1	AK000713,BC032241	55024
1	15	16	15576	NP_055483	29	96	1.0308				58	254	2.41			U2			H200014594	GTCTCCCTTCTCCCACTTGCCTACCCTCAATGCCACACTGTTTTTGAAGTGGCCCATAACTTGAAGGAA	ENSG00000196208	ENST00000234142	E	I	NP_055483	GREB1 protein isoform a; gene regulated by estrogen in breast cancer protein [Homo sapiens]. [Source:RefSeq;Acc:NM_014668]	2	ENSMUSG00000036523	ENSRNOG00000023492	-	-	-	NM_014668	GREB1 protein	BC054502,AB011147	9687
1	15	17	15660	RPS6KL1	1	47	4.0433			U2	30	165	3.3197			U2			H200014612	GAGAAGGTGGTGTCAGCAAACTCAAGTCCCATCCCTTTTTCAGTACCATCCAATGGAGCAAGCTGGTGG	ENSG00000198208	ENST00000358328,ENST00000354625,ENST00000356237	E	C	RPS6KL1	ribosomal protein S6 kinase-like 1 [Homo sapiens]. [Source:RefSeq;Acc:NM_031464]	14	ENSMUSG00000019235	ENSRNOG00000005530	0043170:macromolecule metabolism	0005198:structural molecule activity	-	NM_031464	ribosomal protein S6 kinase-like 1	AK131532	83694
1	15	18	15672	F2RL2	14	6	13.3418			U2	12	58	2.8463			U2			H200014618	CAGCCATCATCCGGACACTTAATGCATACGATCATAGATGGTTGTGGTATGTTAAGGCGAGTCTCCTCA	ENSG00000164220	ENST00000296641	E	I	F2RL2	Proteinase activated receptor 3 precursor (PAR-3) (Thrombin receptor- like 2) (Coagulation factor II receptor-like 2). [Source:Uniprot/SWISSPROT;Acc:O00254]	5	ENSMUSG00000021675	ENSRNOG00000018054	0006950:response to stress	0005488:binding	0016021:integral to membrane	NM_004101	coagulation factor II (thrombin) receptor-like 2	U92971,BX537386	2151
1	15	19	15756	MPHOSPH10	3472	4828	0.7335		E		3598	3069	0.6676		E	D1.5	0.6998		H200014920	TATCCCTAAACCGCCTGTACCAGAGATTAAAGTTGTGTCAAATCTGCCAGCCATAACCATGGAGGAAGT	ENSG00000124383	ENST00000244230	T	I	MPHOSPH10	U3 small nucleolar ribonucleoprotein protein MPP10 (M phase phosphoprotein 10). [Source:Uniprot/SWISSPROT;Acc:O00566]	2	ENSMUSG00000030521	ENSRNOG00000016266	0016072:rRNA metabolism	0005488:binding	0005732:small nucleolar ribonucleoprotein complex	NM_005791	M-phase phosphoprotein 10 (U3 small nucleolar ribonucleoprotein)	X98494,AK056862	10199
1	15	20	15768	EMX2	582	386	1.5453		M	U1.5	257	435	1.0144		M		1.252		H200014926	GGGATGATGTTAAGTGTGGCCAAGCGCACGGCGGCAAGTTTTCAAGCACTGAGTTTCTATTCCAAGATC	ENSG00000170370	ENST00000305772	E	I	EMX2	Homeobox protein EMX2. [Source:Uniprot/SWISSPROT;Acc:Q04743]	10	ENSMUSG00000043969	ENSRNOG00000009482	0007275:development	0030528:transcription regulator activity	0005622:intracellular	NM_004098	empty spiracles homolog 2 (Drosophila)	AF301598	2018
1	15	21	15852	SCGB1D1	116	272	0.6329			D1.5	164	263	0.8405						H200014944	AATGCGTGGATACGATGGCCTATGAGAAAAGAGTGCTAATTACAAAAACATTGGGAAAAATAGCAGAGA	ENSG00000168515	ENST00000306238	T	I	SCGB1D1	Lipophilin A precursor (Secretoglobin family 1D member 1). [Source:Uniprot/SWISSPROT;Acc:O95968]	11	ENSMUSG00000024655	ENSRNOG00000020294	-	-	0005615:extracellular space	NM_006552	secretoglobin, family 1D, member 1	AJ224171,CB987582	10648
1	15	22	15864	Q9UPQ0	70	131	1.1182				87	442	2.8257		M	U2			H200014950	CATCAGGCCTCTGTTGCCTGCTTCTCTCGAGGCACTAGATTAGGAGTCTTCAATAAGAGACTTAACATG	ENSG00000064042	ENST00000313860	E	I	Q9UPQ0	-	4	ENSMUSG00000037736	ENSRNOG00000002318	0006928:cell motility	0005488:binding	-	NM_014988	KIAA1102 protein	CR749205,AB029025	22998
1	16	1	15948	GNAI1	280	151	2.2146			U2	357	643	1.1424		M				H200014968	ACAGAAGGACCTTTCTTAAATGTGACAGATGGTCCTGCAGTGTGAAACTGAAGGACAGTGTTAAAGCTG	ENSG00000127955	ENST00000351004	E	I	GNAI1	guanine nucleotide binding protein (G protein), alpha inhibiting activity polypeptide 1; Gi1 protein alpha subunit [Homo sapiens]. [Source:RefSeq;Acc:NM_002069]	7	-	ENSRNOG00000005210	0007154:cell communication	0005488:binding	-	NM_002069	guanine nucleotide binding protein (G protein), alpha inhibiting activity polypeptide 1	BC026326,AL049933	2770
1	16	2	15960	LILRB1	135	128	1.6448			U1.5	220	390	1.03						H200014974	ATTGGACCCCACCCAGCCTGGATCTACCCCAGGAGACTCTGGGAACTTTTAGGGGTCACTCAATTCTGC	ENSG00000104972	ENST00000324602	E	I	LILRB1	Leukocyte immunoglobulin-like receptor subfamily B member 1 precursor (Leukocyte immunoglobulin-like receptor 1) (LIR-1) (Immunoglobulin- like transcript 2) (ILT-2) (Monocyte/macrophage immunoglobulin-like receptor 7) (MIR-7) (CD85j antigen). [Source:Uniprot/SWISSPROT;Acc:Q8NHL6]	19	-	-	0050874:organismal physiological process	0004871:signal transducer activity	0016021:integral to membrane	NM_006669	leukocyte immunoglobulin-like receptor, subfamily B (with TM and ITIM domains), member 1	BC015731,AF004230	10859
1	16	3	16044	-	9	24	2.2863			U2	153	249	0.8405						H200014992	AGCAGTGTTTCCCAAACCTCATTTATTTGCCTATAGCCTTCCTGGAGTTTGTCTTATATGTCCGCTCTG	-	-	-	-	-	-	-	-	-	-	-	-	-	-	AK023614,CR593014	149692
1	16	4	16056	-	24	20	5.2494			U2	194	472	1.4567		M				H200014998	TCATCCTGTCAGCTTTGGACAATATCCCAATTATGGCAGGGAACAGGTGGGGAACTAAGATCAGTTACA	-	-	-	-	-	-	4	-	-	-	-	-	XM_044178	KIAA1211 protein	AB033037	57482
1	16	5	16140	SLC22A13	5	49	0.7195				100	193	0.992						H200015300	TGTGGATAAAAGGAAGGTTATGATTCCTTCTAGCGGATGGACCAGATTCCTCTGGCTAACGTATGGCCC	ENSG00000172940	ENST00000311856	E	I	SLC22A13	organic cation transporter like 3; organic cationic transporter-like 3 [Homo sapiens]. [Source:RefSeq;Acc:NM_004256]	3	ENSMUSG00000054374	-	0008151:cell growth and/or maintenance	0015075:ion transporter activity	0016021:integral to membrane	NM_004256	solute carrier family 22 (organic cation transporter), member 13	AB010438,BC035973	9390
1	16	6	16152	BTNL3	12	34	1.9403			U1.5	157	215	0.688						H200015306	TCCTCATTTGCTAGTCACGGACAGTGATTCCTGCCTCACAGGTGAAGATTAAAGAGACAACGAATGTGA	ENSG00000168903	ENST00000342868	E	I	BTNL3	butyrophilin-like 3 isoform a; butyrophilin-like receptor [Homo sapiens]. [Source:RefSeq;Acc:NM_197975]	5	-	-	0008152:metabolism	0004871:signal transducer activity	-	NM_006707,NM_197975	butyrophilin-like 3	AY358385	10917
1	16	7	16236	-	24	110	0.7854				150	241	0.8217						H200015324	AGAGCCCTAATACCTCTGGGTCTGAGGACTGGTTCTAGCTGTACTTACCTTGTCAGAACCACCTGGGAG	-	-	-	-	-	-	-	-	-	-	-	-	-	-	AL050185	-
1	16	8	16248	Q9Y4R0	20	138	0.533			D1.5	201	361	1.0208						H200015330	ATTTAATGCCACACATGAGTCTAACAATGAGATCAGCTGCTCATAACTGAGGTGGTGGGACTCTGGCCC	ENSG00000159797	ENST00000291050	E	I	Q9Y4R0	-	9	ENSMUSG00000057603	ENSRNOG00000016101	-	-	-	XR_000227	hypothetical LOC389715	BX648118,AL080137	389715
1	16	9	16332	-	16	62	1.1557				119	338	1.5364			U1.5			H200015348	TGAGATCGCAAAGCCAGTCATCCATAGACTGCTAGTATAAATGAAACACCTGGATTTGAGCCGTGGTTG	-	-	-	-	-	-	-	-	-	-	-	-	-	-	AK025163	-
1	16	10	16344	-	11	34	1.7494			U1.5	65	186	1.5742			U1.5			H200015354	AAACAAAGTTGATATTGATGTGTATGGCTTGGGCTGTTCAAAGCCAGTAAGATTGAAATGGCCGTCCAA	-	-	-	-	-	-	-	-	-	-	-	-	-	-	AF131837	-
1	16	11	16428	ACIN1	585	726	0.8569		M		709	967	0.932		E		0.8937		H200015372	TCCGAAAGACCAAGGCAGCTCCCTGCATCTATTGGCTCCCACTGACTGACAGCCAGATCGTTCAGAAAG	ENSG00000100813	ENST00000262710,ENST00000357481,ENST00000338631	T	C	ACIN1	Apoptotic chromatin condensation inducer in the nucleus (Acinus). [Source:Uniprot/SWISSPROT;Acc:Q9UKV3]	14	ENSMUSG00000022185	ENSRNOG00000013533	0030224:monocyte differentiation	0005515:protein binding	0005622:intracellular	NM_014977	apoptotic chromatin condensation inducer 1	AF124726	22985
1	16	12	16440	LSM5	68	108	1.4111				156	247	0.8213						H200015378	ATGGCGGCTAACGCTACTACCAACCCGTCGCAGCTGCTGCCGTTAGAGCTTGTGGACAAATGTATAGGA	ENSG00000106355	ENST00000223084	T	I	LSM5	U6 snRNA-associated Sm-like protein LSm5. [Source:Uniprot/SWISSPROT;Acc:Q9Y4Y9]	7	ENSMUSG00000060087	ENSRNOG00000027305	0008380:RNA splicing	0003729:mRNA binding	0005732:small nucleolar ribonucleoprotein complex	NM_012322	LSM5 homolog, U6 small nuclear RNA associated (S. cerevisiae)	AK024217,AJ238097	23658
1	16	13	16524	DSC2	21	12	8.6781			U2	223	278	0.674						H200015680	TTTGGAGCCCAAATTTAGGACACTAGCAGAAGCATGCATGAAGAGATGAGTGTGTTCTAATAAGTCTCT	ENSG00000134755	ENST00000251081,ENST00000280904	E	C	DSC2	Desmocollin 2A/2B precursor (Desmosomal glycoprotein II and III) (Desmocollin-3). [Source:Uniprot/SWISSPROT;Acc:Q02487]	18	ENSMUSG00000024331	ENSRNOG00000017159	0016337:cell-cell adhesion	0005515:protein binding	0030054:cell junction	NM_024422,NM_004949	desmocollin 2	X56807,BC063291	1824
1	16	14	16536	-	624	786	0.8421		M		157	345	1.2113						H200015686	CACGGGTAGCAGCGGAGGCCCCAGAATGGCCAGTTTCTTTCCCAAGACCAAATTTAATGAGTACAAGGA	-	-	-	-	-	-	-	-	-	-	-	-	-	-	AF308287	91860
1	16	15	16620	-	17880	6909	2.2534		E	U2	4588	15167	3.096		E	U2	2.6413	U2	H200015704	GGGCGAGGTGCCTTTACTACATGTGTGATCTGAAAACCCTGCTTGGTTCTGAGCTGCGTCTATTGAATT	-	-	-	-	-	-	-	-	-	-	-	-	-	-	AF001893,AK027191	283131
1	16	16	16632	NP_056410	122	142	1.3716				121	380	1.7339			U1.5			H200015710	TTGTTCCGCTCTCTCATGAGAAGAGCTTGGATACAGTGAGTTTGCACAGCTCAGTTTTTACCTAACCAC	ENSG00000114790	ENST00000323415,ENST00000356448	E	C	NP_056410	-	3	ENSMUSG00000036885	ENSRNOG00000014549	-	-	-	NM_015595	Src homology 3 domain-containing guanine nucleotide exchange factor	AF415175,AK127282,AL117429	26084
1	16	17	16716	KCNH4	57	121	1.1155				157	206	0.657			D1.5			H200015728	TCTGGACTTTTTAATGAAGCGTGGTTACCTCTGACGCTATTCCCTTTTCCAAGCCTTCCCCAACCTCCC	ENSG00000089558	ENST00000264661	E	I	KCNH4	Potassium voltage-gated channel subfamily H member 4 (Voltage-gated potassium channel subunit Kv12.3) (Ether-a-go-go like potassium channel 1) (ELK channel 1) (ELK1) (Brain-specific eag-like channel 2) (BEC2). [Source:Uniprot/SWISSPROT;Acc:Q9UQ05]	17	ENSMUSG00000035355	ENSRNOG00000018790	0015672:monovalent inorganic cation transport	0005244:voltage-gated ion channel activity	0008076:voltage-gated potassium channel complex	NM_012285	potassium voltage-gated channel, subfamily H (eag-related), member 4	AB022698	23415
1	16	18	16728	-	6	28	1.4753				36	20	0.2861			D2			H200015734	GCTACTTCCGCCCTGCCAGGATTTCAGTGATCATTCCTGTGTCTCTAATTCCCACAGCCCTCAATTGTC	-	-	-	-	-	-	-	-	-	-	-	-	-	-	AL109783	-
1	16	19	16812	-	109	263	0.632			D1.5	212	439	1.2283		M				H200015752	CTCCATGCAACATTCAAAGTGCTTCCATCAGAACGGAGTAAAATACTAAACACCTCTGAAGACTGCAAA	-	-	-	-	-	-	14	-	-	-	-	-	NM_015915	spastic paraplegia 3A (autosomal dominant)	AF444143	51062
1	16	20	16824	HNF4G	61	152	0.8657				209	412	1.1536		M				H200015758	ACCCCACTCCCTTCCCCACCACAAGGCTCTGGGCAAGAACAGTACAAAATAGCTGCAAACCAAGCATCA	ENSG00000164749	ENST00000297330,ENST00000354370	E	C	HNF4G	Hepatocyte nuclear factor 4-gamma (HNF-4-gamma). [Source:Uniprot/SWISSPROT;Acc:Q14541]	8	ENSMUSG00000017688	ENSRNOG00000008971	0006366:transcription from Pol II promoter	0005496:steroid binding	0005622:intracellular	NM_004133	hepatocyte nuclear factor 4, gamma	BX571750,Z49826	3174
1	16	21	16908	GDF9	29	171	0.5068			D1.5	86	180	1.1056						H200016060	GAGTGTGAGCTCCATGACTTTAGACTTAGCTTTAGTCAGCTGAAGTGGGACAACTGGATTGTGGCTCCG	ENSG00000164404	ENST00000296875	E	I	GDF9	Growth/differentiation factor 9 precursor (GDF-9). [Source:Uniprot/SWISSPROT;Acc:O60383]	5	ENSMUSG00000018238	ENSRNOG00000007301	0008151:cell growth and/or maintenance	0008083:growth factor activity	0005576:extracellular	NM_005260	growth differentiation factor 9	-	2661
1	16	22	16920	GPR10	52	173	0.6749				168	231	0.7044						H200016066	CTGTTGGTCGCTTGGCCCCGCAAGATAGCCCCCCATGGCCAGAATATGACCGTCAGCGTGGTCATCTGA	ENSG00000119973	ENST00000239032	E	I	GPR10	Prolactin-releasing peptide receptor (PrRP receptor) (PrRPR) (G protein-coupled receptor GPR10) (hGR3). [Source:Uniprot/SWISSPROT;Acc:P49683]	10	ENSMUSG00000045052	ENSRNOG00000009922	0050874:organismal physiological process	0001653:peptide receptor activity	0016021:integral to membrane	NM_004248	G protein-coupled receptor 10	AB015745,CR607650	2834
1	17	1	17004	KCNA10	56	94	1.5184			U1.5	200	323	0.8958						H200016084	AGAATGGGCAGCACAGACTCTCTTAATAAGACCAATGGTGGCTGTTCCACAGAGAAGTCTAGGAAATGA	ENSG00000143105	ENST00000271307	E	I	KCNA10	potassium voltage-gated channel, shaker-related subfamily, member 10; cyclic GMP gated potassium channel [Homo sapiens]. [Source:RefSeq;Acc:NM_005549]	1	-	ENSRNOG00000018283	0015672:monovalent inorganic cation transport	0005488:binding	0008076:voltage-gated potassium channel complex	NM_005549	potassium voltage-gated channel, shaker-related subfamily, member 10	-	3744
1	17	2	17016	MTNR1A	18	96	0.7668				184	143	0.3697			D2			H200016090	CTTGACAGATGTCTGGGAAAGCAGAGTGGTGGAGGAAACTTCCAACTTTTACCTGGCTGCTGCCATAGT	ENSG00000168412	ENST00000307161	E	I	MTNR1A	Melatonin receptor type 1A (Mel-1A-R) (Mel1a melatonin receptor). [Source:Uniprot/SWISSPROT;Acc:P48039]	4	-	ENSRNOG00000028744	0007622:rhythmic behavior	0004871:signal transducer activity	0016021:integral to membrane	NM_005958	melatonin receptor 1A	-	4543
1	17	3	17100	OR1G1	136	197	1.0063				234	331	0.7989						H200016108	CCTGCACAGACCCCTTCACCAATGAGCTGGTGATCTTCATCACTGGGGGTCTCACAGGACTCATTTGTG	ENSG00000183024	ENST00000328890	E	I	OR1G1	Olfactory receptor 1G1 (Olfactory receptor 17-209) (OR17-209). [Source:Uniprot/SWISSPROT;Acc:P47890]	17	-	-	0050874:organismal physiological process	0004888:transmembrane receptor activity	0016021:integral to membrane	NM_003555	olfactory receptor, family 1, subfamily G, member 1	BC069379	8390
1	17	4	17112	KRTHA6	121	57	4.2461			U2	215	384	1.0363						H200016114	GGCTCCCCAGGTTGGCACTCAGATCCGCACCATCACCGAGGAGATCAGAGATGGGAAAGTCATCTCCTC	ENSG00000126337	ENST00000328119	E	I	KRTHA6	Keratin, type I cuticular HA6 (Hair keratin, type I HA6). [Source:Uniprot/SWISSPROT;Acc:O76013]	17	ENSMUSG00000048981	ENSRNOG00000013896	-	0030280:structural constituent of epidermis	0045111:intermediate filament cytoskeleton	NM_003771	keratin, hair, acidic, 6	BC043581	8689
1	17	5	17196	CASP14	36	-2	1.0558				124	258	1.071						H200016132	ATCCCAACATACACAGATGCCTTGCACGTTTATTCCACGGTAGAGGGATACATCGCCTACCGACATGAT	ENSG00000105141	ENST00000221740	T	I	CASP14	Caspase-14 precursor (EC 3.4.22.-) (CASP-14). [Source:Uniprot/SWISSPROT;Acc:P31944]	19	ENSMUSG00000005355	ENSRNOG00000007352	0007275:development	0004175:endopeptidase activity	-	NM_012114	caspase 14, apoptosis-related cysteine protease	AF097874	23581
1	17	6	17208	-	182	163	1.5141			U1.5	172	346	1.1172						H200016138	GCGTGCAGTGAACGGGGGAGTGGTTTCAGGGAGAAGCTTTGCCCTGACAAACAGGGAACTCACACAAAG	ENSG00000179800,ENSG00000180812	ENST00000326459,ENST00000315429,ENST00000331188	E	M	-	-	7	-	-	-	-	-	XM_374202,XM_374713	hypothetical protein FLJ38969	AK096288	401303
1	17	7	17292	-	17	56	1.3539				94	327	1.8455			U1.5			H200016440	ACTGTTTCAGAGGCCCTCAGCAAATACGGGGAAGACCATGCTTTAAAGCTGTGACTTCCAATCCTGACT	-	-	-	-	-	-	-	-	-	-	-	-	-	-	AK055458	-
1	17	8	17304	-	132	124	1.6764			U1.5	212	324	0.8524						H200016446	AGGGTTTTATCATTCCGAGAGGCACTGGTGGGCTCCTCTACTTTCAGTTAGGTGGAAATGGGGTCTCTG	-	-	-	-	-	-	-	-	-	-	-	-	-	-	AK001120	-
1	17	9	17388	EDG7	229	180	1.5897			U1.5	179	404	1.299		M				H200016464	TTGTGGTGTACCTGCGGATCTACGTGTACGTCAAGAGGAAAACCAACGTCTTGTCTCCGCATACAAGTG	ENSG00000171517	ENST00000302856	E	I	EDG7	Lysophosphatidic acid receptor Edg-7 (LPA receptor 3) (LPA-3). [Source:Uniprot/SWISSPROT;Acc:Q9UBY5]	1	ENSMUSG00000036832	ENSRNOG00000015260	0050879:organismal movement	0005488:binding	0016021:integral to membrane	NM_012152	endothelial differentiation, lysophosphatidic acid G-protein-coupled receptor, 7	-	23566
1	17	10	17400	E2K1_HUMAN	112	247	0.6879				231	332	0.8117						H200016470	CCCCTTGAGCTGTGTCTCACTCAGAGACCCTAAATTTTGCAGACGAACAAGGGCATCTTTGCGTTGCTT	ENSG00000086232	ENST00000199389	E	I	E2K1_HUMAN	Eukaryotic translation initiation factor 2 alpha kinase 1 (EC 2.7.1.37) (Heme-regulated eukaryotic initiation factor eIF-2-alpha kinase) (Heme-regulated inhibitor) (Heme-controlled repressor) (HCR) (Hemin-sensitive initiation factor-2 alpha kinase) (PRO1362). [Source:Uniprot/SWISSPROT;Acc:Q9BQI3]	7	-	ENSRNOG00000001050	0020027:hemoglobin metabolism	0042802:protein self binding	-	-	-	AB037790,AF116615	27102
1	17	11	17484	ADCY1	106	162	1.0726				178	378	1.2061						H200016488	AGAAGGCAGGACTGATGGAAACGGCTCCCAAATCAGGTCCCTGGGCTTGGATCGGAAAATGTGTCCATT	ENSG00000164742	ENST00000297323	E	I	ADCY1	Adenylate cyclase, type I (EC 4.6.1.1) (ATP pyrophosphate-lyase) (Ca(2+)/calmodulin activated adenylyl cyclase) (Fragment). [Source:Uniprot/SWISSPROT;Acc:Q08828]	7	ENSMUSG00000020431	ENSRNOG00000008276	0007154:cell communication	0004016:adenylate cyclase activity	0016021:integral to membrane	NM_021116	adenylate cyclase 1 (brain)	L05500	107
1	17	12	17496	KIF1A	2	-22	0.5647			D1.5	71	49	0.3643			D2			H200016494	GCCATTAGCAGGTTTCTTGCAAAGACTTTCCTCTCTTTGTTCCCAGGGCAGAGAGTTTCTGTGAGTCCC	ENSG00000130294	ENST00000320389	E	I	KIF1A	Kinesin-like protein KIF1A (Axonal transporter of synaptic vesicles). [Source:Uniprot/SWISSPROT;Acc:Q12756]	2	ENSMUSG00000014602	ENSRNOG00000023993	0016043:cell organization and biogenesis	0005488:binding	0015630:microtubule cytoskeleton	NM_004321	kinesin family member 1A	BX537556	547
1	17	13	17580	-	87	124	1.3386				204	300	0.803						H200016512	CCCTACCCACCCCTTTTCCTTCAGCTGTGTTAGGAAGGAGAAGTTTTCAGAACCCTATAGGCTGGTGGC	-	-	-	-	-	-	-	-	-	-	-	-	-	-	AK026460,CR749282	-
1	17	14	17592	-	353	522	0.765		M		178	291	0.8828						H200016518	TGAGATAGGAGAAAACCGCCCTATGGTGGGAGCGAGACATGTTTCGAGCAATGCTGCCTT	-	-	-	-	-	-	-	-	-	-	-	-	-	-	-	-
1	17	15	17676	-	30	42	2.6776			U2	58	97	0.9162						H200016820	GTCTCCACCAGAAGTTCGGGATTGCAAAATGGGACTCTGGCAGCAAATTTCAAACTGTATGCCAGACCT	-	-	-	-	-	-	5	-	-	-	-	-	NM_018382,XM_371759	hypothetical protein FLJ11292	AK023417,AK002104	55338
1	17	16	17688	-	18	49	1.6069			U1.5	98	197	1.0289						H200016826	TGGATACAATGAATGGGGAATCACATGTGTAGAGCCCCAACTTAGATTGCCTTCTGGGAAATCCCGCGA	-	-	-	-	-	-	5	-	-	-	-	-	NM_020768	potassium channel tetramerisation domain containing 16	AB037738	57528
1	17	17	17772	-	59	104	1.3678				80	230	1.5068			U1.5			H200016844	AAGTTTGAAAATTGCATCTCAAATCTAAGACCCAGAGGGCTCACCCAGAGTCGAGGCTCAAGGACAGCT	-	-	-	-	-	-	-	-	-	-	-	-	-	-	AI476463	-
1	17	18	17784	-	49	133	0.9129				86	176	1.0819						H200016850	GAGTTGGAGAGACACAACTGAGAGTATAGAGAAATCCCAGAGGCAGGAGCTCACAGGACAGAATTCCAG	-	-	-	-	-	-	-	-	-	-	-	-	-	-	AL122100	93463
1	17	19	17868	-	25	123	0.7053				95	241	1.2998						H200016868	CTAGACAAAGAGAAACAACACGGACTATCCAAATCCTCTGCCCCTGTGGTATCATGCACTGCAGTGAGG	-	-	-	-	-	-	-	-	-	-	-	-	-	-	-	-
1	17	20	17880	IL1RAPL2	16	33	2.3661			U2	124	139	0.5599			D1.5			H200016874	GTTGCAGAGGTTATAAACATGAGATACCAGCCACGACCTTGCCAGTACCTTCCTTAGGCAACCACCATA	ENSG00000189108	ENST00000344799	E	I	IL1RAPL2	X-linked interleukin-1 receptor accessory protein-like 2 precursor (IL1RAPL-2 related protein) (Interleukin-1 receptor 9) (IL-1R9) (IL-1 receptor accessory protein-like 2) (Three immunoglobulin domain- containing IL-1 receptor-related 1) (TIGIRR-1). [Source:Uniprot/SWISSPROT;Acc:Q9NP60]	X	ENSMUSG00000059203	-	0007275:development	0019968:interleukin-1, Type II, blocking binding	0016021:integral to membrane	NM_017416	interleukin 1 receptor accessory protein-like 2	AJ272208	26280
1	17	21	17964	-	206	138	1.9771			U1.5	252	247	0.5243			D1.5			H200016892	TATAGTAATGGGGGTGTTTCTGGCTTGCTGGTTGCCTTGTTTTCTTGCTGTTCTGATTGACCCATACCT	ENSG00000179073	ENST00000313326		I	-	-	-	-	-	-	-	-	-	-	-	-
1	17	22	17976	TAS2R7	14	108	0.5799			D1.5	102	138	0.6976						H200016898	TTATTGCCTACTATTTGTCCTTTCTCATTGCCACCTCCAGCTACTTTATGCCAGAGACGGAATTAGCTG	ENSG00000121377	ENST00000240687	E	I	TAS2R7	Taste receptor type 2 member 7 (T2R7) (Taste receptor family B member 4) (TRB4). [Source:Uniprot/SWISSPROT;Acc:Q9NYW3]	12	ENSMUSG00000054497	ENSRNOG00000005645	0050874:organismal physiological process	0004888:transmembrane receptor activity	0016021:integral to membrane	NM_023919	taste receptor, type 2, member 7	BC069091	50837
1	18	1	18060	NP_056998	827	502	1.6225		E	U1.5	706	1218	1.2201		E		1.407		H200017200	TAGCTCGGAACCTGCCCATGGACACATTCACTGTGGCAAGGATTGACGTGTCTCAGAATGACCTTCCTT	ENSG00000153066	ENST00000283033,ENST00000356957	T	C	NP_056998	-	16	ENSMUSG00000022498	ENSRNOG00000002452	0008152:metabolism	0005215:transporter activity	-	NM_015914	thioredoxin domain containing 11	BC002856,AK027646,AF131780	51061
1	18	2	18072	PPARA	434	252	1.8359		M	U1.5	232	453	1.1701		M		1.4657		H200017206	ACAGTCTGGAAGTGAAATGTCCACAAACATCTGTGGCAGAAAAGGCTATACGGACCACCCAGTTGTGCT	ENSG00000186951	ENST00000327530,ENST00000262735	E	P	PPARA	Peroxisome proliferator activated receptor alpha (PPAR-alpha). [Source:Uniprot/SWISSPROT;Acc:Q07869]	22	ENSMUSG00000022383	ENSRNOG00000021463	0006629:lipid metabolism	0004871:signal transducer activity	0005622:intracellular	NM_001001930,NM_001001929,NM_005036,NM_001001928	peroxisome proliferative activated receptor, alpha	BC004162	5465
1	18	3	18156	-	51	133	0.9303				139	210	0.7581						H200017224	CTGTGAAAACCAGTCCAGCCAATGAAGGTGGGATTGAAGGGCTGAATGGAAGTTACAGCATTCTACTCT	-	-	-	-	-	-	8	-	-	-	-	-	NM_032237	hypothetical protein FLJ23356	-	84197
1	18	4	18168	HYOU1	545	770	0.7623		M		541	530	0.6086		M	D1.5	0.6811		H200017230	AATTGGGCAGTTCTCTGCCCCTTGCCTAAAAGCCTGTACCTCTGGATTGGCGGAAGTAAATCTGGAAGG	ENSG00000149428	ENST00000353883	E	I	HYOU1	150 kDa oxygen-regulated protein precursor (Orp150) (Hypoxia up- regulated 1). [Source:Uniprot/SWISSPROT;Acc:Q9Y4L1]	11	ENSMUSG00000032115	ENSRNOG00000010944	0050896:response to stimulus	0005515:protein binding	0005783:endoplasmic reticulum	NM_006389	hypoxia up-regulated 1	U65785,AK127324	10525
1	18	5	18252	TEBP_HUMAN	46667	36500	1.1359		E		25326	32427	1.2525		E		1.1928		H200017248	TGTTGAGGTCCTAGGCAATTAATGCAGCAGTTGCGATAAATAAAAACATCTCACCTAAGTCTCCTTTTC	ENSG00000110958	ENST00000355582,ENST00000262033	E	C	TEBP_HUMAN	Telomerase-binding protein p23 (Hsp90 co-chaperone) (Progesterone receptor complex p23). [Source:Uniprot/SWISSPROT;Acc:Q15185]	12	ENSMUSG00000057898	ENSRNOG00000002642	0007154:cell communication	0005488:binding	0000781:chromosome, telomeric region	NM_006601,XM_208234,XM_496721	unactive progesterone receptor, 23 kD	BG498101,AK098214	10728
1	18	6	18264	NP_775891	615	476	1.3218		M		736	1219	1.1715		E		1.2444		H200017254	GCCCCTGGGGGAGAGACTAGAAAACACAGAAGGAAGCAGCACAGGGAGACCCGCTTTGTGATCTGCATG	ENSG00000169660	ENST00000327949,ENST00000337014	E	C	NP_775891	-	17	ENSMUSG00000039307	ENSRNOG00000028204	-	-	-	NM_173620	hypothetical protein FLJ23825	BC035561,BC018205	284004
1	18	7	18348	ZNF385	555	596	0.9817		M		523	764	0.9594		M		0.9705		H200017272	AAACGGGGTTCACAAGCCATGGTCGGGGTCCGGGGGGGACAGAAATGGATTTTCTTGGCAATAAGCGGA	ENSG00000161642	ENST00000338010,ENST00000314943,ENST00000352268	E	C	ZNF385	Zinc finger protein 385 (Hematopoietic zinc finger protein). [Source:Uniprot/SWISSPROT;Acc:Q96PM9]	12	ENSMUSG00000000552	ENSRNOG00000017818	0006351:transcription, DNA-dependent	0046872:metal ion binding	0005622:intracellular	NM_015481	zinc finger protein 385	AY461717,AL117462,AF304052	25946
1	18	8	18360	SCO2	1897	2096	0.9149		E		1742	1865	0.8006		E		0.8558		H200017278	ACTGTTGGGTCTGACCGGCTCCACCAAACAGGTTGCCCAGGCTAGTCACAGTTACCGCGTGTACTACAA	ENSG00000130489	ENST00000252785	E	I	SCO2	SCO2 protein homolog, mitochondrial precursor. [Source:Uniprot/SWISSPROT;Acc:O43819]	22	-	ENSRNOG00000010040	0043170:macromolecule metabolism	0005515:protein binding	0005739:mitochondrion	NM_005138	SCO cytochrome oxidase deficient homolog 2 (yeast)	AL021683	9997
1	18	9	18444	-	7	51	0.8393				141	225	0.8083						H200017580	GAAGACATTTTCAGGTACTCTCCTGCCTCTACTTGTAGACCAGATTTGTACCAACTGACAGGCACTATG	-	-	-	-	-	-	-	-	-	-	-	-	-	-	AK026416	-
1	18	10	18456	CCNJ	3205	3787	0.8496		E		2704	2872	0.8319		E		0.8407		H200017586	CATTAGGTTTCAATATAAATACAACTCACAACTGCTAGCTTTGGGGGGTGGGGGAACATTGTTTGGGTT	ENSG00000107443	ENST00000265992	E	I	CCNJ	cyclin J [Homo sapiens]. [Source:RefSeq;Acc:NM_019084]	10	ENSMUSG00000025010	ENSRNOG00000014551	-	-	-	NM_019084	cyclin J	AK001757,BC043175	54619
1	18	11	18540	-	79	103	1.6122			U1.5	182	304	0.9079						H200017604	TGGAGGCCTCGAAGGTATTCACATAAGGAATACGTGAAAATGGACGTAATCAGAATGCCTGGCGGGCCG	-	-	-	-	-	-	-	-	-	-	-	-	-	-	AK024984	-
1	18	12	18552	-	1352	2250	0.6382		E	D1.5	1304	1436	0.7991		E		0.7141		H200017610	TTGCCGATAGCAGGGCAGCCCCTTGGGGCAAGGATTTACTCTGGGAGGTACCGTTAAGAGCCTTCTTTC	-	-	-	-	-	-	-	-	-	-	-	-	-	-	AK025490	-
1	18	13	18636	GBA	883	1296	0.7251		E		953	1085	0.7947		E		0.7591		H200017628	GGACCGACTGGAACCTTGCCCTGAACCCCGAAGGAGGACCCAATTGGGTGCGTAACTTTGTCGACAGTC	ENSG00000177628	ENST00000327247	E	I	GBA	Glucosylceramidase precursor (EC 3.2.1.45) (Beta-glucocerebrosidase) (Acid beta-glucosidase) (D-glucosyl-N-acylsphingosine glucohydrolase) (Alglucerase) (Imiglucerase). [Source:Uniprot/SWISSPROT;Acc:P04062]	1	ENSMUSG00000028048	-	0008151:cell growth and/or maintenance	0016798:hydrolase activity, acting on glycosyl bonds	0016020:membrane	NM_000157,NM_001005750,NM_001005742,NM_001005741,NM_001005749	glucosidase, beta; acid (includes glucosylceramidase)	M16328	2629
1	18	14	18648	C15orf2	59	114	1.2158				131	256	1.0051						H200017634	GGGGATGGCACCAGATCCATAGTTGGAGGCCCTTGTGTTCCTGCTTTTCAACAGTGCATCCTGCAGCAC	ENSG00000185823	ENST00000329468	E	I	C15orf2	-	15	-	-	0007275:development	-	-	NM_018958	chromosome 15 open reading frame 2	-	23742
1	18	15	18732	-	9	40	1.2758				98	147	0.7802						H200017652	CATTTGCATTGGACAGTAGTGTTTCACAATAGAAATTGATGTCTGGGAGAATGCCCCTCAAGCTTTCCC	-	-	-	-	-	-	-	-	-	-	-	-	-	-	-	-
1	18	16	18744	Q9P160	848	726	1.1834		E		383	886	1.5443		E	U1.5	1.3519		H200017658	GCCATTAGAGATATAAGAGTGAACAAGATGGACAAAGCCCCCACTCCCACCCCACTAGGTCTAGAAGAG	ENSG00000197810	ENST00000360601	E	I	Q9P160	-	14	-	-	-	-	-	-	-	-	-
1	18	17	18828	-	15	153	0.4043			D2	52	209	2.3136			U2			H200017960	TGAATCAAGGGGAAAAGTCACATTTGACTTTGTGACAACCGCCAGAAGTCCTTTCCAAGCCAAAGCATG	-	-	-	-	-	-	-	-	-	-	-	-	-	-	-	-
1	18	18	18840	RAB34	3924	3842	1.004		E		2572	3038	0.9319		E		0.9673		H200017966	GACCCTTCCAGTGTGCTTCTCTTCCTTGTAGGTTCCAAGAAGGATCTGAGTACCCCTGCTCAGTATGCG	ENSG00000109113	ENST00000301043,ENST00000353676	T	C	RAB34	Ras-related protein Rab-34 (Rab-39) (Ras-related protein Rah). [Source:Uniprot/SWISSPROT;Acc:Q9BZG1]	17	ENSMUSG00000002059	ENSRNOG00000023375	0008151:cell growth and/or maintenance	0005488:binding	0005737:cytoplasm	NM_031934	RAB34, member RAS oncogene family	AK074689	83871
1	18	19	18924	AKAP13	118	102	2.0065			U2	141	197	0.6962						H200017984	GCATATCAGCAGTTCACCCAGTACTCCTCAGAGACTGGTTTCCCTCTAAACCCATCCCGGGCACATACC	ENSG00000170776	ENST00000258877,ENST00000361695,ENST00000361243	E	C	AKAP13	LBC oncogene (P47) (Lymphoid blast crisis oncogene). [Source:Uniprot/SWISSPROT;Acc:Q12802]	15	ENSMUSG00000025751	ENSRNOG00000011080	0008151:cell growth and/or maintenance	0003824:catalytic activity	0005624:membrane fraction	NM_007200,NM_006738,NM_144767	A kinase (PRKA) anchor protein 13	AL133426,AF406992	11214
1	18	20	18936	-	94	135	1.2503				135	201	0.7417						H200017990	CAGCATGGTCCCTGCCTAGGCCTACCTGATGGAAGTAAAGCCTCAACCAC	-	-	-	-	-	-	-	-	-	-	-	-	-	-	J03817	2944
1	18	21	19020	-	20	102	0.7574				106	213	1.0187						H200018008	CACAGACTTGCTCTCCAAAGAGACTAAATGTCATAGCGTGATCTTAGCCTAGGTAGGCCACATCCATCC	-	-	-	-	-	-	10	-	-	-	-	-	NM_021828	heparanase 2	-	60495
1	18	22	19032	NEU4	829	1032	0.8432		E		915	926	0.6898		E		0.7627		H200018014	TGGTTTTTGCCTGCCTGTACGAGAGCGGGGCCAGGACCTCCTATGATGAGATTTCCTTTTGTACATTCT	ENSG00000188667,ENSG00000154252	ENST00000357101,ENST00000360455,ENST00000311728,ENST00000325935	E	M	NEU4	Sialidase 4 (EC 3.2.1.18) (N-acetyl-alpha-neuraminidase 4) (LP5125). [Source:Uniprot/SWISSPROT;Acc:Q8WWR8]	2_NT_077995	ENSMUSG00000034000	ENSRNOG00000019031	0008152:metabolism	0003824:catalytic activity	0019866:inner membrane	NM_080741	sialidase 4	AK096992,BC012899	129807
1	19	1	19116	-	27	83	1.1739				172	273	0.8433						H200018032	TTCTTGATATAGGTTCTTAGTGTTCGAGGGAGCAGAATGGAACTTACTCTCAAAGGATTGTGGTTGCCT	-	-	-	-	-	-	-	-	-	-	-	-	-	-	AL049244	-
1	19	2	19128	-	122	177	1.06				297	378	0.7498						H200018038	CCCCCGGGGCTGCTTTGGGTGTGTGCCTCTTGACTTTAGTGAGAATGTACTTTTTCATCCCTACCATGG	-	-	-	-	-	-	-	-	-	-	-	-	-	-	AL049283	-
1	19	3	19212	-	476	533	0.9588		M		509	810	1.0543		E		1.0054		H200018340	AAAAGGCAGGCAAGTGAGGAGCAGGCCGAAGCCTGGGACTGTGGAGGATGTTCGCTCTGTTTGCAGGCT	-	-	-	-	-	-	-	-	-	-	-	-	-	-	AL137403	-
1	19	4	19224	-	2242	2133	1.0419		E		1326	1871	1.0592		E		1.0505		H200018346	CTTGAGGTAGAGGTCATGGGTGCTGGGTGGGGTCTGAATGACCCCTTTATCACTTGGAGTAAATGCCAA	-	-	-	-	-	-	-	-	-	-	-	-	-	-	AL137486	58491
1	19	5	19308	-	149	181	1.1793				287	416	0.8653		M				H200018364	ACCATCCAAGGTGACGATGTACATAGGGCAAGTTCCAGAAGGGTCCAGGAGCTTCAGTCCCCATGGAGT	-	-	-	-	-	-	-	-	-	-	-	-	-	-	AL157472,BC025324	-
1	19	6	19320	-	11	1	0.4686			D2	158	217	0.6927						H200018370	GACAGGTGGAATCCATTGTGTAAGGTATTCAAAGAAACTTCGAATTGACATCTGAGAGGTAAGCAGATG	-	-	-	-	-	-	-	-	-	-	-	-	-	-	AL162077	-
1	19	7	19404	-	3262	4656	0.717		E		2515	3287	1.0411		E		0.864		H200018388	CAGTGACCGATCTGAAACTCTGTAACAGGTGAAGGGAGACTTACGATGAATATCTGAGCATAGGTTCGC	-	-	-	-	-	-	-	-	-	-	-	-	-	-	-	-
1	19	8	19416	-	2	80	0.2648			D2	13	91	4.1249			U2			H200018394	CCCCAAACCCTGGGCTTTGTGAAATCCCAAATTGCTGTGGAACCTGGCTGAAGAAGGAGGACTTCGTAA	-	-	-	-	-	-	-	-	-	-	-	-	-	-	AF090945	-
1	19	9	19500	-	3765	2836	1.2713		E		1960	2820	1.1313		E		1.1993		H200018412	ATACGTTGTCATTTGATGTCATGGTGTTAAGTATGAAGGTGCTATAAAGAAAAGGGGAGGCCAGGTGCG	-	-	-	-	-	-	-	-	-	-	-	-	-	-	AK021523	-
1	19	10	19512	-	3	112	0.2211			D2	43	83	1.0746						H200018418	CCTTCATACTGGTAATCTTGATATGTTGAGGGAAGTGACTTGTTATAAGATAGAGGCCAGGTATGGTGG	-	-	-	-	-	-	-	-	-	-	-	-	-	-	AK021652	-
1	19	11	19596	-	62	242	0.4894			D2	126	352	1.5298			U1.5			H200018720	GAATTTGAAGATTGCCTCCATCATTTGTAGGGCCACAGATCTTAAAGCCTCCAACCTTGAAGTCCAGTG	-	-	-	-	-	-	17	-	-	-	-	-	NM_031854	keratin associated protein 4-12	AJ406943	83755
1	19	12	19608	KRTAP3-3	6	-1	0.686				79	115	0.785						H200018726	GCTCAGTGCCTGAGATTGAAAAAGTCAACATAGAAGCTTTAGCATTCACCTATCTCAGTACCTACAACT	ENSG00000180583	ENST00000315397	E	I	KRTAP3-3	Keratin associated protein 3-3 (Keratin associated protein 3.3) (High sulfur keratin associated protein 3.3). [Source:Uniprot/SWISSPROT;Acc:Q9BYR6]	17_NT_091703	ENSMUSG00000063798	ENSRNOG00000027123	-	0005198:structural molecule activity	0045095:keratin filament	NM_033185	keratin associated protein 3-3	AJ406933	85293
1	19	13	19692	-	17	117	0.5908			D1.5	115	141	0.6207			D1.5			H200018744	GGAAGCGTGGCTCTGCCTGTCACGCACGTGTGCGCTTAGTGCACATCACTAAGACTCTCCTATTCATGT	-	-	-	-	-	-	-	-	-	-	-	-	-	-	AL512755	-
1	19	14	19704	-	37	71	1.7085			U1.5	153	198	0.6445			D1.5			H200018750	TAAAAAGGAATGATGAGTGCTGGCAGAAACAACAGAGTGCTGGACTGCCCTAGGCAGGCAAGGATAGCA	-	-	-	-	-	-	-	-	-	-	-	-	-	-	AL512720	84237
1	19	15	19788	-	26	96	0.9714				102	132	0.6716						H200018768	CTGCTCCACTGTTCGAGTGGAATGTTCTGTCTATATCTCTTAGATCTGGTTGCTTTAGAGTGTCATCTA	-	-	-	-	-	-	-	-	-	-	-	-	-	-	AF063599	7581
1	19	16	19800	-	31783	26638	1.083		E		30915	26420	0.8131		E		0.9384		H200018774	CCCAATCTGCTGTGCATTCCAGAAAGACCATGTACAAGAGGAAGTACTCAACTGCTCAATCCAGGGTTG	-	-	-	-	-	-	-	-	-	-	-	-	-	-	-	-
1	19	17	19884	-	22	131	0.5993			D1.5	80	160	1.0675						H200018792	ATGCTCCTTTGCCTGAAGCACCGTGGATTCATAAGCTGCTTTAAAGAACAACTGAGCACTTGGTTTCAC	-	-	-	-	-	-	X	-	-	-	-	-	XM_088636	cylicin, basic protein of sperm head cytoskeleton 1	Z22780	1538
1	19	18	19896	-	181	173	1.4121				235	336	0.8106						H200018798	GCTGCCAGAAACGTAGCCCACCTGTCCATATAGATATATAATGTCTTCATGATTCCACAGTGCTCTCAT	-	-	-	-	-	-	-	-	-	-	-	-	-	-	AF288406	-
1	19	19	19980	C19orf15	24	49	1.9098			U1.5	79	120	0.8227						H200019100	GTGTGCGAGCAGATAGGAGTTACCACCTGCTCCATAATTTGGTCTGAATACATCGCGGGTGAGTATACC	ENSG00000099338	ENST00000341782,ENST00000312265	T	P	C19orf15	-	19	ENSMUSG00000049676	ENSRNOG00000020592	-	-	-	NM_021185	chromosome 19 open reading frame 15	AL133023	57828
1	19	20	19992	C14orf156	17117	20724	0.7938		E		16493	11375	0.6073		E	D1.5	0.6943		H200019106	AGTATCAATCAGCCGGTTGCTTTTGTGAGAAGAATTCCTTGGACTGCGGCGTCGAGTCAGCTGAAAGAA	ENSG00000119705	ENST00000238688	T	I	C14orf156	-	14	ENSMUSG00000021040	ENSRNOG00000012314	-	-	-	NM_031210	chromosome 14 open reading frame 156	BQ278491	81892
1	19	21	20076	HOXB8	365	393	1.0362				198	375	1.0816						H200019124	GAAAAAAGAGAACAACAAAGACAAGTTCCCCAGCAGCAAATGCGAGCAGGAGGAGCTGGAGAAACAGAA	ENSG00000120068	ENST00000239144	E	I	HOXB8	Homeobox protein Hox-B8 (Hox-2D) (Hox-2.4). [Source:Uniprot/SWISSPROT;Acc:P17481]	17	ENSMUSG00000056648	ENSRNOG00000007585	0007275:development	0030528:transcription regulator activity	0005622:intracellular	NM_024016	homeo box B8	AK096222	3218
1	19	22	20088	NP_060642	461	777	0.6553		M	D1.5	467	543	0.7229		M		0.6883		H200019130	CCCTGCGCTCCTTCCCCTGGCAGAGCTTAGAAGCAAAGTTAAGAGACTCATCAGATTCTGAGCTGCTGC	ENSG00000158483,ENSG00000171084,ENSG00000118894,ENSG00000163612,ENSG00000151539,ENSG00000145002,ENSG00000186523,ENSG00000164845	ENST00000289433,ENST00000304751,ENST00000262365,ENST00000359244,ENST00000351291,ENST00000346333,ENST00000353551,ENST00000349523,ENST00000309608,ENST00000340537,ENST00000338711,ENST00000335314,ENST00000313908,ENST00000313946,ENST00000297485,ENST00000351197,ENST00000281228	T	M	NP_060642	-	11	-	-	-	-	-	NM_018172,NM_152563,NM_201400,NM_201598,XM_370672	hypothetical protein FLJ10661	AK001523,BC010084,BC035792,BC044637	55199
1	20	1	20172	-	66	125	1.1494				198	379	1.096						H200019148	ATCTTCGTGCAGACTGGATCGTCACTATAGCAACAATGAAACATCGGGAAGGGCTAGTTCTGCTAGGCA	-	-	-	-	-	-	-	-	-	-	-	-	-	-	AF143869	22900
1	20	2	20184	IL18BP	4775	4855	0.9683		E		3849	4402	0.9294		E		0.9487		H200019154	CTGGTTGTGATGGAGAAGTGACTTTGCTTTAAGAAAAAAGGAGGCAAGGTAGGGAGAGCGCCCACACTG	ENSG00000137496	ENST00000260049,ENST00000337131	E	P	IL18BP	Interleukin-18 binding protein precursor (IL-18BP). [Source:Uniprot/SWISSPROT;Acc:O95998]	11	ENSMUSG00000060623	ENSRNOG00000020150	0009605:response to external stimulus	0005057:receptor signaling protein activity	0005576:extracellular	NM_173043,NM_005699,NM_173042	interleukin 18 binding protein	AF110801	10068
1	20	3	20268	NP_077289	32	139	0.6903				216	358	0.9463						H200019172	CACAAAGGGGAGTGAACTGTGTTCCCAGGGCTTGCTGACGCCCGTGGACTATGGAGTCAGGATGACAGG	ENSG00000100101	ENST00000359114	E	I	NP_077289	-	22	ENSMUSG00000033099	ENSRNOG00000010209	-	-	-	-	-	AK057139	79159
1	20	4	20280	-	16	28	2.7976			U2	157	187	0.5887			D1.5			H200019178	ATTTCACTCAGGTCCCTTCAGCTCTCTCTGGTTCTGACAGATCTTGCCCAAATTCCCATGGTTATGTGG	-	-	-	-	-	-	-	-	-	-	-	-	-	-	AK055779	208
1	20	5	20364	SCYE1	2226	2986	0.7626		E		2506	2336	0.7136		E		0.7377		H200019480	AGTAGATGTCGGAGAAATAGCCCCAAGGACAGTTGTCAGTGGCCTGGTGAATCATGTTCCTCTTGAACA	ENSG00000164022	ENST00000358008,ENST00000296407	E	C	SCYE1	Multisynthetase complex auxiliary component p43 [Contains: Endothelial-monocyte activating polypeptide II (EMAP-II) (Small inducible cytokine subfamily E member 1)]. [Source:Uniprot/SWISSPROT;Acc:Q12904]	4	ENSMUSG00000028029	ENSRNOG00000011384	0007267:cell-cell signaling	0004871:signal transducer activity	0005615:extracellular space	NM_004757	small inducible cytokine subfamily E, member 1 (endothelial monocyte-activating)	U10117,AK095951	9255
1	20	6	20376	EML4	1866	1843	1.0139		E		1512	2064	1.0354		E		1.0246		H200019486	TTGGATGAGTTAAGAAGTCTTAAGTATGCAGGCGTTTACGTGATTGTGCCATTCCAAAGTGCATCAGAA	ENSG00000143924	ENST00000318522	E	I	EML4	Echinoderm microtubule-associated protein-like 4 (EMAP-4) (Restrictedly overexpressed proliferation-associated protein) (Ropp 120). [Source:Uniprot/SWISSPROT;Acc:Q9HC35]	2	ENSMUSG00000032624	ENSRNOG00000004293	0000280:nuclear division	-	0005737:cytoplasm	NM_019063	echinoderm microtubule associated protein like 4	AF177377,AF131753	27436
1	20	7	20460	-	312	332	1.0728				328	527	0.994		M				H200019504	GGGACGCTTCCGACTCGCTGGGGAAGGGAGATGAGGGCCTCTAGCTCTCCATGCCCAGTCTCTCATCAT	-	-	-	-	-	-	1	-	-	-	-	-	XM_378861	hypothetical gene supported by BC006119	BC006119	400752
1	20	8	20472	NP_115722	5662	4999	1.0969		E		4186	5008	0.9836		E		1.0387		H200019510	TTTTTGACCTGCCCTACATCAGAAGTCACCGAGCTCCCAGCCTGCAGCCAGTGTGGAGGCCAAAGGATA	ENSG00000126249	ENST00000246535	E	I	NP_115722	-	19	ENSMUSG00000002635	ENSRNOG00000021119	0016265:death	-	0005737:cytoplasm	NM_032346	hypothetical protein MGC13096	-	84306
1	20	9	20556	DMRTA2	4973	4227	1.1371		E		2643	3082	0.9209		E		1.0233		H200019528	GCTGGGGGTCTTCTCACTCTAAGGTGGTTTTTGGGTTTTGTTTAGGAGGGTGGGTGGGGAAGGCTGAGC	ENSG00000142700	ENST00000270830	E	I	DMRTA2	Doublesex-mab-3 (DM) domain (Fragment). [Source:Uniprot/SPTREMBL;Acc:Q96SC8]	1	ENSMUSG00000047143	ENSRNOG00000008105	-	-	-	-	-	AJ301580	63950
1	20	10	20568	-	5	40	0.9024				102	167	0.8345						H200019534	AAAGGAAACTATGATATTGGTTCTCATGACTTCATACTCTCCTGGGTTTCCTCCCTCACTAGCCCACTC	-	-	-	-	-	-	-	-	-	-	-	-	-	-	-	-
1	20	11	20652	ZNF206	21	90	0.8983				136	265	1.0098						H200019552	CCTGGCCGAGGCATTGCTTTCTGGCCTCAGCTATGTAATTAAAACGCCCGAAGTAAAATGGCCTTCTCC	ENSG00000130182	ENST00000252463	E	I	ZNF206	zinc finger protein 206 [Homo sapiens]. [Source:RefSeq;Acc:NM_032805]	16	ENSMUSG00000023902	ENSRNOG00000021782	0006351:transcription, DNA-dependent	0046872:metal ion binding	0005622:intracellular	NM_032805	zinc finger protein 206	AK027455	84891
1	20	12	20664	DISP1	51	34	4.8485			U2	132	215	0.8153						H200019558	ATCCATTGCTGGGTTTTGAACCAAGAGGAACAGCAATAGGCCAGAGATTGGTCACATGGAATAATATGG	ENSG00000198506,ENSG00000154309	ENST00000284476,ENST00000338220	T	M	DISP1	dispatched A [Homo sapiens]. [Source:RefSeq;Acc:NM_032890]	1_NT_077967	-	ENSRNOG00000003635	0008152:metabolism	0005488:binding	-	NM_032890	dispatched homolog 1 (Drosophila)	-	84976
1	20	13	20748	-	101	187	0.8826				176	299	0.9167						H200019860	TTTTAAAATCTTCCAGGCCATAGCCTATCTAGAGACATAACTAGAGTAATACTAAGAGCCAGAACTCAG	-	-	-	-	-	-	-	-	-	-	-	-	-	-	AK023586	10806
1	20	14	20760	-	1554	1442	1.0824		E		975	1547	1.1633		E		1.1221		H200019866	ATGGCACTCAAATGTTTGCTGACTCCTACTCTGCGTGACTGGGGTGTACAGCTATGGACTGATGCATCC	-	-	-	-	-	-	-	-	-	-	-	-	-	-	BC088374,AK000982,BP231640	-
1	20	15	20844	-	130	186	1.0374				210	323	0.8531						H200019884	GTAGAACTCCAGGAAGTTAACCATCTGGTGAAGAGCAGTTCTGACGCCCACCCCTATAGACTGTTTGTT	-	-	-	-	-	-	-	-	-	-	-	-	-	-	BC009775	55750
1	20	16	20856	CORIN	206	183	1.4493				157	332	1.1569						H200019890	TGCCTTTTAAACAACTAGGATTCCCTACTAACCTCCACCAGCAACCTGGACTGCCTCAGCATTCCAAAT	ENSG00000145244	ENST00000273857	E	I	CORIN	Atrial natriuteric peptide-converting enzyme (EC 3.4.21.-) (pro-ANP- converting enzyme) (Corin) (Heart specific serine proteinase ATC2). [Source:Uniprot/SWISSPROT;Acc:Q9Y5Q5]	4	ENSMUSG00000005220	ENSRNOG00000002302	0007275:development	0004871:signal transducer activity	0016021:integral to membrane	NM_006587	corin, serine protease	-	10699
1	20	17	20940	SRA1	415	323	1.3925		M		202	372	1.0519						H200019908	TCCTTGTGTTCCTTGCCCCTGTCCAACCCTGGACAGTTGGCTCTACCTCAGTAACACTTTATAGCAAAA	ENSG00000113108	ENST00000356738,ENST00000354402,ENST00000358580,ENST00000357560	E	P	SRA1	Amyloid beta A4 precursor protein-binding family B member 3 (Fe65-like protein 2). [Source:Uniprot/SWISSPROT;Acc:O95704]	5	ENSMUSG00000001379	ENSRNOG00000017849	0007154:cell communication	0005488:binding	0005737:cytoplasm	NM_133172,NM_133176,NM_006051,NM_133175,NM_133174,NM_133173	amyloid beta (A4) precursor protein-binding, family B, member 3	AK125244,AB018247	10307
1	20	18	20952	AP1G2	424	413	1.1147		M		223	358	0.9195						H200019914	CAAAGTGTTTGAGCGTGAGGGAGTACAGCTGAATCTGTCTTTCATTCGACCCCCTGAAAACCCTGCTTT	ENSG00000092051	ENST00000354899,ENST00000357707,ENST00000308724	E	P	AP1G2	Adapter-related protein complex 1 gamma 2 subunit (Gamma2-adaptin) (Adaptor protein complex AP-1 gamma-2 subunit) (G2ad). [Source:Uniprot/SWISSPROT;Acc:O75843]	14	ENSMUSG00000040701	ENSRNOG00000025619	0016192:vesicle-mediated transport	0005488:binding	0016021:integral to membrane	NM_080545,NM_003917	adaptor-related protein complex 1, gamma 2 subunit	AF068706	8906
1	20	19	21036	MDH2	9891	10556	0.9125		E		8758	7669	0.7477		E		0.826		H200019932	ACCCTGGACATCGTCAGAGCCAACACCTTTGTTGCAGAGCTGAAGGGTTTGGATCCAGCTCGAGTCAAC	ENSG00000146701	ENST00000315758	T	I	MDH2	Malate dehydrogenase, mitochondrial precursor (EC 1.1.1.37). [Source:Uniprot/SWISSPROT;Acc:P40926]	7	ENSMUSG00000019179	ENSRNOG00000001440	0006091:energy pathways	0016616:oxidoreductase activity, acting on the CH-OH group of donors, NAD or NADP as acceptor	0005759:mitochondrial matrix	NM_005918	malate dehydrogenase 2, NAD (mitochondrial)	AF047470	4191
1	20	20	21048	NP_055842	726	859	0.8862		E		784	1269	1.1526		E		1.0107		H200019938	AGAAGCTCGCTGGCACTGCCCGTTCCTACTTTTCCGAAGTACTGCGTCACTTTGTCGTAAGTAATGGCC	ENSG00000179889	ENST00000325823	E	I	NP_055842	-	16	ENSMUSG00000022680	ENSRNOG00000002407	0006082:organic acid metabolism	0016830:carbon-carbon lyase activity	-	NM_015027	KIAA0251 protein	BC036520,D87438	23042
1	20	21	21132	GSTM4	142	132	1.6367			U1.5	191	317	0.9099						H200020240	AGTTCAGCCCAGCTGAGGCCTGTCTGCAGAATCGACACCAACCAGCATCATGTCCATGACACTGGGGTA	ENSG00000168765	ENST00000326729,ENST00000336075,ENST00000286517	E	C	GSTM4	Glutathione S-transferase Mu 4 (EC 2.5.1.18) (GSTM4-4) (GST class-mu 4) (GTS-Mu2). [Source:Uniprot/SWISSPROT;Acc:Q03013]	1	ENSMUSG00000027890	ENSRNOG00000019221	0008152:metabolism	0003824:catalytic activity	-	NM_147148,NM_147149,NM_000850	glutathione S-transferase M4	BM456591	2948
1	20	22	21144	PIGF	4591	4075	1.0946		E		3008	5047	1.3935		E		1.235		H200020246	GATTCTGTAAGGGCTGGGCAGAAATGTGTATGGTCAAAGCCAAGCAGTTCCATTTACAGCTCTGTTTTT	ENSG00000151665	ENST00000306465,ENST00000281382	E	C	PIGF	Phosphatidylinositol-glycan biosynthesis, class F protein (PIG-F). [Source:Uniprot/SWISSPROT;Acc:Q07326]	2	ENSMUSG00000024145	ENSRNOG00000015325	0006464:protein modification	0003824:catalytic activity	0005789:endoplasmic reticulum membrane	NM_002643,NM_173074	phosphatidylinositol glycan, class F	D13435	5281
1	21	1	21228	MBD6	798	604	1.3272		M		732	832	0.7601		E		1.0044		H200020264	GCTCAGGTTGCTCAAAGCACAGATCCTCTCTTACCCCGTCCCCAGGTTTGAAACACATAGCCTCATTTC	ENSG00000166987	ENST00000300263	E	I	MBD6	Methyl-CpG binding domain protein 6. [Source:Uniprot/SWISSPROT;Acc:Q96DN6]	12	ENSMUSG00000025409	ENSRNOG00000006209	-	0005488:binding	-	NM_052897	methyl-CpG binding domain protein 6	BC065530,AB067474	114785
1	21	2	21240	-	179	193	1.2438				378	345	0.5331			D1.5			H200020270	GAGATGAAGGAGTTCAGAAACTCCTTAGAGCAGACAAGGGCAGAGGAGTTATGAATAGTGGCTCAAGGG	-	-	-	-	-	-	-	-	-	-	-	-	-	-	AK023083	84812
1	21	3	21324	-	42	81	1.5666			U1.5	193	308	0.8735						H200020288	TCTGACAACAGCCATAAAGCCTAGCAGCTGTGAGGTATTTCAGGTACCGGAGGACTTCTGGACTTCGGT	-	-	-	-	-	-	-	-	-	-	-	-	-	-	BC014346	-
1	21	4	21336	SERPINB12	40	60	2.1777			U2	246	309	0.7013						H200020294	CTGGGGCTGTTGTCTCGGAAAGGTCACTACGATCTTGGGTGGAGTTTAATGCCAACCACCCTTTTCTCT	ENSG00000166634	ENST00000269491	E	I	SERPINB12	Serpin B12. [Source:Uniprot/SWISSPROT;Acc:Q96P63]	18	ENSMUSG00000059956	ENSRNOG00000002578	0019538:protein metabolism	0030234:enzyme regulator activity	0005737:cytoplasm	NM_080474	serine (or cysteine) proteinase inhibitor, clade B (ovalbumin), member 12	AF411191	89777
1	21	5	21420	NP_848651	95	175	0.9175				310	298	0.5411			D1.5			H200020312	AAAATCGGAGATGATTACAGCCTCTGGGTCTCGTCACCTTTGAAAGGTCAGCACGTCAGAGAGCCTGTG	ENSG00000184108	ENST00000332517	E	I	NP_848651	-	4	ENSMUSG00000031651	ENSRNOG00000014502	0008152:metabolism	0046872:metal ion binding	0000151:ubiquitin ligase complex	NM_178556	hypothetical protein FLJ36180	AK093499,BC015684	339976
1	21	6	21432	RNF32	12	76	0.7822				136	275	1.0531						H200020318	TGATCTTCAGAGATCATTCGTCTCGGGTGTTCATTCTCAATTTGGTAAAGGACCGCCATGCACGATTGC	ENSG00000105982	ENST00000311822	E	I	RNF32	ring finger protein 32 [Homo sapiens]. [Source:RefSeq;Acc:NM_030936]	7	ENSMUSG00000029130	ENSRNOG00000005691	0008152:metabolism	0046872:metal ion binding	0000151:ubiquitin ligase complex	-	-	BC015416	140545
1	21	7	21516	-	410	260	1.6985		M	U1.5	204	271	0.7116						H200020620	CACAGAAAAAGGGGTGGAATGATCCAGCCAGAACCGTGCCGGTGAGAAGTACGTCGTGGAGTTCTCGCT	-	-	-	-	-	-	-	-	-	-	-	-	-	-	AK057915	51594
1	21	8	21528	MGAT5B	711	969	0.7793		E		143	264	0.9581						H200020626	GAAGCAACCTGTCCCACCTTCTGGACCTGATGGGCAGCGGGAAGGAGTCCCTGATCTTCATGAAGAAGC	ENSG00000167889	ENST00000301618	E	I	MGAT5B	beta(1,6)-N-acetylglucosaminyltransferase V isoform 1; N-acetylglucosaminyltransferase IX; beta(1,6)-N-acetylglucosaminyltransferase V [Homo sapiens]. [Source:RefSeq;Acc:NM_144677]	17	ENSMUSG00000043857	ENSRNOG00000024954	-	0003824:catalytic activity	-	NM_198955,NM_144677	mannosyl (alpha-1,6-)-glycoprotein beta-1,6-N-acetyl-glucosaminyltransferase, isoenzyme B	AB114297	146664
1	21	9	21612	-	106	104	1.8525			U1.5	168	202	0.6018			D1.5			H200020644	GGGACTGGTGAAATGAGGAATCAAAAGCAGCTTATAAATAACCTGAGTCATTTTTGCCCGACACCATAA	-	-	-	-	-	-	-	-	-	-	-	-	-	-	AK057679	23350
1	21	10	21624	-	13	33	2.0953			U2	93	83	0.4733			D2			H200020650	GTGAGGTTTGATGGAAGGTTTTCAATGTCTGCCTTTTATTGAATCTGTAGACTAGGATTAAGGAACTGC	-	-	-	-	-	-	-	-	-	-	-	-	-	-	AK057638	-
1	21	11	21708	-	13	103	0.5838			D1.5	112	265	1.2258						H200020668	ACTGGGATTCGAACCCAAACTAACTCAGAGTTTAAGCTCTTAACTGCCATTCTAGAGTCCTCCTTGGGG	-	-	-	-	-	-	-	-	-	-	-	-	-	-	AK057513	-
1	21	12	21720	-	6036	5412	1.0806		E		2930	4253	1.1837		E		1.131		H200020674	GTACATGGGCAGCAGGAGTGGTAGGAAGAGCATGGGTTAGGGGGATGGACTCAGTTACTATCTCTGGAT	-	-	-	-	-	-	-	-	-	-	-	-	-	-	AK057458	-
1	21	13	21804	Q96M64	1311	1418	0.9465		E		906	1049	0.8033		E		0.872		H200020692	TAGTGTTTGAGGCGGGCCGGTGGCCACAGGGGGCCTGAAGTCTGAGTAAGAGACCTGATTTTTTCTGCT	ENSG00000198530	ENST00000354873	E	I	Q96M64	-	3	-	-	-	-	-	-	-	AK057355	-
1	21	14	21816	-	13	83	0.747				153	197	0.6395			D1.5			H200020698	GGGCTTCGGTTCCATTATTGTATAGACTTCACGTATGTAAAAGGTACAGGAATTCAGCATTTGGACCCC	-	-	-	-	-	-	-	-	-	-	-	-	-	-	AK057320	-
1	21	15	21900	NP_076966	309	269	1.3094				365	502	0.8437		M				H200021000	CGCAAATGGAAAAACTCGACACCACATTTCAGGCTTTACCCAACATCGAAATAATGGAGAGAAAATTGT	ENSG00000197343	ENST00000252713,ENST00000358676	E	P	NP_076966	vav-1 interacting Kruppel-like protein isoform b [Homo sapiens]. [Source:RefSeq;Acc:NM_024061]	7	ENSMUSG00000007812	-	0006351:transcription, DNA-dependent	0046872:metal ion binding	0005634:nucleus	NM_138494	zinc finger protein 655	BC011816,AK128057	79027
1	21	16	21912	-	82	69	2.7287			U2	219	258	0.6295			D1.5			H200021006	CACACACCCGGCAGCCTGAGCTATGTGGCTGACAGGTGCTCATGACTAACGTGTCCTCGGAAGGGCACC	-	-	-	-	-	-	-	-	-	-	-	-	-	-	AK054757	284208
1	21	17	21996	KRAS2	8576	4958	1.5962		E	U1.5	4235	7446	1.5128		E	U1.5	1.5539	U1.5	H200021024	TTCTTTTGTGGGTCATATGCAGTGTGATCCAGTTGTTTTCCATCATTTGGTTGCGCTGACCTAGGAATG	ENSG00000133703	ENST00000311936	E	I	KRAS2	Transforming protein p21 (K-Ras 2) (Ki-Ras) (c-K-ras). [Source:Uniprot/SWISSPROT;Acc:P01116]	12	ENSMUSG00000030265	ENSRNOG00000009338	0007154:cell communication	0005488:binding	-	NM_033360,NM_004985	v-Ki-ras2 Kirsten rat sarcoma viral oncogene homolog	BC010502	3845
1	21	18	22008	MPHOSPH9	177	362	0.6319			D1.5	190	280	0.7895						H200021030	CTAAGCAGGATGCCTTCTCCTGGAGGACGAATCACTTTACAGACAAGATTAAATCAGGAAGCCTTGGAA	ENSG00000051825	ENST00000302373	T	I	MPHOSPH9	M-phase phosphoprotein 9 (Fragment). [Source:Uniprot/SWISSPROT;Acc:Q99550]	12	ENSMUSG00000029398	ENSRNOG00000001074	0000278:mitotic cell cycle	-	0016020:membrane	NM_022782	M-phase phosphoprotein 9	AK096541	10198
1	21	19	22092	-	13	58	1.1174				115	195	0.8583						H200021048	TTCCTTTTTCCATCACTCTGTGGGTCTTAGGTTCCTGTAGGAACCAAGGGGAAACTTCCCCTTTGCCCT	-	-	-	-	-	-	-	-	-	-	-	-	-	-	AK056070	-
1	21	20	22104	-	1781	2131	0.8531		E		1347	1763	0.9741		E		0.9116		H200021054	TTGCTGCTCCTGGACTCTCACTGGCCCCCCATCGACCCTTGGACCAATAACTGCCATCAAAATAATCCT	-	-	-	-	-	-	-	-	-	-	-	-	-	-	AK128256,AK057161	4207
1	21	21	22188	-	198	313	0.7994				289	335	0.6665			D1.5			H200021072	GTCCCACTTCTGACACTGTGTTCCCTCTTGGAACCTGACCGTCAATGCTAGAAGAACCCTTGGAAAACA	-	-	-	-	-	-	-	-	-	-	-	-	-	-	AK056250	-
1	21	22	22200	GTPBP6	488	822	0.6534		E	D1.5	395	502	0.7783		M		0.7131		H200021078	ATCAGCAACTCAGCCTACGGCAAATTCCGGAAGCTCTTTCCAGGATGAACGGACGCCCACAGAGGCCTG	ENSG00000178605	ENST00000326153	E	I	GTPBP6	pseudoautosomal GTP-binding protein-like protein; pseudoautosomal GTP-binding protein-like [Homo sapiens]. [Source:RefSeq;Acc:NM_012227]	X	ENSMUSG00000033434	ENSRNOG00000000689	-	0005488:binding	-	NM_012227	GTP binding protein 6 (putative)	Y14391,AK097872	8225
1	22	1	22284	Blank	14	77	0.8426	NC			42	164	2.2641	NC		U2
1	22	2	22296	Blank	7	20	2.3576	NC		U2	54	256	2.6407	NC		U2
1	22	3	22380	Blank	5	57	0.6172	NC		D1.5	79	169	1.1507	NC
1	22	4	22392	Blank	8	119	0.3555	NC		D2	68	73	0.5832	NC		D1.5
1	22	5	22476	Blank	7	68	0.6148	NC		D1.5	78	190	1.3081	NC
1	22	6	22488	Blank	5	41	0.8802	NC			79	149	1.018	NC
1	22	7	22572	Blank	9	36	1.4591	NC			75	42	0.2928	NC		D2
1	22	8	22584	Blank	5	66	0.5227	NC		D1.5	42	204	2.8331	NC		U2
1	22	9	22668	EIF4A2	17265	17906	0.9142		E		11650	16951	1.3511		E		1.1114		H200008181	TGCTAAGTGTGAACTGGACCCTGTTGCTAAGCCCCAGCAAGCAATCCTAGGTAGGGTTTAATCCCCAGT	ENSG00000156976	ENST00000356531,ENST00000323963	E	C	EIF4A2	Eukaryotic initiation factor 4A-II (eIF4A-II) (eIF-4A-II). [Source:Uniprot/SWISSPROT;Acc:Q14240]	3	ENSMUSG00000022884	ENSRNOG00000001815	0006413:translational initiation	0045182:translation regulator activity	0016281:eukaryotic translation initiation factor 4F complex	NM_001967	eukaryotic translation initiation factor 4A, isoform 2	AL117412	1974
1	22	10	22680	TUBA1	57263	57727	0.8933		E		26883	23395	0.8195		E		0.8556		H200019704	AAGAAGGAGAGGAATACTAATTATCCATTCCTTTTGGCCCTGCAGCATGTCATGCTCCCAGAATTTCAG	ENSG00000123416	ENST00000309003,ENST00000336023	E	C	TUBA1	Tubulin alpha-1 chain (Alpha-tubulin 1). [Source:Uniprot/SWISSPROT;Acc:P05209]	12	ENSMUSG00000023004	ENSRNOG00000004559	0046785:microtubule polymerization	0005488:binding	0045298:tubulin	NM_006082	tubulin, alpha, ubiquitous	K00558,AK094717	10376
1	22	11	22764	EIF4A2	11970	13344	0.8696		E		8843	11990	1.2195		E		1.0298		H200008181	TGCTAAGTGTGAACTGGACCCTGTTGCTAAGCCCCAGCAAGCAATCCTAGGTAGGGTTTAATCCCCAGT	ENSG00000156976	ENST00000356531,ENST00000323963	E	C	EIF4A2	Eukaryotic initiation factor 4A-II (eIF4A-II) (eIF-4A-II). [Source:Uniprot/SWISSPROT;Acc:Q14240]	3	ENSMUSG00000022884	ENSRNOG00000001815	0006413:translational initiation	0045182:translation regulator activity	0016281:eukaryotic translation initiation factor 4F complex	NM_001967	eukaryotic translation initiation factor 4A, isoform 2	AL117412	1974
1	22	12	22776	TUBA1	30300	34048	0.8301		E		23469	21526	0.8587		E		0.8443		H200019704	AAGAAGGAGAGGAATACTAATTATCCATTCCTTTTGGCCCTGCAGCATGTCATGCTCCCAGAATTTCAG	ENSG00000123416	ENST00000309003,ENST00000336023	E	C	TUBA1	Tubulin alpha-1 chain (Alpha-tubulin 1). [Source:Uniprot/SWISSPROT;Acc:P05209]	12	ENSMUSG00000023004	ENSRNOG00000004559	0046785:microtubule polymerization	0005488:binding	0045298:tubulin	NM_006082	tubulin, alpha, ubiquitous	K00558,AK094717	10376
1	22	13	22860	EIF4A2	13943	15656	0.8581		E		9632	13248	1.2487		E		1.0351		H200008181	TGCTAAGTGTGAACTGGACCCTGTTGCTAAGCCCCAGCAAGCAATCCTAGGTAGGGTTTAATCCCCAGT	ENSG00000156976	ENST00000356531,ENST00000323963	E	C	EIF4A2	Eukaryotic initiation factor 4A-II (eIF4A-II) (eIF-4A-II). [Source:Uniprot/SWISSPROT;Acc:Q14240]	3	ENSMUSG00000022884	ENSRNOG00000001815	0006413:translational initiation	0045182:translation regulator activity	0016281:eukaryotic translation initiation factor 4F complex	NM_001967	eukaryotic translation initiation factor 4A, isoform 2	AL117412	1974
1	22	14	22872	TUBA1	30896	34815	0.8273		E		24525	22668	0.8694		E		0.8481		H200019704	AAGAAGGAGAGGAATACTAATTATCCATTCCTTTTGGCCCTGCAGCATGTCATGCTCCCAGAATTTCAG	ENSG00000123416	ENST00000309003,ENST00000336023	E	C	TUBA1	Tubulin alpha-1 chain (Alpha-tubulin 1). [Source:Uniprot/SWISSPROT;Acc:P05209]	12	ENSMUSG00000023004	ENSRNOG00000004559	0046785:microtubule polymerization	0005488:binding	0045298:tubulin	NM_006082	tubulin, alpha, ubiquitous	K00558,AK094717	10376
1	22	15	22956	EIF4A2	11660	13519	0.8398		E		8084	12115	1.3521		E		1.0656		H200008181	TGCTAAGTGTGAACTGGACCCTGTTGCTAAGCCCCAGCAAGCAATCCTAGGTAGGGTTTAATCCCCAGT	ENSG00000156976	ENST00000356531,ENST00000323963	E	C	EIF4A2	Eukaryotic initiation factor 4A-II (eIF4A-II) (eIF-4A-II). [Source:Uniprot/SWISSPROT;Acc:Q14240]	3	ENSMUSG00000022884	ENSRNOG00000001815	0006413:translational initiation	0045182:translation regulator activity	0016281:eukaryotic translation initiation factor 4F complex	NM_001967	eukaryotic translation initiation factor 4A, isoform 2	AL117412	1974
1	22	16	22968	TUBA1	90784	80846	0.9809		S		27079	23942	0.8346		E		0.8346		H200019704	AAGAAGGAGAGGAATACTAATTATCCATTCCTTTTGGCCCTGCAGCATGTCATGCTCCCAGAATTTCAG	ENSG00000123416	ENST00000309003,ENST00000336023	E	C	TUBA1	Tubulin alpha-1 chain (Alpha-tubulin 1). [Source:Uniprot/SWISSPROT;Acc:P05209]	12	ENSMUSG00000023004	ENSRNOG00000004559	0046785:microtubule polymerization	0005488:binding	0045298:tubulin	NM_006082	tubulin, alpha, ubiquitous	K00558,AK094717	10376
1	22	17	23052	obs	82	88	1.9957	NC		U1.5	205	332	0.9057	NC
1	22	18	23064	obs	102	118	1.5554	NC		U1.5	178	301	0.9176	NC
1	22	19	23148	obs	133	184	1.0691	NC			172	261	0.7981	NC
1	22	20	23160	obs	4282	3658	1.1342	NC	E		2498	2727	0.8513	NC	E		0.9826
1	22	21	Blank	Blank	6	-24	0.6337	NC		D1.5	4	57	8.5954	NC		U2
1	22	22	Blank	Blank	3	-11	0.3507	NC		D2	0	21	0.0588	NC		D2
2	1	1	36	H-ACTB	81903	58355	1.2325	PC	E		60058	49769	0.803	PC	E		0.9948									housekeeping gene,positive control
2	1	2	48	H-GAPD	120912	56581	1.8201	PC	E	U1.5	81180	89484	1.1484	PC	S		1.8201	U1.5								housekeeping gene,positive control
2	1	3	132	H-LDHA	91046	21947	3.5073	PC	E	U2	23553	74346	3.3158	PC	E	U2	3.4102	U2								housekeeping gene,positive control
2	1	4	144	H-RPS9	89764	68391	1.1499	PC	S		65548	54258	0.8097	PC	E		0.8097									housekeeping gene,positive control
2	1	5	228	Hex	40	120705	0.0005	PC	E	D2	119	89490	961.054	PC	E	U2										spot and immobilization positive control
2	1	6	240	50%DMSO	18	247	0.2191	NC		D2	22	138	1.8587	NC		U1.5										hybridization negative control,spot solution
2	1	7	420	Y1	30174	74157	0.3877	PC	E	D2	57694	19179	0.2834	PC	E	D2	0.3315	D2								Yeast intergenic sequence 1, spike RNA
2	1	8	432	Y2	20926	50382	0.4016	PC	E	D2	38034	13905	0.3026	PC	E	D2	0.3486	D2								Yeast intergenic sequence 2, spike RNA
2	1	9	516	Y3	6653	14682	0.4605	PC	E	D2	10969	5139	0.3537	PC	E	D2	0.4036	D2								Yeast intergenic sequence 3, spike RNA
2	1	10	528	Y4	1052	2449	0.4477	PC	E	D2	1645	1102	0.4522	PC	E	D2	0.4499	D2								Yeast intergenic sequence 4, spike RNA
2	1	11	612	Y5	5550	88548	0.0681	PC	E	D2	56941	3926	0.0478	PC	E	D2	0.0571	D2								Yeast intergenic sequence 5, spike RNA
2	1	12	624	Y6	42327	7563	4.848	PC	E	U2	6992	34447	4.8601	PC	E	U2	4.854	U2								Yeast intergenic sequence 6, spike RNA
2	1	13	708	Y7	6663	22292	0.3077	PC	E	D2	16908	5047	0.2223	PC	E	D2	0.2615	D2								Yeast intergenic sequence 7, spike RNA
2	1	14	720	Y8	17295	12980	1.2554	PC	E		9890	13036	1.1326	PC	E		1.1924									Yeast intergenic sequence 8, spike RNA
2	1	15	804	GHRHR	266	519	0.6185		M	D1.5	269	512	1.1653		M		0.849		H200000195	AAGTGGACCACGCCTTCCCGCTCGGCGGCAAAGGTGCTGACATCTATGTGCTAGGCTGCCTCATCACGC	ENSG00000106128	ENST00000357013,ENST00000337750,ENST00000326139,ENST00000304207	E	P	GHRHR	Growth hormone-releasing hormone receptor precursor (GHRH receptor) (GRF receptor) (GRFR). [Source:Uniprot/SWISSPROT;Acc:Q02643]	7	ENSMUSG00000004654	ENSRNOG00000011808	0045761:regulation of adenylate cyclase activity	0001633:secretin-like receptor activity	0016021:integral to membrane	NM_000823	growth hormone releasing hormone receptor	AF282259,L01406	2692
2	1	16	816	ITGA2B	591	617	1.0219		M		613	815	0.8715		E		0.9437		H200000201	ACCGGCCACCCCTGGAAGAAGATGATGAAGAGGGGGAGTGATGGTGCAGCCTACACTATTCTAGCAGGA	ENSG00000005961	ENST00000262407	E	I	ITGA2B	Integrin alpha-IIb precursor (Platelet membrane glycoprotein IIb) (GPalpha IIb) (GPIIb) (CD41 antigen). [Source:Uniprot/SWISSPROT;Acc:P08514]	17	ENSMUSG00000034664	ENSRNOG00000022071	0007165:signal transduction	0005488:binding	0008305:integrin complex	NM_000419	integrin, alpha 2b (platelet glycoprotein IIb of IIb/IIIa complex, antigen CD41B)	-	3674
2	1	17	900	HMGCL	4868	3262	1.436		E		2813	4545	1.256		E		1.343		H200000219	CAGACCTGAGGAGTGAGAGGCTTTGAGGGCTGAAGTCTCCCTTTGTTACGGACCCTGGCCCAGGAGTTG	ENSG00000117305	ENST00000235958	E	I	HMGCL	Hydroxymethylglutaryl-CoA lyase, mitochondrial precursor (EC 4.1.3.4) (HMG-CoA lyase) (HL) (3-hydroxy-3-methylglutarate-CoA lyase). [Source:Uniprot/SWISSPROT;Acc:P35914]	1	ENSMUSG00000028672	ENSRNOG00000009422	0006082:organic acid metabolism	0003824:catalytic activity	0005759:mitochondrial matrix	NM_000191	3-hydroxymethyl-3-methylglutaryl-Coenzyme A lyase (hydroxymethylglutaricaciduria)	-	3155
2	1	18	912	IL8RB	59	256	0.4323			D2	89	371	2.2579			U2			H200000225	CCTGAGCCCCAAAAGGTATTTTAATCACCAAGGCTGATTAAACCAAGGCTAGAACCACCTGCCTATATT	ENSG00000180871	ENST00000318507	E	I	IL8RB	High affinity interleukin-8 receptor B (IL-8R B) (CXCR-2) (GRO/MGSA receptor) (IL-8 receptor type 2) (CDw128b). [Source:Uniprot/SWISSPROT;Acc:P25025]	2	ENSMUSG00000026180	ENSRNOG00000014269	0008151:cell growth and/or maintenance	0019959:interleukin-8 binding	0016021:integral to membrane	NM_001557	interleukin 8 receptor, beta	BC037961,L19593	3579
2	1	19	996	SSBP1	14525	18511	0.7568		E		15862	12893	0.6864		E		0.7207		H200000243	TGTCAGTCAAAAGACAACATGGCACAGAATATCAGTATTCCGGCCAGGCCTCAGAGACGTGGCATATCA	ENSG00000106028	ENST00000265304	E	I	SSBP1	Single-stranded DNA-binding protein, mitochondrial precursor (Mt-SSB) (MtSSB) (PWP1-interacting protein 17). [Source:Uniprot/SWISSPROT;Acc:Q04837]	7	ENSMUSG00000029911	ENSRNOG00000012100	0008151:cell growth and/or maintenance	0005488:binding	0005739:mitochondrion	NM_003143	single-stranded DNA binding protein 1	M94556	6742
2	1	20	1008	MYH2	20	133	0.5114			D1.5	89	278	1.5538			U1.5			H200000249	GACAGGCACAAAATGTGACATCTTTGGTCATTTCCCTCTGTAATTATTGTGTATTCTACCCTGTTGCAA	ENSG00000125414	ENST00000245503	E	I	MYH2	Myosin heavy chain, skeletal muscle, adult 2 (Myosin heavy chain IIa) (MyHC-IIa). [Source:Uniprot/SWISSPROT;Acc:Q9UKX2]	17	ENSMUSG00000033196	ENSRNOG00000003007	0007275:development	0000166:nucleotide binding	0030016:myofibril	NM_017534	myosin, heavy polypeptide 2, skeletal muscle, adult	BX510904,S73840	4620
2	1	21	1092	PTHR1	1867	1468	1.2508		E		1247	1630	0.9365		E		1.0823		H200000267	GGGGGCTGGACCTGCTGACATAGTGGATGGACAGATGGACCAAAAGATGGGTGGTTGAATGATTTCCCA	ENSG00000160801	ENST00000313049	E	I	PTHR1	Parathyroid hormone/parathyroid hormone-related peptide receptor precursor (PTH/PTHr receptor) (PTH/PTHrP type I receptor). [Source:Uniprot/SWISSPROT;Acc:Q03431]	3	ENSMUSG00000032492	ENSRNOG00000020948	0007166:cell surface receptor linked signal transduction	0001633:secretin-like receptor activity	0016021:integral to membrane	NM_000316	parathyroid hormone receptor 1	U17418	5745
2	1	22	1104	SSA1	762	662	1.1938		M		590	1246	1.4766		E		1.3277		H200000273	ATCAACATTCCTGCCCCAGATGGCTTTGTGATTCCCTCCAGTGAAGCAGCCTCCTTATATTTGGCCCAA	ENSG00000132109	ENST00000254436	E	I	SSA1	52 kDa Ro protein (Sjogren syndrome type A antigen) (SS-A) (Ro(SS-A)) (52 kDa ribonucleoprotein autoantigen Ro/SS-A). [Source:Uniprot/SWISSPROT;Acc:P19474]	11	ENSMUSG00000030966	ENSRNOG00000018517	0008152:metabolism	0046872:metal ion binding	0030529:ribonucleoprotein complex	NM_003141	tripartite motif-containing 21	BC010861,M62800	6737
2	2	1	1188	VTN	286	304	1.1633				169	398	1.3487						H200000575	AGTACTACCGAGTCAATCTTCGCACACGGCGAGTGGACACTGTGGACCCTCCCTACCCACGCTCCATCG	ENSG00000109072	ENST00000226218	E	I	VTN	Vitronectin precursor (Serum spreading factor) (S-protein) (V75) [Contains: Vitronectin V65 subunit; Vitronectin V10 subunit; Somatomedin B]. [Source:Uniprot/SWISSPROT;Acc:P04004]	17	ENSMUSG00000017344	ENSRNOG00000010031	0007154:cell communication	0001871:pattern binding	0005615:extracellular space	NM_000638	vitronectin (serum spreading factor, somatomedin B, complement S-protein)	X03168,CR625072	7448
2	2	2	1200	RPN1	10231	9416	1.0551		E		7623	9224	1.0001		E		1.0272		H200000581	TTGACCCTGGTCAACAAGAGAATAGGCCTTTACCGTCACTTTGACGAGACCGTCAATAGGTACAAGCAA	ENSG00000163902	ENST00000296255	E	I	RPN1	Dolichyl-diphosphooligosaccharide--protein glycosyltransferase 67 kDa subunit precursor (EC 2.4.1.119) (Ribophorin I) (RPN-I). [Source:Uniprot/SWISSPROT;Acc:P04843]	3	ENSMUSG00000030062	ENSRNOG00000000018	0006464:protein modification	0003824:catalytic activity	0008250:oligosaccharyl transferase complex	NM_002950	ribophorin I	-	6184
2	2	3	1284	MLL3	40	159	0.6215			D1.5	119	371	1.7157			U1.5			H200000599	AGGAGCCGGCTCCTTTCAGGATTTCAGTCACATCTTCCTGCTTTGTCCAGAACACATTGACCAAGCTCC	ENSG00000055609,ENSG00000187172	ENST00000262189,ENST00000335369	E	M	MLL3	Myeloid/lymphoid or mixed-lineage leukemia protein 3 homolog (Histone- lysine N-methyltransferase, H3 lysine-4 specific MLL3) (EC 2.1.1.43) (Homologous to ALR protein). [Source:Uniprot/SWISSPROT;Acc:Q8NEZ4]	7	ENSMUSG00000038056	ENSRNOG00000007885	0006259:DNA metabolism	0008757:S-adenosylmethionine-dependent methyltransferase activity	0000151:ubiquitin ligase complex	NM_001187,NM_181704,NM_170606,NM_182484,NM_182481	B melanoma antigen	U19180,AF527550,AF527552,AY024361	574
2	2	4	1296	TGM4	181	397	0.6016			D1.5	150	523	2.1153		M	U2			H200000605	AGGACATTTCTCAAGGGCCATGTGGTTTTGCAGACAACCCTGTCCTCAGGCCTGAACTCACCATAGAGA	ENSG00000163810	ENST00000296125	E	I	TGM4	Protein-glutamine glutamyltransferase 4 (EC 2.3.2.13) (TGase 4) (Prostate transglutaminase) (TGP) (TG(P)) (Prostate-specific transglutaminase) (Fibrinoligase). [Source:Uniprot/SWISSPROT;Acc:P49221]	3	ENSMUSG00000025787	ENSRNOG00000004320	0018184:protein amino acid polyamination	0016747:transferase activity, transferring groups other than amino-acyl groups	-	NM_003241	transglutaminase 4 (prostate)	U31905,BC007003	7047
2	2	5	1380	KIAA0020	1099	1625	0.6931		E		1327	1152	0.5921		E	D1.5	0.6406	D1.5	H200000623	AAAGGTGGCTAATGGCCAATACTCCCATTTGGTTTTACTGGCGGCATTTGATTGTATTGATGATACTAA	ENSG00000080608	ENST00000265774	T	I	KIAA0020	-	9	ENSMUSG00000041360	ENSRNOG00000012574	-	-	-	NM_014878	KIAA0020	AL832245,D13645	9933
2	2	6	1392	DGCR2	3726	3278	1.11		E		2432	3472	1.0857		E		1.0978		H200000629	GGTTTCTCAGAGCCCAGGTGCCCTCTGACCTGCCATGCGGAGGTGGGATTTGATACTGTACATTGTCTT	ENSG00000070413	ENST00000263196	E	I	DGCR2	Integral membrane protein DGCR2/IDD precursor. [Source:Uniprot/SWISSPROT;Acc:P98153]	22	ENSMUSG00000003166	ENSRNOG00000000286	0007275:development	0030246:carbohydrate binding	0016021:integral to membrane	NM_005137	DiGeorge syndrome critical region gene 2	BC040500,D79985	9993
2	2	7	1476	-	213	301	0.9273				142	325	1.2387						H200000647	ACTGAGAACATTTGCAGCCACACATGTACATATGTGTACACAGGTAGACAGATGGACACAGGCCGTTTC	-	-	-	-	-	-	4	-	-	-	-	-	NM_000283	phosphodiesterase 6B, cGMP-specific, rod, beta (congenital stationary night blindness 3, autosomal dominant)	S41458	5158
2	2	8	1488	EEF1A2	2880	2462	1.1406		E		1983	2585	0.969		E		1.0513		H200000653	GTGACCTTTGCGCCAGTGAACATCACCACTGAGGTGAAGTCAGTGGAGATGCACCACGAGGCTCTGAGC	ENSG00000101210	ENST00000217182	E	I	EEF1A2	Elongation factor 1-alpha 2 (EF-1-alpha-2) (Elongation factor 1 A-2) (eEF1A-2) (Statin S1). [Source:Uniprot/SWISSPROT;Acc:Q05639]	20	ENSMUSG00000016349	ENSRNOG00000012477	0043037:translation	0045182:translation regulator activity	0005737:cytoplasm	NM_001958	eukaryotic translation elongation factor 1 alpha 2	BQ278959,X70940	1917
2	2	9	1572	KCTD2	569	474	1.2894		M		508	906	1.1923		E		1.2399		H200000955	GTTTCCCTCCTCGCTGCAACCCAATGACACCTGTATTGTTCCAGCGCTCCAGGACTCTGGGTTCTTAAG	ENSG00000180901	ENST00000322444	E	I	KCTD2	Potassium channel tetramerisation domain containing protein 2. [Source:Uniprot/SWISSPROT;Acc:Q14681]	17	ENSMUSG00000016940	ENSRNOG00000023764	0015672:monovalent inorganic cation transport	0005488:binding	0008076:voltage-gated potassium channel complex	NM_015353	potassium channel tetramerisation domain containing 2	D79998	23510
2	2	10	1584	KCNQ2	114	303	0.5657			D1.5	181	326	0.9931						H200000961	CGCCAACTCCGCCTGGGTTTTACAAAGTCGTTGCCTTAATGCATGTGGACAGGAACTCCCTGAGGTCGC	ENSG00000075043	ENST00000354587,ENST00000360480	E	P	KCNQ2	Potassium voltage-gated channel subfamily KQT member 2 (Voltage-gated potassium channel subunit Kv7.2) (Neuroblastoma-specific potassium channel alpha subunit KvLQT2) (KQT-like 2). [Source:Uniprot/SWISSPROT;Acc:O43526]	20	ENSMUSG00000016346	ENSRNOG00000011624	0007275:development	0005244:voltage-gated ion channel activity	0008076:voltage-gated potassium channel complex	NM_004518	potassium voltage-gated channel, KQT-like subfamily, member 2	Y15065	3785
2	2	11	1668	NP_689485	7021	4843	1.3931		E		3768	6188	1.308		E		1.3499		H200000979	CACAAATCGTTGTTCAATGAATTTCTCTCCAACTCGACCTTGGTAAACGGAAATGTTGGGGGTGAAGAG	ENSG00000147457	ENST00000313219,ENST00000337499	E	C	NP_689485	-	8	ENSMUSG00000034190	ENSRNOG00000016939	-	-	-	NM_152272	hypothetical protein MGC29816	AK021776,BC042050	91782
2	2	12	1680	NP_057081	609	653	0.9915		M		424	703	1.0581		M		1.0243		H200000985	GGTGGCCACCAAGATGCCCCTGGGTCAGGCTCTTTCTGTTCTGGAGACTGAAGACAGCTGATGCAGCCT	ENSG00000143303	ENST00000271536	E	I	NP_057081	CGI-41 protein [Homo sapiens]. [Source:RefSeq;Acc:NM_015997]	1	ENSMUSG00000004896	ENSRNOG00000011645	-	-	-	NM_015997	CGI-41 protein	AK000412,BC011382	51093
2	2	13	1764	-	1507	1490	1.0103		E		1053	1524	1.0326		E		1.0214		H200001003	CTGTGTGCTTGTAGTGAAGAGCTTGTGTTCCTCCTAGTAGTGGTTCCAGAACTGGTTCATGTTATCTAT	-	-	-	-	-	-	11	-	-	-	-	-	NM_006391	importin 7	AK074908,AF098799	10527
2	2	14	1776	TH1L	8879	8979	0.9678		E		6017	8331	1.1343		E		1.0477		H200001009	CAAAAGCTGTCGAAACCGTTCACAATTTGTGTTGCAACGAGAACAAAGGGGCCTCTGAACTAGTGGCAG	ENSG00000101158	ENST00000344018,ENST00000217129	E	C	TH1L	Negative elongation factor C/D (NELF-C/D) (TH1-like protein) (HSPC130). [Source:Uniprot/SWISSPROT;Acc:Q8IXH7]	20	ENSMUSG00000016253	-	0009892:negative regulation of metabolism	-	0005622:intracellular	NM_198976,NM_016397	TH1-like (Drosophila)	AJ238379,BX647417	51497
2	2	15	1860	BLCAP	5324	4201	1.228		E		2735	5304	1.536		E	U1.5	1.3734		H200001027	AGGAGCTTCTTCGTTCCTGCGCATATAGACTGTACGTTATGAAGAATACCCAGGAAGACTTTGTGACTG	ENSG00000166619	ENST00000299787	E	I	BLCAP	bladder cancer associated protein; bladder cancer related protein (10kD) [Homo sapiens]. [Source:RefSeq;Acc:NM_006698]	20	ENSMUSG00000057453	ENSRNOG00000024437	-	-	0016021:integral to membrane	NM_006698	bladder cancer associated protein	AL049288	10904
2	2	16	1872	NP_064710	1252	1548	0.8202		E		1178	1310	0.7752		E		0.7974		H200001033	GCGGGCATCTTCACACGTCTCAATCTCTACCTGCATTCTGGTCAGGTGGCCTTGGCCAACCAGTGCCTC	ENSG00000103544	ENST00000306146,ENST00000251143	E	C	NP_064710	esophageal cancer associated protein [Homo sapiens]. [Source:RefSeq;Acc:NM_020314]	16	ENSMUSG00000030982	ENSRNOG00000016063	-	-	-	NM_020314	esophageal cancer associated protein	BC050464,BC014900	57020
2	2	17	1956	NP_036403	1833	2221	0.8244		E		1328	1928	1.06		E		0.9348		H200001335	TCCATCTACAAGTGATTACCTAGTTGTGAGCTGTTGGCATGTGGTTAGAAGCCATCAGAGGTGCAAGGG	ENSG00000181555	ENST00000361975,ENST00000330022	E	P	NP_036403	huntingtin interacting protein B isoform 2; huntingtin interacting protein 1; huntingtin interacting protein HYPB; HSPC069 [Homo sapiens]. [Source:RefSeq;Acc:NM_012271]	3	ENSMUSG00000044791	ENSRNOG00000020920	-	-	-	NM_012271,NM_014159	huntingtin interacting protein B	AJ238403,BX649110	29072
2	2	18	1968	-	763	813	0.9744		E		803	995	0.8336		E		0.9013		H200001341	AAGATTTAAATTCCCGAATGTCCCATTCGCAAATCATATGCAATTGAAGTGAGCAGCATGAGCATCTGG	ENSG00000174013	ENST00000311630	E	I	-	-	3	ENSMUSG00000035764	ENSRNOG00000001753	-	-	-	XM_117294	F-box protein 45	AK025697	200933
2	2	19	2052	C2orf30	4569	4969	0.9058		E		3947	4195	0.805		E		0.8539		H200001359	AAGAGTTTCTTAGTGGTTCTTACTGCTTTCGTGGGGGTGTCGGTTGGTGGAAATATGAATTCTGCTATG	ENSG00000068912	ENST00000185150	T	I	C2orf30	-	2	ENSMUSG00000020311	ENSRNOG00000007283	-	-	-	NM_015701	chromosome 2 open reading frame 30	AK001913	27248
2	2	20	2064	SRG1_HUMAN	114	227	0.7921				88	368	2.2479			U2			H200001365	CAGATTGATGTCAATGTCCAGGATCATTTCTGGGATGGGAAGGGATGTGAGATGATCTGTTACTGCAAC	ENSG00000164106	ENST00000296506	E	I	SRG1_HUMAN	Scrapie-responsive protein 1 precursor (SCRG-1) (UNQ390/PRO725). [Source:Uniprot/SWISSPROT;Acc:O75711]	4	ENSMUSG00000031610	ENSRNOG00000013228	0007275:development	-	0005615:extracellular space	NM_007281	scrapie responsive protein 1	BC067829,AJ224677	11341
2	2	21	2148	PSCD4	14	134	0.4099			D2	103	249	1.1912						H200001383	GACATCCGCAGATTCTTGTCAGCCTGTGAACTAGGCCCTGCCTCTGTCACCTCATTGGTCCATGAAGGA	ENSG00000100055	ENST00000355639,ENST00000248901	E	C	PSCD4	Cytohesin 4. [Source:Uniprot/SWISSPROT;Acc:Q9UIA0]	22	ENSMUSG00000018008	ENSRNOG00000007679	-	0030234:enzyme regulator activity	-	NM_013385	pleckstrin homology, Sec7 and coiled-coil domains 4	AK024428	27128
2	2	22	2160	-	31	64	1.671			U1.5	28	248	3.4382			U2			H200001389	GCAGCTGGGATCAGCCCTCATGACATTTAATCCGTTGAGTCGTCAGAATCCCACTCACTCAAGACATTC	-	-	-	-	-	-	-	-	-	-	-	-	-	-	-	-
2	3	1	2244	NP_115818	2876	2736	1.0309		E		2213	3090	1.054		E		1.0424		H200001407	CCCCTCTTCATGCACTGATTTGGGGAACATGACTCCCTTTTACTCCCCTACCCCACATCACTTAATTTA	ENSG00000132522	ENST00000315614	E	I	NP_115818	-	17	ENSMUSG00000047284	ENSRNOG00000016109	-	-	-	NM_032442,NM_001005408	KIAA1787 protein	AB058690	84461
2	3	2	2256	CLDN1	631	659	1.0131		M		634	893	0.9368		E		0.9742		H200001413	TGTTCAGTGATGCCCTCAGAGCTCTTGCTGTTAGCTGGCAGCTGACGCTGCTAGGATAGTTAGTTTGGA	ENSG00000163347	ENST00000295522	E	I	CLDN1	Claudin-1 (Senescence-associated epithelial membrane protein) (UNQ481/PRO944). [Source:Uniprot/SWISSPROT;Acc:O95832]	3	ENSMUSG00000022512	ENSRNOG00000001926	0007154:cell communication	0005198:structural molecule activity	0005923:tight junction	NM_021101	claudin 1	AF101051	9076
2	3	3	2340	ANTXR1	1810	1684	1.0646		E		1376	1939	1.0287		E		1.0465		H200001715	AACCATATTCTGTTGACAGCCAGCTCACAGTTTCTTGCCTGAAGCTTGGTGCACCCTCCAGTGAGACAC	ENSG00000169604	ENST00000303714	E	I	ANTXR1	Anthrax toxin receptor 1 precursor (Tumor endothelial marker 8). [Source:Uniprot/SWISSPROT;Acc:Q9H6X2]	2	ENSMUSG00000033420	ENSRNOG00000008678	-	0004871:signal transducer activity	0016021:integral to membrane	NM_032208	anthrax toxin receptor 1	AF279145	84168
2	3	4	2352	CSPG4	1080	882	1.2361		E		568	1016	1.2145		E		1.2253		H200001721	AAGAGGAGAGAGCGCCTCCAGTCTAGAAGGCATAAGCCAATAGGATAATATATTCAGGGTGCAGGGTGG	ENSG00000173546	ENST00000308508	E	I	CSPG4	melanoma-associated chondroitin sulfate proteoglycan 4 [Homo sapiens]. [Source:RefSeq;Acc:NM_001897]	15	ENSMUSG00000032911	ENSRNOG00000017208	0006928:cell motility	0005198:structural molecule activity	0016021:integral to membrane	NM_001897	chondroitin sulfate proteoglycan 4 (melanoma-associated)	X96753	1464
2	3	5	2436	NP_115681	3904	3514	1.0864		E		2527	3136	0.9316		E		1.006		H200001739	GCTGTCCCCAAGAGAGATGTGGAGCGTTATTCAGACAAATATCAGATGTCAGGTCCGATTGACAATGCC	ENSG00000121851	ENST00000241250	T	I	NP_115681	-	1	ENSMUSG00000028104	ENSRNOG00000021209	-	-	-	NM_032305	hypothetical protein MGC3200	-	84265
2	3	6	2448	UBADC1	6560	5163	1.2293		E		3647	5650	1.2206		E		1.2249		H200001745	GCCGTATTTTTAGCATCTGACAGGTGTTTACAAAAAAGTGGTTGTCGCACTGGGAAGTGGAGTGATGGC	ENSG00000130560	ENST00000252856	E	I	UBADC1	ubiquitin associated domain containing 1; putative glialblastoma cell differentiation-related; putative glialblastoma cell differentiation-related protein [Homo sapiens]. [Source:RefSeq;Acc:NM_016172]	9	ENSMUSG00000036352	ENSRNOG00000017983	-	-	-	NM_016172	ubiquitin associated domain containing 1	AF068195,BX647463	10422
2	3	7	2532	-	247	360	0.8626				193	332	0.9561						H200001763	AAGGATTGATGGGCTCTCTTTTGGCCTCTGATCCTGAGCACTATGGAGGCAGCATCAGAGAATGGGGAC	-	-	-	-	-	-	-	-	-	-	-	-	-	-	BX538341,AK022487	-
2	3	8	2544	RGS14	1852	2051	0.8984		E		1215	1393	0.805		E		0.8504		H200001769	GAAAACAGGATCACCTTCGAGCTGGAGCTGACGGCGCTGGAGCGCGTGGTACGAATCTCAGCCAAGCCC	ENSG00000169220	ENST00000351955,ENST00000336477	T	C	RGS14	Regulator of G-protein signaling 14 (RGS14). [Source:Uniprot/SWISSPROT;Acc:O43566]	5	-	ENSRNOG00000015616	0050794:regulation of cellular process	0030695:GTPase regulator activity	-	NM_006480	regulator of G-protein signalling 14	BC014094,AF037195	10636
2	3	9	2628	-	7114	7587	0.9224		E		5723	6019	0.8245		E		0.8721		H200001787	TGGCCTTTATTGTAAAACGACACGAGAGCTAATGCTGCATGCCCGTTGCTGCCTGAATCAGAAGGGCAC	-	-	-	-	-	-	-	-	-	-	-	-	-	-	-	-
2	3	10	2640	ZNF261	6793	5065	1.2941		E		3252	6438	1.5932		E	U1.5	1.4359		H200001793	AGACACTCTTCCCCTCCTATGAAATAATTGGTTGTTGGCACCATCTCACCACCGCATATCCCTCACCCC	ENSG00000147130	ENST00000353904,ENST00000314425	E	C	ZNF261	Zinc finger protein 261 (DXS6673E protein). [Source:Uniprot/SWISSPROT;Acc:Q14202]	X	ENSMUSG00000031310	ENSRNOG00000003707	0007275:development	0005488:binding	0005622:intracellular	NM_201599,NM_005096	zinc finger protein 261	X95808	9203
2	3	11	2724	-	825	916	0.9315		E		473	936	1.3269		E		1.1118		H200002095	CCTCTGTACTTCCTCGTAGCTCTGCTGACAAAGCAAGCAGGCCTCCCGTGTCCAAGACCCCATTCCTCC	-	-	-	-	-	-	-	-	-	-	-	-	-	-	AB032989	57463
2	3	12	2736	SUPT6H	696	718	1.015		M		417	527	0.7715		M		0.8849		H200002101	GAAGTGAGACGTTCTCTTTGGTGGTCAACCCGGATGGGTGACAGGCTGGATGGCCTTGTGAACTTGAGC	ENSG00000109111	ENST00000314633,ENST00000347486,ENST00000314616	E	P	SUPT6H	suppressor of Ty 6 homolog [Homo sapiens]. [Source:RefSeq;Acc:NM_003170]	17	ENSMUSG00000002052	ENSRNOG00000012240	0007154:cell communication	0003824:catalytic activity	0005622:intracellular	NM_003170	suppressor of Ty 6 homolog (S. cerevisiae)	D79984	6830
2	3	13	2820	ADCY6	14335	11362	1.2014		E		7262	10383	1.2027		E		1.202		H200002119	TTGTCCCTTTCCTCACCCAGTTGGTAGAGGAGTCAGGAGGTGGGAGGCCGTGGGCTTTGGTTTTATAAT	ENSG00000174233	ENST00000307885	E	I	ADCY6	Adenylate cyclase, type VI (EC 4.6.1.1) (ATP pyrophosphate-lyase) (Ca(2+)-inhibitable adenylyl cyclase). [Source:Uniprot/SWISSPROT;Acc:O43306]	12	ENSMUSG00000022994	ENSRNOG00000011587	0007154:cell communication	0004383:guanylate cyclase activity	0016021:integral to membrane	NM_015270,NM_020983	adenylate cyclase 6	AB007882	112
2	3	14	2832	-	567	345	1.7914		M	U1.5	304	721	1.5278		M	U1.5	1.6544	U1.5	H200002125	GGTACATCTTAAACACGACATTGACACTGCAAGTGCTTGGATGTCCTGGCACCTCAGAACACAACTTTG	-	-	-	-	-	-	-	-	-	-	-	-	-	-	AK057657	-
2	3	15	2916	CMAS	20332	16494	1.155		E		11749	16220	1.2135		E		1.1839		H200002143	GCCGTGGTGCCATCCGAGAATTTGCAGAGCACATTTGCCTACTAATGGAAAAGGTTAATAATTCATGCC	ENSG00000111726	ENST00000357070,ENST00000229329	E	C	CMAS	cytidine 5'-monophosphate N-acetylneuraminic acid synthetase; CMP-N-acetylneuraminic acid synthase; CMP-Neu5Ac synthetase [Homo sapiens]. [Source:RefSeq;Acc:NM_018686]	12	ENSMUSG00000030282	ENSRNOG00000013816	0016051:carbohydrate biosynthesis	0003824:catalytic activity	-	NM_018686	cytidine monophosphate N-acetylneuraminic acid synthetase	AK124990	55907
2	3	16	2928	-	123	153	1.3367				80	290	1.8163			U1.5			H200002149	GTGGGTCTCACCTTTAGCCTCTGCCCCCAGTTCTGGTCTGACCCAACAGAGGGGCTCTATGATATTAAG	-	-	-	-	-	-	-	-	-	-	-	-	-	-	AF007149	257407
2	3	17	3012	NP_060161	389	362	1.2464				183	393	1.2329						H200002167	TTGGGAACTAAACAGTTTTCAGAGATGGCGTGGCACTGCATCCTTGGTTCTTGCTTTGATTGGTGCCCT	ENSG00000137821	ENST00000260382	E	I	NP_060161	-	15	ENSMUSG00000047766	ENSRNOG00000012015	-	-	-	NM_017691	hypothetical protein FLJ20156	AK000163	54839
2	3	18	3024	DNAJC13	1457	1680	0.8724		E		1424	1715	0.8643		E		0.8683		H200002173	TAACCTGCCACCTCCTGTAGACCATGAGGCAGGCGACCTTGGCTATCAGACTTGAAATATTCACGAGAG	ENSG00000138246	ENST00000260818	E	I	DNAJC13	DnaJ homolog subfamily C member 13 (Fragment). [Source:Uniprot/SWISSPROT;Acc:O75165]	3	ENSMUSG00000032560	ENSRNOG00000011491	0008152:metabolism	0005488:binding	-	NM_173823	DnaJ (Hsp40) homolog, subfamily C, member 13	AK023168,AB014578,AK127112	23317
2	3	19	3108	NP_938016	3	28	0.9851				0	-68	0.7135						H200002475	GTCCTTCGTGGTAAGGGAGTACGTTGATAACTTAGTTTACTATATGGGTTTGTGGTCGCATCCCAGTCA	ENSG00000160588	ENST00000278949	E	I	NP_938016	-	11	ENSMUSG00000032095	ENSRNOG00000026753	-	-	0016020:membrane	-	-	AK095399,BC008810	196264
2	3	20	3120	FNDC5	81	127	1.2692				156	330	1.1562						H200002481	ATCTTCCATTGGTGGTCAAGGATGGGTGTGGGAGAACCACACCTAGTGCAAGCCTGGTACTCAGTAAAT	ENSG00000160097	ENST00000291421,ENST00000361755	E	C	FNDC5	fibronectin type III domain containing 5 [Homo sapiens]. [Source:RefSeq;Acc:NM_153756]	1	ENSMUSG00000001334	ENSRNOG00000023825	-	-	-	NM_153756	fibronectin type III domain containing 5	BC007548,AK092102	252995
2	3	21	3204	-	720	835	0.9017		E		498	801	1.0523		E		0.9741		H200002499	ACCGTACTGTGAATATGTCCAAGTCCCAAAGCCAGGTGAGGTCAGACCCCACTGCCTGAGGAAGAGGGC	-	-	-	-	-	-	-	-	-	-	-	-	-	-	BC013747	-
2	3	22	3216	CIT	314	642	0.5662		M	D1.5	589	566	0.5928		M	D1.5	0.5793	D1.5	H200002505	ATTCCTGGCAACTGGTATAGAACCAACCTAGAGGCTTTGCAGTTGGCAAGCTAACTCGCGGCCTTATTT	ENSG00000122966	ENST00000261833	E	I	CIT	Citron protein (Rho-interacting, serine/threonine kinase 21) (Fragment). [Source:Uniprot/SWISSPROT;Acc:O14578]	12	ENSMUSG00000029516	ENSRNOG00000001143	0007154:cell communication	0005488:binding	0005622:intracellular	NM_007174	citron (rho-interacting, serine/threonine kinase 21)	AB023166,AY257469	11113
2	4	1	3300	-	69	212	0.6067			D1.5	58	269	2.152			U2			H200002523	CAGGTCTTCCCATTAGTGGACTTCTGAAGCCCATGGTGAATCCCACTACCGTGTCATCAGATGGGACTC	-	-	-	-	-	-	-	-	-	-	-	-	-	-	AK002211	57186
2	4	2	3312	NP_115700	1454	1538	0.948		E		1076	1336	0.8695		E		0.9079		H200002529	AAACCACCTTCTGCCAGATATCGTGACGTGCGTGCAGAGCAGCAGGAAGTGAAGACACGTGCATTCCTG	ENSG00000135778	ENST00000258258	E	I	NP_115700	-	1	ENSMUSG00000031851	ENSRNOG00000019922	0019538:protein metabolism	0017076:purine nucleotide binding	-	NM_032324	hypothetical protein MGC13186	BX537541	84284
2	4	3	3396	RAD17	12105	8859	1.3082		E		5891	9040	1.2723		E		1.2901		H200002547	TTTGAGTCAGAATAGTGCCAGTGAACTGCCTGCTAGCCAGCCCCAGCCCTTTTCAGCCCAAGGAGACAT	ENSG00000152942	ENST00000345306,ENST00000358030,ENST00000282891,ENST00000361732,ENST00000354312,ENST00000326758,ENST00000354868,ENST00000305138	E	C	RAD17	RAD17 homolog isoform 1; Rad17-like protein; cell cycle checkpoint protein (RAD17); RF-C activator 1 homolog; RAD1 (S. pombe) homolog [Homo sapiens]. [Source:RefSeq;Acc:NM_002873]	5	ENSMUSG00000021635	ENSRNOG00000018353	0006950:response to stress	0017076:purine nucleotide binding	0005663:DNA replication factor C complex	NM_133341,NM_133342,NM_133338,NM_133339,NM_133340,NM_133343,NM_133344,NM_002873	RAD17 homolog (S. pombe)	AF076838	5884
2	4	4	3408	NP_060374	136	206	1.0097				158	317	1.0887						H200002553	CAGTCTTGGTCTCAGTGGCTTAATTACTTTGCCAGCAGGTACGAGGCAGGAGTGAAATTCCTTCACTGT	ENSG00000006555	ENST00000007797	E	I	NP_060374	-	1	ENSMUSG00000034919	ENSRNOG00000007189	-	-	-	NM_017904	hypothetical protein FLJ20619	AK000626	55001
2	4	5	3492	CTH	357	415	1.0015		M		258	516	1.2267		M		1.1084		H200002855	TACTCTGGCCGAGAGCTTGGGAGGATTCGAAAGCCTTGCTGAGCTTCCGGCAATCATGACTCATGCATC	ENSG00000116761	ENST00000235407,ENST00000346806	T	C	CTH	Cystathionine gamma-lyase (EC 4.4.1.1) (Gamma-cystathionase). [Source:Uniprot/SWISSPROT;Acc:P32929]	1	ENSMUSG00000028179	ENSRNOG00000010658	0000097:sulfur amino acid biosynthesis	0003824:catalytic activity	-	NM_153742,NM_001902	cystathionase (cystathionine gamma-lyase)	S52784,BC015807	1491
2	4	6	3504	ERI1_HUMAN	1240	1209	1.0328		E		876	1247	0.9892		E		1.0108		H200002861	TTGGCCTCAGCTGTAGTTGCCAAAGAAACTACCTGCCTCACAGATGAGCACGCACGGGTGCATTGTCAA	ENSG00000104626	ENST00000250263	E	I	ERI1_HUMAN	3'-5' exonuclease ERI1 (EC 3.1.-.-) (Eri-1 homolog) (Protein 3'hExo). [Source:Uniprot/SWISSPROT;Acc:Q8IV48]	8	ENSMUSG00000031527	ENSRNOG00000011448	-	0003824:catalytic activity	0005622:intracellular	-	-	AL137679	90459
2	4	7	3588	BMP2K	175	399	0.5836			D1.5	191	265	0.732						H200002879	TCACCAGCCTTAGTTTCCTACACTTCATCACTTCCAGCTCAGGTTGGAACCATAATGGACTCCTCCTAT	ENSG00000138756	ENST00000335016,ENST00000264889	E	C	BMP2K	BMP-2 inducible protein kinase (EC 2.7.1.37) (BIKe) (HRIHFB2017). [Source:Uniprot/SWISSPROT;Acc:Q9NSY1]	4	ENSMUSG00000034663	ENSRNOG00000002040	0043170:macromolecule metabolism	0005488:binding	0005622:intracellular	NM_017593,NM_198892	BMP2 inducible kinase	AL137661,AL137275	55589
2	4	8	3600	-	110	205	0.8729				106	340	1.7209			U1.5			H200002885	CCCAGTAAAGGCTGAGATGAAGTGGACTGAGTAGAACTGGAGGACAAGAGTTGACGTGAGTTCCTGGGA	-	-	-	-	-	-	8	-	-	-	-	-	NM_005672	prostate stem cell antigen	-	8000
2	4	9	3684	-	142	421	0.4643		M	D2	264	354	0.771						H200002903	GCTGGAGGTGTGTTTACAGAGCCCCAAAATAAACAATGCAACCAGGTCAGACCAGCGGTTCTCACACAG	-	-	-	-	-	-	-	-	-	-	-	-	-	-	AB032968	10298
2	4	10	3696	NP_877429	2997	1758	1.6327		E	U1.5	1219	2326	1.4313		E		1.5287	U1.5	H200002909	AATCGGGTACTTTGCTTGTTGAATAATGCACTTTAAAACAAGGAACCGTATCAGGCCAGCATGGTGGCT	ENSG00000158109	ENST00000356620,ENST00000344579	E	C	NP_877429	-	1	ENSMUSG00000029030	-	0008151:cell growth and/or maintenance	0005215:transporter activity	-	NM_182752	hypothetical protein LOC127262	AK025464,AK096427	127262
2	4	11	3780	CYP39A1	280	304	1.145				156	352	1.2531						H200002927	ATTGAATATAAACAAAGAATATGACATCTGTTGGGCCTCACAAGGACCAGGGCCTTCTGGAGGAGTGGC	ENSG00000146233	ENST00000275016	E	I	CYP39A1	Cytochrome P450 39A1 (EC 1.14.13.-) (Oxysterol 7-alpha-hydroxylase) (hCYP39A1). [Source:Uniprot/SWISSPROT;Acc:Q9NYL5]	6	ENSMUSG00000023963	ENSRNOG00000010519	0009057:macromolecule catabolism	0008395:steroid hydroxylase activity	0042598:vesicular fraction	NM_016593	cytochrome P450, family 39, subfamily A, polypeptide 1	BC010358	51302
2	4	12	3792	-	8413	10304	0.8062		E		7168	6216	0.6791		E		0.7399		H200002933	TGTGTGCGCCTTACTTCCTGCTTCGAGAATGTATAACGTGGAAATCCACGGGACCAAATTTCTGCAGAG	-	-	-	-	-	-	4	-	-	-	-	-	NM_005882	macrophage erythroblast attacher	-	10296
2	4	13	3876	ANAPC2	503	615	0.8893		M		336	565	1.0423		M		0.9628		H200003235	GGTCACCCCAGTACAGGCGGTGATCTTGCTGTATTTTCAGGACCAAGCCAGCTGGACCCTGGAGGAACT	ENSG00000176248	ENST00000323927	T	I	ANAPC2	Anaphase promoting complex subunit 2 (APC2) (Cyclosome subunit 2). [Source:Uniprot/SWISSPROT;Acc:Q9UJX6]	9	ENSMUSG00000026965	ENSRNOG00000011295	0008054:cyclin catabolism	0003824:catalytic activity	-	NM_013366	anaphase promoting complex subunit 2	BC032503	29882
2	4	14	3888	CXorf12	554	774	0.7674		M		331	471	0.8587		M		0.8118		H200003241	CGCTGCGCACCCACAGGCACTATGGCAGCACCACCTCGGCTACCTACTTAGCTTTGGGGGTGCTCTCTT	ENSG00000177854	ENST00000314562	E	I	CXorf12	ITBA1 protein (CXorf12 protein) (DXS9878E). [Source:Uniprot/SWISSPROT;Acc:Q14656]	X	-	-	-	-	-	NM_003492	chromosome X open reading frame 12	X92475,CR613909	8269
2	4	15	3972	-	131	258	0.751				121	337	1.4988						H200003259	AGAAACTCGCACCCACTGTGGACTGGGGCAGAGAGATTTTGAGGAGAATGAAATCCAGAAACTCTGTGT	-	-	-	-	-	-	21	-	-	-	-	-	NM_005867	Down syndrome critical region gene 4	AB000099	10281
2	4	16	3984	-	9	49	0.987				46	212	1.8911			U1.5			H200003265	AATCCCTAAGCAGATAGGTAGACAGAGGTAAACATTCACATGATTTAGCTCTCTAGCTCTTGCACTCTG	-	-	-	-	-	-	-	-	-	-	-	-	-	-	AB002365	23273
2	4	17	4068	MRPS25	96	269	0.5706			D1.5	128	284	1.1571						H200003283	TAAAGACTGTCCTGCCAGGGTTTCCCACTAAAGGTATTAATAAGTCCAGTGGACCACAGAGGGCCCAAT	ENSG00000131368	ENST00000253686	E	I	MRPS25	Mitochondrial 28S ribosomal protein S25 (S25mt) (MRP-S25). [Source:Uniprot/SWISSPROT;Acc:P82663]	3	ENSMUSG00000014551	ENSRNOG00000010912	0019538:protein metabolism	0005198:structural molecule activity	0005763:mitochondrial small ribosomal subunit	NM_022497	mitochondrial ribosomal protein S25	AK024433	64432
2	4	18	4080	NP_689533	33	164	0.5307			D1.5	87	194	0.998						H200003289	TCCTTTCTATTTACATCCCACAGAACTGGTGACTATGAAACACTCTGGTGAACACTGGGTTAGAGAGTA	ENSG00000167528	ENST00000301042	E	I	NP_689533	-	12	ENSMUSG00000022987	-	0006351:transcription, DNA-dependent	0046872:metal ion binding	0005622:intracellular	NM_152320	hypothetical protein FLJ31295	AK055857,AY842285	121274
2	4	19	4164	NP_057626	2248	2545	0.8753		E		1760	2334	0.9787		E		0.9256		H200003307	AGCCCAGTACATATATTATGCCTGCCTAAGTTCTGAACTGGGGCTGTATTTCAGTAGTTGTAGAATTAT	ENSG00000134602	ENST00000276210,ENST00000361307,ENST00000312420	E	P	NP_057626	serine/threonine protein kinase MASK; STE20-like kinase MST4 [Homo sapiens]. [Source:RefSeq;Acc:NM_016542]	X	ENSMUSG00000031112	ENSRNOG00000007879	0043170:macromolecule metabolism	0005488:binding	-	NM_016542	Mst3 and SOK1-related kinase	BC070056,AB040057	51765
2	4	20	4176	-	24	212	0.3132			D2	56	222	1.7331			U1.5			H200003313	TTTATCTTAGCAGGTTACTCAACTACACTGGATGATGTCACTCTAACCAGTGTACGGCACTGACCCAAG	-	-	-	-	-	-	-	-	-	-	-	-	-	-	AF070632	-
2	4	21	4260	NP_689783	18	93	0.7495				60	232	1.7205			U1.5			H200003615	GTGGGTAATCAGTAAGACAGTATGGCACAGTAAATTACTAGATTAAGAGGCAGCCATGTGCAGCTGCCC	ENSG00000174482	ENST00000308675	E	I	NP_689783	-	9	ENSMUSG00000045083	ENSRNOG00000005634	-	0003824:catalytic activity	-	NM_152570	hypothetical protein FLJ31810	AK056372	158038
2	4	22	4272	-	5261	4767	1.0766		E		2812	4302	1.1821		E		1.1281		H200003621	TCTCCGTTCCCCTTCAGACCTTTCTGGGGAGAAGAGGTGGGAGGAGGGGAGAAAGACTGTTCATCTTAT	-	-	-	-	-	-	-	-	-	-	-	-	-	-	AL050166	-
2	5	1	4356	-	4864	5358	0.8945		E		3849	4550	0.9049		E		0.8997		H200003639	CCTTCTCCATTCGATATCAGCTCGTTCGACTCTTCTATGATGTCTGAGTCCCTTGATACATTGTCCTTT	-	-	-	-	-	-	-	-	-	-	-	-	-	-	-	-
2	5	2	4368	APBA2	842	412	2.1027		E	U2	441	1139	1.7885		E	U1.5	1.9392	U1.5	H200003645	TCGAGGAGTGCCGTGTGTTGCATGCAGCTACCCGTAGGAAGACTTCGCGCATATCACTAATAAACCTGA	ENSG00000034053	ENST00000219865	E	I	APBA2	Amyloid beta A4 precursor protein-binding family A member 2 (Neuron- specific X11L protein) (Neuronal Munc18-1-interacting protein 2) (Mint-2) (Adapter protein X11beta). [Source:Uniprot/SWISSPROT;Acc:Q99767]	15	ENSMUSG00000030519	ENSRNOG00000016358	0008151:cell growth and/or maintenance	0005488:binding	-	NM_005503	amyloid beta (A4) precursor protein-binding, family A, member 2 (X11-like)	AF047348	321
2	5	3	4452	HDAC10	1634	1589	1.0234		E		1004	1464	1.0355		E		1.0294		H200003663	CTGGTGGCTTGAAATCGGCCAAGGTGGGAGCATTTACACCGCAGAAATGACACCGCACGCCAGCGCCCC	ENSG00000100429	ENST00000216271,ENST00000349505	E	C	HDAC10	Histone deacetylase 10 (HD10). [Source:Uniprot/SWISSPROT;Acc:Q969S8]	22	ENSMUSG00000062906	-	0043170:macromolecule metabolism	0005515:protein binding	0005654:nucleoplasm	NM_032019	histone deacetylase 10	AF426160	83933
2	5	4	4464	NP_443112	278	212	1.6838			U1.5	156	304	1.0464						H200003669	AGAGTAGTTAGCTAACCTATGGGAATTATACTGTGGGGCCTTGTGAGCTGCTTCTAAGAGGCTAACCTG	ENSG00000100100	ENST00000215912	E	I	NP_443112	HGFL protein [Homo sapiens]. [Source:RefSeq;Acc:NM_052880]	22	ENSMUSG00000034614	ENSRNOG00000018859	-	-	-	NM_052880	HGFL gene	BC041903	113791
2	5	5	4548	TAF5L	166	140	1.824			U1.5	152	285	0.9928						H200003687	AGCGTGCAGTTCATGGCCTGTAACCTTCTTCTGGTGACTGGAATTACACAAGAAAATCAGGAACATTAA	ENSG00000135801	ENST00000258281	E	I	TAF5L	TAF5-like RNA polymerase II p300/CBP-associated factor-associated factor 65 kDa subunit 5L (PCAF associated factor 65 beta) (PAF65- beta). [Source:Uniprot/SWISSPROT;Acc:O75529]	1	ENSMUSG00000038697	ENSRNOG00000018027	0006366:transcription from Pol II promoter	0030528:transcription regulator activity	0005622:intracellular	NM_014409	TAF5-like RNA polymerase II, p300/CBP-associated factor (PCAF)-associated factor, 65kDa	AJ009770	27097
2	5	6	4560	THAP10	258	352	0.9141				110	298	1.4035						H200003693	GAGCAGTAACACAGTAACAGTGAGCACAGCCAAGCCTGACACTACTAAATGATTTGGTAGTGAAGCCAG	ENSG00000129028	ENST00000249861	E	I	THAP10	THAP domain protein 10. [Source:Uniprot/SWISSPROT;Acc:Q9P2Z0]	15	-	-	-	0005488:binding	-	NM_020147	THAP domain containing 10	BC027857	56906
2	5	7	4644	NP_060722	36	168	0.5495			D1.5	119	187	0.7316						H200003995	ATCTAACTCTCAAGGTATGTTCTAACTGCTTCCAGGGAAGGGTTTGTTAGGCATGGCAACTGATGGCAG	ENSG00000065600	ENST00000261455	E	I	NP_060722	-	1	ENSMUSG00000026627	ENSRNOG00000003915	-	-	-	NM_018252	hypothetical protein FLJ10874	AK001736	55248
2	5	8	4656	SENP7	1194	1234	0.9776		E		877	1214	0.958		E		0.9678		H200004001	CAAAATCATACGAATCGGGGTCAGTTAAGCCTCAGTATTCTTAGCTTTTGTTGATTTTGGCACTATCTT	ENSG00000138468	ENST00000358203,ENST00000314261	E	P	SENP7	Sentrin-specific protease 7 (EC 3.4.22.-) (Sentrin/SUMO-specific protease SENP7) (SUMO-1 specific protease 2). [Source:Uniprot/SWISSPROT;Acc:Q9BQF6]	3	ENSMUSG00000052917	ENSRNOG00000028432	0006464:protein modification	0003824:catalytic activity	0005622:intracellular	NM_020654	SUMO1/sentrin specific protease 7	AL136599	57337
2	5	9	4740	-	740	727	1.061		M		554	1006	1.2315		E		1.1431		H200004019	TAGCCAGTTCCCCCTAGTTAATGGACATAGGAAGACATTTGCTGAAATGGTAGGGTGGCCACTTTGTGA	-	-	-	-	-	-	11	-	-	-	-	-	XM_039515	G2 protein	U10991	25758
2	5	10	4752	KCNE3	543	618	0.9468		M		436	772	1.1483		M		1.0427		H200004025	ACTTCCCAGCCACATTGCCAGGCAACAGGACTAAACTACCTCCAAAGCAAGCAGTCTTTTCAGTTTTGA	ENSG00000175538	ENST00000310128	E	I	KCNE3	Potassium voltage-gated channel subfamily E member 3 (Minimum potassium ion channel-related peptide 2) (Potassium channel beta subunit MiRP2) (MinK-related peptide 2). [Source:Uniprot/SWISSPROT;Acc:Q9Y6H6]	11	ENSMUSG00000035165	ENSRNOG00000017054	0015672:monovalent inorganic cation transport	0005244:voltage-gated ion channel activity	0008076:voltage-gated potassium channel complex	NM_005472	potassium voltage-gated channel, Isk-related family, member 3	AF302494	10008
2	5	11	4836	COX7A2L	6224	5078	1.1881		E		3704	6595	1.431		E		1.3039		H200004043	GAAATGCATATGGCTTGTCAGAGCTCATTCGACAGTTAAAGCCATTGTTTAAAGAAACGGTGCTTTGCT	ENSG00000115944	ENST00000234301	E	I	COX7A2L	Cytochrome c oxidase subunit VIIa-related protein, mitochondrial precursor (COX7a-related protein) (EB1). [Source:Uniprot/SWISSPROT;Acc:O14548]	2	ENSMUSG00000024248	ENSRNOG00000004526	0008152:metabolism	0005489:electron transporter activity	0005739:mitochondrion	NM_004718	cytochrome c oxidase subunit VIIa polypeptide 2 like	AB007618,AK130281	9167
2	5	12	4848	NP_060492	589	604	1.0412		M		339	555	1.0124		M		1.0267		H200004049	GCACAGGCATCTTCCCATCCTTTTCACTCCGAATCGCTGGCGACACATTCTCCTTTCCAGCTAGGAAAG	ENSG00000171729	ENST00000303840	E	I	NP_060492	-	1	ENSMUSG00000040616	ENSRNOG00000014197	-	-	-	NM_018022	hypothetical protein FLJ10199	AK001061	55092
2	5	13	4932	SNTA1	6649	5322	1.2099		E		3730	5719	1.2092		E		1.2095		H200004067	GGCCTTCCTGCTGCCCCCCTCCACCAGTGCCTTTTGCAGAGAGATATTTTGTGTACACAGAAGCCATTC	ENSG00000101400	ENST00000217381	E	I	SNTA1	Alpha-1-syntrophin (59 kDa dystrophin-associated protein A1, acidic component 1) (Pro-TGF-alpha cytoplasmic domain-interacting protein 1) (TACIP1) (Syntrophin 1). [Source:Uniprot/SWISSPROT;Acc:Q13424]	20	ENSMUSG00000027488	ENSRNOG00000016062	0006928:cell motility	0005516:calmodulin binding	0016020:membrane	NM_003098	syntrophin, alpha 1 (dystrophin-associated protein A1, 59kDa, acidic component)	BC026215,U40571	6640
2	5	14	4944	-	569	526	1.1599		M		294	615	1.3177		M		1.2363		H200004073	CATAACACGTACTGCAGCCGGAACGGTGTCCGCAGCTCAGCGTCCCTCTCCCATGCACTTTCTGAACTT	-	-	-	-	-	-	-	-	-	-	-	-	-	-	AK026883	80045
2	5	15	5028	ZBTB16	48	101	1.2329				80	166	0.8701						H200004375	TGAGAATGCACTTACTGGCTCATTCAGCGGGTGCCAAAGCCTTTGTCTGTGATCAGTGCGGTGCACAGT	ENSG00000109906	ENST00000335953,ENST00000310883	T	C	ZBTB16	Zinc finger and BTB domain containing protein 16 (Zinc finger protein PLZF) (Promyelocytic leukemia zinc finger protein) (Zinc finger protein 145). [Source:Uniprot/SWISSPROT;Acc:Q05516]	11	-	ENSRNOG00000027313	0008151:cell growth and/or maintenance	0003702:RNA polymerase II transcription factor activity	0005622:intracellular	NM_006006	zinc finger and BTB domain containing 16	Z19002,BX648973	7704
2	5	16	5040	-	14	60	1.084				37	188	1.8972			U1.5			H200004381	CCCTCGCCGAGCAATTCTGTATGGCTTCTATATAAATATTTAAACCTATATAGCGGGTTCTCCCCAAAA	-	-	-	-	-	-	10	-	-	-	-	-	NM_006562	transcription factor similar to D. melanogaster homeodomain protein lady bird late	X90828	10660
2	5	17	5124	RFK	1348	1540	0.8825		E		1077	1521	1.007		E		0.9427		H200004399	TACTGTGGATTTTTCCTCCTACTAACTAATATGTGGGAAATTAAGATTACAGATGCTTTGGGCCCCCTC	ENSG00000135002	ENST00000257452	E	I	RFK	Riboflavin kinase (EC 2.7.1.26) (ATP:riboflavin 5'-phosphotransferase) (Flavokinase). [Source:Uniprot/SWISSPROT;Acc:Q969G6]	9	ENSMUSG00000024712	ENSRNOG00000022273	0009058:biosynthesis	0016740:transferase activity	0005737:cytoplasm	NM_018339	riboflavin kinase	BC007069	55312
2	5	18	5136	RARRES2	1213	963	1.2618		E		813	1182	1.0033		E		1.1252		H200004405	GAGACCAGTGTGGAGAGCGCCGTGGACACGCCCTTCCCAGCTGGAATATTTGTGAGGCTGGAATTTAAG	ENSG00000106538	ENST00000356809,ENST00000223271	T	C	RARRES2	Retinoic acid receptor responder protein 2 precursor (Tazarotene- induced gene 2 protein) (RAR-responsive protein TIG2). [Source:Uniprot/SWISSPROT;Acc:Q99969]	7	ENSMUSG00000009281	ENSRNOG00000024705	0008152:metabolism	-	-	NM_002889	retinoic acid receptor responder (tazarotene induced) 2	U77594	5919
2	5	19	5220	LAF4	218	243	1.1888				291	504	1.059		M				H200004423	GAGTGGGCTCTGGTCTCCACAGATGGCTCAACGTTTTTGGACACTGTGCTACTGAAACTCCCAGCCACA	ENSG00000144218	ENST00000295323	E	I	LAF4	LAF-4 protein (Lymphoid nuclear protein related to AF4). [Source:Uniprot/SWISSPROT;Acc:P51826]	2	ENSMUSG00000053459	ENSRNOG00000023333	0007275:development	0005488:binding	0005622:intracellular	NM_002285	lymphoid nuclear protein related to AF4	U34360	3899
2	5	20	5232	NP_922932	221	303	0.9504				160	304	1.0215						H200004429	ATTTCATAGCACATCACAATACTGCTGCTACTCTGTAGCCACCCCCATGGCTACATGATGCCCTATTCC	ENSG00000177876	ENST00000314351	E	I	NP_922932	similar to ADAMTS-10 precursor [Homo sapiens]. [Source:RefSeq;Acc:NM_197941]	5	ENSMUSG00000046169	ENSRNOG00000024896	-	-	-	NM_197941	a disintegrin-like and metalloprotease (reprolysin type) with thrombospondin type 1 motif, 6	BC010563,CR749356	11174
2	5	21	5316	RAB36	267	358	0.925				269	413	0.9091		M				H200004447	CAGTCAGGACTATTCCTTCTGGACTCTGCGCCTTTGCCTGCACAGCCAGTGTTGATGGCTTGTTTGTTG	ENSG00000100228	ENST00000263116,ENST00000341989	E	C	RAB36	Ras-related protein Rab-36. [Source:Uniprot/SWISSPROT;Acc:O95755]	22	ENSMUSG00000020175	ENSRNOG00000001311	0007154:cell communication	0005488:binding	0005737:cytoplasm	NM_004914	RAB36, member RAS oncogene family	AB023061	9609
2	5	22	5328	C9orf89	342	345	1.1779				85	331	2.0246			U2			H200004453	TCCGGCCCTGCCCGTTGACTAACTATGCTCTGTGGTTTTGTTTCCAGAGAACTCAGATTGCACAGAGCT	ENSG00000165233	ENST00000358366	E	I	C9orf89	-	9	ENSMUSG00000037960	ENSRNOG00000016560	-	-	-	NM_032310	chromosome 9 open reading frame 89	AK128259,AK057716	84270
2	6	1	5412	SCN4A	785	681	1.1918		M		536	808	0.9878		E		1.085		H200004755	TCCCACGCCAGGCCAGCAGGCGGGCTCCTTTGTACAGTTCTTACAATAAACCCTCCTTGGTGCCTCTGG	ENSG00000007314	ENST00000006839	E	I	SCN4A	Sodium channel protein type IV alpha subunit (Voltage-gated sodium channel alpha subunit Nav1.4) (Sodium channel protein, skeletal muscle alpha-subunit). [Source:Uniprot/SWISSPROT;Acc:P35499]	17	ENSMUSG00000001027	ENSRNOG00000012134	0006928:cell motility	0005244:voltage-gated ion channel activity	0016021:integral to membrane	NM_000334	sodium channel, voltage-gated, type IV, alpha	M81758	6329
2	6	2	5424	-	11	127	0.3641			D2	63	189	1.272						H200004761	ATCATAATCGCTCCTTTGCACCTCTAAAAAGATGCCCTTACCCTCATTCTGGAGGGCTCCTGAGCCTCT	-	-	-	-	-	-	-	-	-	-	-	-	-	-	S73288	6698
2	6	3	5508	ARMC2	275	299	1.1491				221	317	0.7929						H200004779	ATGTCTGCGATTTCATTGTGCAGAACAATGTCCACAGGTTCATGATGGCGCTGCTGGATGCTCAGCATC	ENSG00000118690	ENST00000237512	T	I	ARMC2	armadillo repeat containing 2 [Homo sapiens]. [Source:RefSeq;Acc:NM_032131]	6	ENSMUSG00000038322	ENSRNOG00000026217	-	-	-	NM_032131	armadillo repeat containing 2	BC030603	84071
2	6	4	5520	-	18	148	0.4182			D2	45	216	1.9882			U1.5			H200004785	CTCAACTCGTCTATGTGCTGCCAGTAATTAAAATGTTCCACCTCAGACTGCACAAATGGCTTATCCTTC	-	-	-	-	-	-	-	-	-	-	-	-	-	-	BC012267	-
2	6	5	5604	-	289	520	0.6616		M	D1.5	258	390	0.883						H200004803	GTCGAGAGGCATCGCGGCTCTCCAGAAACACTTCAAGGAAGCTGGGGTTGATGAGCGACGGAGTCTCAC	-	-	-	-	-	-	-	-	-	-	-	-	-	-	AL157461	-
2	6	6	5616	PCSK4	606	529	1.2197		M		182	415	1.3269		M		1.2722		H200004809	CGTGACACTGTCCGTCTCGGGCACCGCGTCCAACCTCAGAGTTTGCAAATAAAGGTTGCTTAGAAGGTG	ENSG00000115257	ENST00000358547,ENST00000300954	E	C	PCSK4	proprotein convertase subtilisin/kexin type 4 [Homo sapiens]. [Source:RefSeq;Acc:NM_017573]	19	ENSMUSG00000020131	ENSRNOG00000016405	0019538:protein metabolism	0008236:serine-type peptidase activity	-	NM_017573	proprotein convertase subtilisin/kexin type 4	AL133566,AY358963,AK057235	54760
2	6	7	5700	-	14	66	0.9764				107	226	1.0157						H200004827	TCTATTAGGTTTTCCAGTATGACTGGGGGAATAGTGTATTATGTATTCTTTTGTGTCTGGTCTGCTCTT	-	-	-	-	-	-	-	-	-	-	-	-	-	-	-	-
2	6	8	5712	-	24872	19975	1.1554		E		14286	18593	1.1565		E		1.1559		H200004833	CACTGTTCTCAAGATAGGCAAGTGATTAAGAGCACTGACTGGGCCGGGCGCGGTGGCTCACGTCTATAA	-	-	-	-	-	-	-	-	-	-	-	-	-	-	AK024874	-
2	6	9	5796	-	796	697	1.18		M		702	1194	1.1777		E		1.1788		H200005135	ACAATCTCCGGAGGGAAACCTGGGGCGTCTCGCGCAAACGTCCATAACTGAAAGTAGCTAAGGCACCCC	-	-	-	-	-	-	-	-	-	-	-	-	-	-	-	-
2	6	10	5808	EPS8L2	17001	13030	1.231		E		11072	12526	0.9634		E		1.089		H200005141	TTTATATGTGTATGTATTTTGTATCAAGGACACGGAGGGGGTGTGGTGCTGGCTAGAGGTCCCTGCCCC	ENSG00000177106	ENST00000318562,ENST00000359356	E	C	EPS8L2	epidermal growth factor receptor pathway substrate 8-like protein 2; EPS8-related protein 2; epidermal growth factor receptor pathway substrate 8-related protein 2 [Homo sapiens]. [Source:RefSeq;Acc:NM_022772]	11	ENSMUSG00000025504	ENSRNOG00000018336	-	0004871:signal transducer activity	-	NM_022772	EPS8-like 2	AK122903	64787
2	6	11	5892	NT5C3	2555	3603	0.7099		E		2324	2732	0.8732		E		0.7873		H200005159	CCAACAACATAGCATCCCCGTGTTCATATTTTCGGCTGGAATCGGCGATGTACTAGAGGAAGTTATTCG	ENSG00000122643	ENST00000242210	E	I	NT5C3	5'-nucleotidase, cytosolic III; uridine 5' monophosphate hydrolase 1; pyrimidine 5'-nucleotidase [Homo sapiens]. [Source:RefSeq;Acc:NM_016489]	7	ENSMUSG00000029780	ENSRNOG00000005981	-	-	-	NM_016489	5'-nucleotidase, cytosolic III	BC066914,AF151067	51251
2	6	12	5904	NP_258259	46	153	0.7082				69	170	1.0129						H200005165	GGGAAGGCCTGGATGACCAAGCTTGGTGAAATTCCTCCCTGTACACACCCTATTAACTCCTTGGCTGTG	ENSG00000139648	ENST00000267119	E	I	NP_258259	keratin 6 irs [Homo sapiens]. [Source:RefSeq;Acc:NM_033448]	12	ENSMUSG00000051879	ENSRNOG00000025087	-	0005198:structural molecule activity	0045111:intermediate filament cytoskeleton	NM_033448	keratin 6 irs	AK122795	112802
2	6	13	5988	NP_060367	931	737	1.2873		E		740	1469	1.4173		E		1.3507		H200005183	GTGGCTGGAGGTACAGATTCTTGTATTAGCCCTTTATCTCTTGCTGGGTTTTCCAGAGCCCGGGCTCTG	ENSG00000151093	ENST00000280701	E	I	NP_060367	-	3	-	ENSRNOG00000005993	0043170:macromolecule metabolism	0003824:catalytic activity	-	NM_017897	hypothetical protein FLJ20604	AK000611	54995
2	6	14	6000	ATF7	254	336	0.9519				158	288	0.9642						H200005189	AGGCCTTTCCAGATGGTCCGAACAATCACCCCTGCCCCATGCACGTGTATCTGTCTCTTTTAACACTAA	ENSG00000170653	ENST00000328463	E	I	ATF7	Cyclic-AMP-dependent transcription factor ATF-7 (Activating transcription factor 7) (Transcription factor ATF-A). [Source:Uniprot/SWISSPROT;Acc:P17544]	12	ENSMUSG00000052414	ENSRNOG00000015269	0006793:phosphorus metabolism	0030528:transcription regulator activity	0016469:proton-transporting two-sector ATPase complex	NM_006856	activating transcription factor 7	X52943	11016
2	6	15	6084	STAC	1527	1247	1.2158		E		895	1200	0.9259		E		1.061		H200005207	TTTTGTTCCCGCTCAGTGTGAAGTTGGGAACTGAGAGGGGATGGCTGCTGGTTTCACAGAAGTTTGGAT	ENSG00000144681	ENST00000273183	E	I	STAC	Stac protein (SRC homology 3 and cysteine-rich domain protein). [Source:Uniprot/SWISSPROT;Acc:Q99469]	3	ENSMUSG00000032502	ENSRNOG00000008865	0007154:cell communication	-	0005625:soluble fraction	NM_003149	SH3 and cysteine rich domain	D86640	6769
2	6	16	6096	EGFL3	408	394	1.183		M		268	358	0.7706						H200005213	AGCCCGTATTTATGTAAAGGTATTTATGGGCCACTGCACATGCCCGCTGCAGCCCTGGGATCAGCTGGA	ENSG00000162591	ENST00000294599	E	I	EGFL3	Multiple EGF-like-domain protein 3 (Multiple epidermal growth factor- like domains 6) (Fragment). [Source:Uniprot/SWISSPROT;Acc:O75095]	1	ENSMUSG00000057751	ENSRNOG00000000156	-	0046872:metal ion binding	-	NM_001409	EGF-like-domain, multiple 3	AB011539	1953
2	6	17	6180	NP_068744	436	583	0.8276		M		357	456	0.7663		M		0.7964		H200005515	TTCACCTTCTATAGACACATTGAGGTATGGCAGAGAAGACACATATTCCCTGGCCTAGAGTGGGCTGAC	ENSG00000118961	ENST00000237822	E	I	NP_068744	-	2	ENSMUSG00000037669	ENSRNOG00000021475	-	0003824:catalytic activity	-	NM_021925	hypothetical protein FLJ21820	AL137397	60526
2	6	18	6192	PTPN6	66	131	1.0807				64	165	1.0409						H200005521	GCTTATGGGCCCTACTCTGTGACCAACTGCGGGGAGCATGACACAACCGAATACAAACTCCGTACCTTA	ENSG00000111679	ENST00000357511,ENST00000318974,ENST00000308662,ENST00000358496	E	C	PTPN6	Protein-tyrosine phosphatase, non-receptor type 6 (EC 3.1.3.48) (Protein-tyrosine phosphatase 1C) (PTP-1C) (Hematopoietic cell protein-tyrosine phosphatase) (SH-PTP1) (Protein-tyrosine phosphatase SHP-1). [Source:Uniprot/SWISSPROT;Acc:P29350]	12	ENSMUSG00000004266	ENSRNOG00000014294	0050794:regulation of cellular process	0003824:catalytic activity	0016020:membrane	NM_080549,NM_080548,NM_002831	protein tyrosine phosphatase, non-receptor type 6	BC002523	5777
2	6	19	6276	KIAA0427	923	522	1.7959		E	U1.5	495	1052	1.4511		E		1.6143	U1.5	H200005539	CGGGATGTGCACCCTCAGACCCCATTCTCTCTGTTCGTCCTTCCTTGACCAGTCTGTAAACCTTCACTG	ENSG00000134030	ENST00000256413	E	I	KIAA0427	-	18	ENSMUSG00000052928	ENSRNOG00000018342	0019538:protein metabolism	0005488:binding	-	NM_014772	KIAA0427	AB007887	9811
2	6	20	6288	ADAM17	803	577	1.4355		E		627	1104	1.2079		E		1.3168		H200005545	CTGCCAAGTCATTTGAGGATCTCACGGACCATCCGGTCGCCAGAAGTGAAAAGGCTGCCTCCTTTAAAC	ENSG00000151694	ENST00000342158,ENST00000310823	E	C	ADAM17	ADAM 17 precursor (EC 3.4.24.86) (A disintegrin and metalloproteinase domain 17) (TNF-alpha converting enzyme) (TNF-alpha convertase) (Snake venom-like protease) (CD156b antigen). [Source:Uniprot/SWISSPROT;Acc:P78536]	2	-	ENSRNOG00000007503	0007154:cell communication	0046872:metal ion binding	0016021:integral to membrane	NM_003183,NM_021832	a disintegrin and metalloproteinase domain 17 (tumor necrosis factor, alpha, converting enzyme)	U92649	6868
2	6	21	6372	KIAA0913	1683	1500	1.1124		E		1164	1365	0.8216		E		0.956		H200005563	TGATGTCAAATGGTTGCTGGGGCTGGCAGCAAAGCTGGGAGTGAACTACGTGCACCAGTTCTGTGTGGG	ENSG00000122954	ENST00000310153	T	I	KIAA0913	-	10	ENSMUSG00000058548	ENSRNOG00000009353	-	-	-	NM_015037	KIAA0913	AL133662	23053
2	6	22	6384	LIPG	133	206	0.9847				178	374	1.1958						H200005569	GAACATCTGTGCCAACGGTTGGACTTTTTATGGCTGAGATTCGGGAGGAAGTGTGACACCAAGCAGGAG	ENSG00000101670	ENST00000261292	E	I	LIPG	Endothelial lipase precursor (EC 3.1.1.3) (Endothelial cell-derived lipase) (EDL) (EL). [Source:Uniprot/SWISSPROT;Acc:Q9Y5X9]	18	ENSMUSG00000053846	ENSRNOG00000018694	0043170:macromolecule metabolism	0004620:phospholipase activity	-	NM_006033	lipase, endothelial	BC060825	9388
2	7	1	6468	NP_861421	22	99	0.7761				171	282	0.8752						H200005587	ACCTATTTTTGTATGAATATGACCAGTTTCAAGCAGAGCCCAAAATGTCACAGTTGTCAAGAGAACACA	ENSG00000159915	ENST00000253426	E	I	NP_861421	zinc finger protein 233 [Homo sapiens]. [Source:RefSeq;Acc:NM_181756]	19	-	-	0019538:protein metabolism	0003824:catalytic activity	0005622:intracellular	NM_181756	zinc finger protein 233	AK055310	353355
2	7	2	6480	NP_055287	2161	1769	1.1962		E		1241	2186	1.3109		E		1.2522		H200005593	GGGATACCAGCTTCATTCCTCAGAGTAAACCAACCTTGGGAGCTGTGTGCCAGTTCCAGTGTAAGCAGT	ENSG00000166024	ENST00000298999,ENST00000314594	E	C	NP_055287	-	10	ENSMUSG00000025184	ENSRNOG00000022851	-	-	-	NM_014472	chromosome 10 open reading frame 28	BC009231,AF525304	27291
2	7	3	6564	NQO2	4058	3284	1.2012		E		126	493	2.3087		M	U2	1.6653	U1.5	H200005895	AAACTAGCGCTCCTTTCCGTAACCACGGGAGGCACGGCCGAGATGTACACGAAGACAGGAGTCAATGGA	ENSG00000124588	ENST00000354051,ENST00000338130	E	C	NQO2	NRH dehydrogenase [quinone] 2 (EC 1.6.99.-) (Quinone reductase 2) (QR2) (NRH:quinone oxidoreductase 2). [Source:Uniprot/SWISSPROT;Acc:P16083]	6	ENSMUSG00000046949	ENSRNOG00000017820	0008152:metabolism	0008753:NADPH dehydrogenase (quinone) activity	-	NM_000904	NAD(P)H dehydrogenase, quinone 2	AK056981	4835
2	7	4	6576	ZP2	2243	1872	1.1731		E		92	189	0.9187						H200005901	TTGGTTCCAAAGCTGTGGCTGCTGTGGCTGCCTTTGCAGGTGTGGTGGCAACTCTAGGCTTCATCTACT	ENSG00000103310	ENST00000219593	E	I	ZP2	Zona pellucida sperm-binding protein 2 precursor (Zona pellucida glycoprotein ZP2) (Zona pellucida protein A). [Source:Uniprot/SWISSPROT;Acc:Q05996]	16	ENSMUSG00000030911	-	0035036:sperm-egg recognition	0004871:signal transducer activity	0016021:integral to membrane	NM_003460	zona pellucida glycoprotein 2 (sperm receptor)	M90366	7783
2	7	5	6660	RALY	16461	15658	0.9996		E		10271	12689	1.0565		E		1.0277		H200005919	CAAGGGGCTAAAGAGAGCAGCATCTGCCATATACAGTGGCTACATCTTTGACTATGATTACTACCGGGA	ENSG00000125970	ENST00000246194	T	I	RALY	RNA-binding protein Raly (hnRNP associated with lethal yellow homolog) (Autoantigen p542). [Source:Uniprot/SWISSPROT;Acc:Q9UKM9]	20	ENSMUSG00000027593	ENSRNOG00000017405	-	0005488:binding	0030529:ribonucleoprotein complex	NM_016732	RNA binding protein (autoantigenic, hnRNP-associated with lethal yellow)	-	22913
2	7	6	6672	TM21_HUMAN	3342	3938	0.8416		E		2846	3116	0.8159		E		0.8287		H200005925	AGCATCTTTTCAATGTTCTGTCTCATTGGACTAGCTACCTGGCAGGTCTTCTACCTGCGACGCTTCTTC	ENSG00000170348	ENST00000303575	E	I	TM21_HUMAN	Transmembrane protein Tmp21 precursor (21 kDa Transmembrane trafficking protein) (p24delta) (S31III125) (S31I125) (Tmp-21-I). [Source:Uniprot/SWISSPROT;Acc:P49755]	14	ENSMUSG00000021248	ENSRNOG00000007901	0045045:secretory pathway	0008565:protein transporter activity	0042598:vesicular fraction	NM_006827	transmembrane trafficking protein	L40397,AL832012	10972
2	7	7	6756	ORC3L	4469	6795	0.6588		E	D1.5	4130	4219	0.7727		E		0.7135		H200005943	AAGGCTGCATTCCGAATATCGCCCCAGACATCTGCATAGCATACAAACTGCACCTAGAGTGTAGCAGGC	ENSG00000135336	ENST00000257789	E	I	ORC3L	Origin recognition complex subunit 3 (Origin recognition complex subunit Latheo). [Source:Uniprot/SWISSPROT;Acc:Q9UBD5]	6	ENSMUSG00000040044	ENSRNOG00000008314	0008151:cell growth and/or maintenance	0005488:binding	0005622:intracellular	NM_181837,NM_012381	origin recognition complex, subunit 3-like (yeast)	AL080116	23595
2	7	8	6768	-	256	212	1.5761			U1.5	244	286	0.6405			D1.5			H200005949	TGCCCCTCCTGTCCAATGCCGAATGCAAGAAGTCCTGGGGCAGGAGGATCACCGACGTGATGATCTGTG	ENSG00000168925,ENSG00000168928	ENST00000357923,ENST00000359157,ENST00000360023,ENST00000303037,ENST00000361017	E	M	-	-	16	ENSMUSG00000031957	ENSRNOG00000019068	-	-	-	XM_496169,NM_001906	similar to Chymotrypsinogen B precursor	BI521104,M24400,AK124403	440387
2	7	9	6852	IHPK1	863	763	1.1607		E		436	741	1.0935		M		1.1266		H200005967	CTTCTTAGCCCCAACTTGGGAACAAAGTGCAACATGGGATCATGGGTTGGGGTGCTCAGGTGAGCCCTC	ENSG00000176095	ENST00000321599	E	I	IHPK1	Inositol hexaphosphate kinase 1 (EC 2.7.4.21) (InsP6 kinase 1) (Inositol hexakisphosphate kinase 1). [Source:Uniprot/SWISSPROT;Acc:Q92551]	3	ENSMUSG00000032594	ENSRNOG00000019932	-	-	-	NM_001006115,NM_153273	inositol hexaphosphate kinase 1	D87452	9807
2	7	10	6864	TJP1	2130	2606	0.8134		E		1649	2643	1.2045		E		0.9898		H200005973	CTTGAGCCTTGAACTTTGACCTCTGCAGCAATAAAGCAGCGTTTCTATGACACATGCAAGGTCATTTTT	ENSG00000104067	ENST00000346128,ENST00000356107	E	C	TJP1	Tight junction protein ZO-1 (Zonula occludens 1 protein) (Zona occludens 1 protein) (Tight junction protein 1). [Source:Uniprot/SWISSPROT;Acc:Q07157]	15	ENSMUSG00000030516	ENSRNOG00000011077	0008151:cell growth and/or maintenance	0005488:binding	0005923:tight junction	NM_175610,NM_003257	tight junction protein 1 (zona occludens 1)	BX640879	7082
2	7	11	6948	CAPN2	2350	1911	1.2008		E		1247	1871	1.0938		E		1.1461		H200006275	GGCAGCCCCACAGGACGGTTTATGAGCACACAATTATAGCTTGTTTCTACTTTAACAGGGTATGCTGCC	ENSG00000162909	ENST00000295006	E	I	CAPN2	Calpain 2, large [catalytic] subunit precursor (EC 3.4.22.53) (Calcium-activated neutral proteinase) (CANP) (M-type) (M-calpain) (Millimolar-calpain) (Calpain large polypeptide L2). [Source:Uniprot/SWISSPROT;Acc:P17655]	1	ENSMUSG00000038599	ENSRNOG00000003468	0019538:protein metabolism	0046872:metal ion binding	0005622:intracellular	NM_001748	calpain 2, (m/II) large subunit	-	824
2	7	12	6960	NBL1	2540	1818	1.3549		E		1339	2271	1.2627		E		1.308		H200006281	CCCCAGAAAGCTGTCAGAGCCGGCCGCCTTCTCCCCTCTCCCAGGGATGCTCTTTGTAAATATCGGATG	ENSG00000158747	ENST00000289749,ENST00000337265	E	C	NBL1	Neuroblastoma suppressor of tumorigenicity 1 precursor (Zinc finger protein DAN) (N03). [Source:Uniprot/SWISSPROT;Acc:P41271]	1	ENSMUSG00000041120	ENSRNOG00000000153	0008151:cell growth and/or maintenance	-	-	NM_182744,NM_005380	neuroblastoma, suppression of tumorigenicity 1	BC012037,D28124	4681
2	7	13	7044	F2	86	169	0.9276				128	239	0.9309						H200006299	AACTTCACCGAGAATGACCTTCTGGTGCGCATTGGCAAGCACTCCCGCACAAGGTACGAGCGAAACATT	ENSG00000180210	ENST00000311907	T	I	F2	Prothrombin precursor (EC 3.4.21.5) (Coagulation factor II). [Source:Uniprot/SWISSPROT;Acc:P00734]	11	ENSMUSG00000027249	ENSRNOG00000016325	0043118:negative regulation of physiological process	0046872:metal ion binding	0005625:soluble fraction	NM_000506	coagulation factor II (thrombin)	BC051332	2147
2	7	14	7056	PIAS3	5219	4090	1.2362		E		2846	5371	1.494		E		1.359		H200006305	CCTTTGGGTATGTTAACCTAGGCAGTGGGAGGCAAATGGGATGGTATGTGAGCTAGGAGAAGGGCTGAA	ENSG00000131788	ENST00000305493	E	I	PIAS3	Protein inhibitor of activated STAT protein 3. [Source:Uniprot/SWISSPROT;Acc:Q9Y6X2]	1	ENSMUSG00000028101	ENSRNOG00000021218	-	0046872:metal ion binding	0005622:intracellular	NM_006099	protein inhibitor of activated STAT, 3	AB021868,BC030556	10401
2	7	15	7140	PPP1R1A	142	188	1.1536				100	231	1.1173						H200006323	TAGATGAAGACCGGATCCCCAACCCACATCTCAAGTCCACTTTGGCAATGTCGCCACGGCAACGGAAGA	ENSG00000135447	ENST00000257905	T	I	PPP1R1A	Protein phosphatase inhibitor 1 (IPP-1) (I-1). [Source:Uniprot/SWISSPROT;Acc:Q13522]	12	ENSMUSG00000022490	ENSRNOG00000018625	0007154:cell communication	0019208:phosphatase regulator activity	-	NM_006741	protein phosphatase 1, regulatory (inhibitor) subunit 1A	U48707	5502
2	7	16	7152	SERPINA7	22	90	0.8764				35	150	1.4573						H200006329	TATTCACTTTAAAGCCCAGTGGGCAAATCCTTTTGATCCATCCAAGACAGAAGACAGTTCCAGCTTCTT	ENSG00000123561	ENST00000327674	T	I	SERPINA7	Thyroxine-binding globulin precursor (T4-binding globulin). [Source:Uniprot/SWISSPROT;Acc:P05543]	X	ENSMUSG00000031271	ENSRNOG00000011081	-	0005488:binding	0005615:extracellular space	NM_000354	serine (or cysteine) proteinase inhibitor, clade A (alpha-1 antiproteinase, antitrypsin), member 7	M14091	6906
2	7	17	7236	CDC34	12103	7572	1.5222		E	U1.5	6300	8815	1.1543		E		1.3255		H200006347	AGCACAGAGTGGACGGATTCACCGTGGCCGACTCTTTTCCCTGCTTTGGTTTGTTTGAAATCTAAATAA	ENSG00000099804	ENST00000215574	E	I	CDC34	Ubiquitin-conjugating enzyme E2-32 kDa complementing (EC 6.3.2.19) (Ubiquitin-protein ligase) (Ubiquitin carrier protein) (E2-CDC34). [Source:Uniprot/SWISSPROT;Acc:P49427]	19	ENSMUSG00000020307	ENSRNOG00000008348	0043170:macromolecule metabolism	0016874:ligase activity	0005622:intracellular	NM_004359	cell division cycle 34	-	997
2	7	18	7248	-	31350	29090	0.9943		E		21747	22358	0.9224		E		0.9577		H200006353	GATGTCAAGACTACCGATGGTTACTTGCTTCGTCTGTTCTGTGTTGGTTTTACTAAAAAACGCAACAAT	ENSG00000178429,ENSG00000145425,ENSG00000187899	ENST00000322686,ENST00000274065,ENST00000341090		M	-	-	-	-	-	-	-	-	NM_182777,NM_001006,XM_039702,XM_375543,XM_016713	ribosomal protein S3A	M84711,BF238305	6189
2	7	19	7332	Y232_HUMAN	5736	5014	1.1134		E		3765	6899	1.4809		E		1.2841		H200006655	CGCATTGCATTTCCATAGCACTGAAGTACCAGTTTCCATTCCTGGGCTGAGATTGTTTTTCCCGTGGTT	ENSG00000170871	ENST00000307659	E	I	Y232_HUMAN	-	4	ENSMUSG00000029190	ENSRNOG00000027623	-	0005488:binding	-	NM_014743	KIAA0232 gene product	CB049408,D86985	9778
2	7	20	7344	-	8046	11697	0.6844		E		9432	8471	0.7296		E		0.7066		H200006661	ACTATCCCAATCAAAGAATTACAGTACACATCCCCAGAATCCATAAATGTGTTCCTGGCCCACTCTGTA	-	-	-	-	-	-	4	-	-	-	-	-	NM_001968	eukaryotic translation initiation factor 4E	M15353,CR599524	1977
2	7	21	7428	RBL2	3120	2457	1.233		E		2442	4073	1.2906		E		1.2615		H200006679	CTCGTCTCCCGTTCCCTTTGTGCACATCTTCCCTCTCCCCATTCGGTGTGGTGCAGTGTGAAAAGTCCT	ENSG00000103479	ENST00000262133	E	I	RBL2	Retinoblastoma-like protein 2 (130 kDa retinoblastoma-associated protein) (PRB2) (P130) (RBR-2). [Source:Uniprot/SWISSPROT;Acc:Q08999]	16	ENSMUSG00000031666	ENSRNOG00000012153	0000074:regulation of cell cycle	0005515:protein binding	0005622:intracellular	NM_005611	retinoblastoma-like 2 (p130)	X76061,BC034490	5934
2	7	22	7440	GCA	452	669	0.7429		M		530	581	0.6794		M		0.7104		H200006685	TGTTGCTTGCTGTGTGAAGCTTCGAGCATTGACAGATTTCTTTAGGAAAAGAGACCACTTGCAACAAGG	ENSG00000115271	ENST00000233612	T	I	GCA	Grancalcin. [Source:Uniprot/SWISSPROT;Acc:P28676]	2	ENSMUSG00000026893	ENSRNOG00000007359	0006944:membrane fusion	0046872:metal ion binding	0016020:membrane	NM_012198	grancalcin, EF-hand calcium binding protein	M81637	25801
2	8	1	7524	KIAA0582	175	371	0.6306			D1.5	415	644	0.9762		M				H200006703	TTGGAGATCCATAGGTAAGCTCAGCAAATGGAAGACGACGTCAACACGGCTATTTTGAAGCTTAGGTGG	ENSG00000011523	ENST00000260569	E	I	KIAA0582	-	2	ENSMUSG00000044066	ENSRNOG00000027282	-	-	-	-	-	-	-
2	8	2	7536	-	11	116	0.4074			D2	36	132	1.1809						H200006709	CCTCACCCAGCGGGTAATGAGCCCTTAATCGCTGCCTCTAGGGGAGCTGATTGTAGCAGCCTCGTTAGT	-	-	-	-	-	-	19	-	-	-	-	-	NM_001783,NM_021601	CD79A antigen (immunoglobulin-associated alpha)	-	973
2	8	3	7620	MMD2	1328	1529	0.8763		E		2	63	3.5828			U2			H200006727	GTGGTATTTGCTGGCGAGTTAAATAGGCAAGGTACCCAGTGATAACACCAACCAAACCACTCCTATCTG	ENSG00000108960	ENST00000262065	E	I	MMD2	Monocyte to macrophage differentiation protein (Progestin and adipoQ receptor family member XI). [Source:Uniprot/SWISSPROT;Acc:Q15546]	17	ENSMUSG00000003948	ENSRNOG00000002436	0016265:death	0004871:signal transducer activity	0016021:integral to membrane	NM_012329	monocyte to macrophage differentiation-associated	X85750,AY424289	23531
2	8	4	7632	-	62	87	1.7529			U1.5	4	-18	3.0706			U2			H200006733	ACATATCTGGATTGGGAAGAACCGTCTTTCTGGGCTAGGGATGGGGAACAGAAAGGGAGTATGGAAAGA	-	-	-	-	-	-	-	-	-	-	-	-	-	-	U79242	-
2	8	5	7716	LAMA3	147	158	1.4491				80	195	1.0795						H200007035	GGGATCCTAATACACATCGGAAGTCAGCCCGGGAAGCACTTATGTGTTTACCTGGAGGCAGGAAAGGTC	ENSG00000053747	ENST00000269217,ENST00000355982,ENST00000313654	T	C	LAMA3	Laminin alpha-3 chain precursor (Epiligrin 170 kDa subunit) (E170) (Nicein alpha subunit). [Source:Uniprot/SWISSPROT;Acc:Q16787]	18	ENSMUSG00000024421	ENSRNOG00000011300	0050793:regulation of development	0005515:protein binding	0005606:laminin-1	NM_198129,NM_000227	laminin, alpha 3	AY327115,X84900	3909
2	8	6	7728	MCP	2244	1705	1.2842		E		1252	2101	1.2423		E		1.2631		H200007041	TACTCAGGCAGATCTCAGCCCTCTACTGAGTCCCTTAGCCAAGCAGTTTCTTTCAAAGAAGCCAGCAGG	ENSG00000117335	ENST00000361067,ENST00000322875,ENST00000357714,ENST00000358170,ENST00000322918,ENST00000354848,ENST00000360212	E	P	MCP	Membrane cofactor protein precursor (CD46 antigen) (Trophoblast leucocyte common antigen) (TLX). [Source:Uniprot/SWISSPROT;Acc:P15529]	1	ENSMUSG00000016493	ENSRNOG00000007917	0016064:humoral defense mechanism (sensu Vertebrata)	0004871:signal transducer activity	0016021:integral to membrane	NM_172355,NM_002389,NM_172360,NM_172351,NM_172359,NM_172352,NM_172358,NM_172353,NM_172357,NM_172354,NM_172350,NM_153826,NM_172356,NM_172361	membrane cofactor protein (CD46, trophoblast-lymphocyte cross-reactive antigen)	X59405,BX537451	4179
2	8	7	7812	TNNI2	1778	1979	0.8954		E		991	1432	1.0229		E		0.957		H200007059	GAGATGCACCCAGAGCCTGCCAGGGAGGGCTGGCCTCACCACCACCGTCAATAAAGGATTTGAATCCCC	ENSG00000130598	ENST00000252898	E	I	TNNI2	Troponin I, fast skeletal muscle (Troponin I, fast-twitch isoform). [Source:Uniprot/SWISSPROT;Acc:P48788]	11	ENSMUSG00000031097	ENSRNOG00000020276	0007275:development	0005488:binding	0030484:muscle fiber	NM_003282	troponin I, skeletal, fast	L21715	7136
2	8	8	7824	CYB5	2361	2841	0.8251		E		2109	2321	0.8057		E		0.8153		H200007065	GATCCTGCACCACAAGGTGTACGATTTGACCAAATTTCTGGAAGAGCATCCTGGTGGGGAAGAAGTTTT	ENSG00000166347	ENST00000299438,ENST00000340533	T	C	CYB5	Cytochrome b5. [Source:Uniprot/SWISSPROT;Acc:P00167]	18	ENSMUSG00000024646	ENSRNOG00000015205	0006118:electron transport	0005386:carrier activity	0042598:vesicular fraction	NM_148923,NM_001914	cytochrome b-5	BM714384	1528
2	8	9	7908	-	1106	1252	0.8979		E		898	1156	0.8836		E		0.8907		H200007083	GCATAGATCCGGCCAAGCATCAGGTGAGGGTGGCCTTTGATGCTTGTAAGCTACTACGTAAAGAATAGA	-	-	-	-	-	-	5	-	-	-	-	-	NM_024668,NM_017978	ankyrin repeat and KH domain containing 1	-	54882
2	8	10	7920	CHCHD6	2789	2808	0.9771		E		2522	3598	1.0871		E		1.0306		H200007089	GAGGCAGCCTCAAAGATGGAGAGCACAATAAAGCCCCGCAGGGTGGAGCCCGTCTGCTCAGGGTTGCAG	ENSG00000159685	ENST00000290913	T	I	CHCHD6	coiled-coil-helix-coiled-coil-helix domain containing 6 [Homo sapiens]. [Source:RefSeq;Acc:NM_032343]	3	ENSMUSG00000030086	ENSRNOG00000017115	-	-	-	NM_032343	coiled-coil-helix-coiled-coil-helix domain containing 6	-	84303
2	8	11	8004	DULLARD	5557	4809	1.1242		E		3908	5501	1.1029		E		1.1135		H200007107	CTTAAGAGGAGATATTACAGACAGCACTGCACTTTGGAGTTGGGCAGCTACATCAAGGACCTCTCTGTG	ENSG00000175826,ENSG00000178089	ENST00000318988,ENST00000316886	T	M	DULLARD	dullard homolog [Homo sapiens]. [Source:RefSeq;Acc:NM_015343]	17	ENSMUSG00000018559	ENSRNOG00000017352	-	-	-	NM_015343	dullard homolog (Xenopus laevis)	AJ011916	23399
2	8	12	8016	NDUFC1	7744	7808	0.9728		E		6558	7089	0.864		E		0.9168		H200007113	CTTCAGTGCGATCAAAGTTCTACGTGCGAGAGCCGCCGAATGCCAAACCTGACTGGCTGAAAGTTGGGT	ENSG00000109390	ENST00000265500	E	I	NDUFC1	NADH-ubiquinone oxidoreductase KFYI subunit, mitochondrial precursor (EC 1.6.5.3) (EC 1.6.99.3) (Complex I-KFYI) (CI-KFYI). [Source:Uniprot/SWISSPROT;Acc:O43677]	4	ENSMUSG00000037152	-	0006793:phosphorus metabolism	0046873:metal ion transporter activity	0005739:mitochondrion	NM_002494	NADH dehydrogenase (ubiquinone) 1, subcomplex unknown, 1, 6kDa	BM701358,AF047184	4717
2	8	13	8100	CDY1B	147	182	1.2281				117	144	0.5281			D1.5			H200007415	GGATATAAAGCAGCCTTCCCTCCCAGAAAGACACAGAATGATCAGAGATGGTGCCCTTGACTTTATAGT	ENSG00000172288,ENSG00000172352	ENST00000306609,ENST00000306882	E	M	CDY1B	Testis-specific chromodomain protein Y 1. [Source:Uniprot/SWISSPROT;Acc:Q9Y6F8]	Y	-	-	0008152:metabolism	0005488:binding	0000785:chromatin	NM_001003895,NM_004680	chromodomain protein, Y-linked, 1B	AF000981	253175
2	8	14	8112	-	424	442	1.0828		M		360	567	0.9757		M		1.0279		H200007421	CTCAGGTGGTTGATTAAGGACCTGGGAGCCTGGGTGAGGCCATCTCACAATCTTCCTGCCTCAACTCAC	-	-	-	-	-	-	-	-	-	-	-	-	-	-	AK025225	-
2	8	15	8196	SPOCK3	1	35	8.4597			U2	17	165	2.8627			U2			H200007439	TGTGCTATAGATTTTGAGATCTCCGGAGATTTTGCTAGTGGCGATTTTCATGAATGGACTGATGATGAG	ENSG00000196104	ENST00000357545,ENST00000357154	T	C	SPOCK3	Testican-3 precursor (SPARC/osteonectin, CWCV, and Kazal-like domains proteoglycan 3). [Source:Uniprot/SWISSPROT;Acc:Q9BQ16]	4	ENSMUSG00000054162	-	-	-	-	NM_016950	sparc/osteonectin, cwcv and kazal-like domains proteoglycan (testican) 3	BC013983,AJ001454	50859
2	8	16	8208	YLPM1	3892	4555	0.8464		E		3169	3678	0.8755		E		0.8608		H200007445	ATGGCTGATCACTGGGAAACTGCACCTCGTCACATGATGCGTCTAGATATTCGTTCTTTGCTGCAAGAT	ENSG00000119596	ENST00000325680,ENST00000309760,ENST00000238571	E	C	YLPM1	Nuclear protein ZAP3 (ZAP113). [Source:Uniprot/SWISSPROT;Acc:P49750]	14	ENSMUSG00000021244	ENSRNOG00000004759	-	-	0005622:intracellular	XM_085151	YLP motif containing 1	AK090435	56252
2	8	17	8292	-	46	44	3.4343			U2	32	146	1.4936						H200007463	GCACCCCTCTTAATTGAACCAAGTGGGTCCTGTGTTTCTCTTTTCTGCCCCGTAGTGAGGTTCTGTTCC	-	-	-	-	-	-	22	-	-	-	-	-	NM_001585	chromosome 22 open reading frame 1	BC028035,U84894	758
2	8	18	8304	CDON	12	72	0.8085				39	127	1.0611						H200007469	GGAATGTACACGGCCGTGCCTCAGATTGACCCTCTGGAGTGTGTTAACTGCCGAAATTGTCGAAACAAC	ENSG00000064309	ENST00000263577	E	I	CDON	surface glycoprotein, Ig superfamily member [Homo sapiens]. [Source:RefSeq;Acc:NM_016952]	11	ENSMUSG00000038119	ENSRNOG00000011789	0007154:cell communication	-	-	NM_016952	cell adhesion molecule-related/down-regulated by oncogenes	AF004841	50937
2	8	19	8388	KLK12	182	195	1.3237				158	313	1.0713						H200007487	ACTTCTTGGAACTTTAACTCCTGCCAGCCCTTCTAAGACCCACGAGCGGGGTGAGAGAAGTGTGCAATA	ENSG00000186474	ENST00000250352,ENST00000250351,ENST00000319590,ENST00000358638	E	C	KLK12	Kallikrein 12 precursor (EC 3.4.21.-) (Kallikrein-like protein 5) (KLK-L5) (UNQ669/PRO1303). [Source:Uniprot/SWISSPROT;Acc:Q9UKR0]	19	ENSMUSG00000044430	ENSRNOG00000018580	0019538:protein metabolism	0004263:chymotrypsin activity	0005576:extracellular	NM_019598,NM_145895,NM_145894	kallikrein 12	BC035385	43849
2	8	20	8400	NP_112592	421	336	1.4383		M		209	479	1.3851		M		1.4114		H200007493	TGTTTCATGGGAAATATTCCACAATTAACCCCCTGTGGCACATAAGGCACCTGGGCTGGAATCCAGATG	ENSG00000120820	ENST00000352000,ENST00000360814	T	C	NP_112592	gycosyltransferase [Homo sapiens]. [Source:RefSeq;Acc:NM_031302]	12	ENSMUSG00000020251	-	0009058:biosynthesis	0016757:transferase activity, transferring glycosyl groups	-	NM_031302	glycosyltransferase 8 domain containing 2	BC022343	83468
2	8	21	8484	DLK1	665	496	1.4115		M		601	1101	1.2577		E		1.3324		H200007795	ATGAAAGAGCTCAACAAGAAAACCCCTCTCCTCACCGAGGGCCAGGCCATCTGCTTCACCATCCTGGGC	ENSG00000185559	ENST00000341267	E	I	DLK1	Delta-like protein precursor (DLK) (pG2) [Contains: Fetal antigen 1 (FA1)]. [Source:Uniprot/SWISSPROT;Acc:P80370]	14	ENSMUSG00000040856	ENSRNOG00000019584	0007275:development	0046872:metal ion binding	0016021:integral to membrane	NM_003836	delta-like 1 homolog (Drosophila)	U15979	8788
2	8	22	8496	-	573	609	1.0073		M		315	406	0.7638		M		0.8771		H200007801	CCTTGATGCAAGTGCAACCTCGCTGAGGGCAGACTGGGGCATCCTGTGCCACTAAACTACATTGTTCTT	-	-	-	-	-	-	1	-	-	-	-	-	NM_005376	v-myc myelocytomatosis viral oncogene homolog 1, lung carcinoma derived (avian)	BC011864	4610
2	9	1	8580	IQCB1	5936	5221	1.1066		E		4230	5919	1.1039		E		1.1052		H200007819	AGCACAGAGAAGCTCTGATAGCACAGATCAGCACCAACGTTGAACAGCTAATGAAGGCACCAAGTCTGA	ENSG00000173226	ENST00000324943,ENST00000310864,ENST00000349820	T	C	IQCB1	IQ calmodulin-binding motif containing protein 1. [Source:Uniprot/SWISSPROT;Acc:Q15051]	3	ENSMUSG00000022837	ENSRNOG00000002362	-	-	-	NM_014642	IQ motif containing B1	D25278	9657
2	9	2	8592	-	199	253	1.0636				96	239	1.2005						H200007825	CCCTTATGCTCTGTATACAACACTTCTCCATCCCCCAACTGGTGTCTTACCCCAAATCAGACCATCTGA	-	-	-	-	-	-	3	-	-	-	-	-	NM_004742	BAI1-associated protein 1	AB010894	9223
2	9	3	8676	NP_075568	8927	8319	1.0468		E		4652	6365	1.0872		E		1.0668		H200007843	TGGTCTAGCAGTAGCATCAGTGTCAAGGAAAAACACCCACTACTTAGCAGACTGGGAAAAGGAGCCTCC	ENSG00000182307	ENST00000331434	E	I	NP_075568	-	8	ENSMUSG00000063236	-	-	-	-	NM_023080	hypothetical protein FLJ20989	BX648996	65265
2	9	4	8688	-	81	101	1.6959			U1.5	17	87	1.2547						H200007849	AACACAGTTCAAACCTAGACATAATGCTAAGGCCGCAAAAGCCGAAGGAAACCCGGGCTACCGCTGCAC	-	-	-	-	-	-	-	-	-	-	-	-	-	-	AK055529	-
2	9	5	8772	TTK	2063	4784	0.4432		E	D2	2883	2186	0.5431		E	D1.5	0.4906	D2	H200007867	CTGGCTCATCCATATGTTCAAATTCAAACTCATCCAGTTAACCAAATGGCCAAGGGAACCACTGAAGAA	ENSG00000112742	ENST00000230510	T	I	TTK	Dual specificity protein kinase TTK (EC 2.7.1.-) (PYT). [Source:Uniprot/SWISSPROT;Acc:P33981]	6	ENSMUSG00000038379	ENSRNOG00000009818	0050794:regulation of cellular process	0005488:binding	0015630:microtubule cytoskeleton	NM_003318	TTK protein kinase	BC000633	7272
2	9	6	8784	TNXB	3854	3236	1.1602		E		2243	2857	0.9525		E		1.0512		H200007873	GCACTGTGTTTACAGGGGGGAGGGGAGGGGTTCGTACAGGAGCAATAAAGGAGAAACTGAGGTACCCGG	ENSG00000168477	ENST00000342991	E	I	TNXB	tenascin XB isoform 2; tenascin XB1; tenascin XB2; hexabrachion-like [Homo sapiens]. [Source:RefSeq;Acc:NM_032470]	6	ENSMUSG00000063000	ENSRNOG00000000429	-	-	-	NM_032470,NM_019105	tenascin XB	U24488	7148
2	9	7	8868	STARD9	238	221	1.4172				234	477	1.2373		M				H200008175	CTGGCCAAGACTCTGCTCTGAATCTACCTCCTCTAGCATTCAGCTCTACTGTGTGATGGGACGTTAAAA	ENSG00000159433	ENST00000290607	E	I	STARD9	StAR-related lipid transfer protein 9 (StARD9) (START domain- containing protein 9) (Fragment). [Source:Uniprot/SWISSPROT;Acc:Q9P2P6]	15	ENSMUSG00000033705	ENSRNOG00000010247	-	-	-	-	-	AB037721,CR749416	57519
2	9	8	8880	EIF4A2	15043	16012	0.9001		E		8934	13367	1.2941		E		1.0793		H200008181	TGCTAAGTGTGAACTGGACCCTGTTGCTAAGCCCCAGCAAGCAATCCTAGGTAGGGTTTAATCCCCAGT	ENSG00000156976	ENST00000356531,ENST00000323963	E	C	EIF4A2	Eukaryotic initiation factor 4A-II (eIF4A-II) (eIF-4A-II). [Source:Uniprot/SWISSPROT;Acc:Q14240]	3	ENSMUSG00000022884	ENSRNOG00000001815	0006413:translational initiation	0045182:translation regulator activity	0016281:eukaryotic translation initiation factor 4F complex	NM_001967	eukaryotic translation initiation factor 4A, isoform 2	AL117412	1974
2	9	9	8964	UBE2S	21325	36660	0.5562		E	D1.5	26008	16127	0.5299		E	D1.5	0.5429	D1.5	H200008199	CCGACACGTACTGCTGACCATCAAGTGCCTGCTGATCCACCCTAACCCCGAGTCTGCACTCAACGAGGA	ENSG00000108106,ENSG00000175091	ENST00000264552,ENST00000311926	E	M	UBE2S	Ubiquitin-conjugating enzyme E2S (EC 6.3.2.19) (Ubiquitin-conjugating enzyme E2-24 kDa) (Ubiquitin-protein ligase) (Ubiquitin carrier protein) (E2-EPF5). [Source:Uniprot/SWISSPROT;Acc:Q16763]	19	-	ENSRNOG00000016930	0008152:metabolism	0016874:ligase activity	-	NM_014501,XM_496186	ubiquitin-conjugating enzyme E2S	M91670,CR596308	27338
2	9	10	8976	CSF1R	53	149	0.7997				73	146	0.7935						H200008205	CTGACTCATCCTAACTAACAGTCACGCCGTGGGATGTCTCTGTCCACATTAAACTAACAGCATTAATGC	ENSG00000182578	ENST00000286301	E	I	CSF1R	Macrophage colony stimulating factor I receptor precursor (CSF-1-R) (EC 2.7.1.112) (Fms proto-oncogene) (c-fms) (CD115 antigen). [Source:Uniprot/SWISSPROT;Acc:P07333]	5	ENSMUSG00000024621	ENSRNOG00000018414	0016064:humoral defense mechanism (sensu Vertebrata)	0005488:binding	0016021:integral to membrane	NM_005211	colony stimulating factor 1 receptor, formerly McDonough feline sarcoma viral (v-fms) oncogene homolog	X03663	1436
2	9	11	9060	Q15055	890	897	1.0179		E		664	1156	1.2011		E		1.1057		H200008223	GGTAAATGGGTAATGCCCTTGATTCCTTGACTGTAGGACATAGCTGATCTAAAGTACTCTGTCAGTTTT	ENSG00000166471	ENST00000299596	E	I	Q15055	-	11	ENSMUSG00000047554	ENSRNOG00000010752	-	-	-	-	-	D26067,CR625188,BC035034	23027
2	9	12	9072	NP_849160	137	319	0.6124			D1.5	136	280	1.076						H200008229	TGGGAGAACAAGGACGACGCCTCCTAGGAAAGCCTGAACCTTTATGTTAGTTTATCCAAAGTTTGGGCT	ENSG00000177822	ENST00000315302	E	I	NP_849160	-	4	-	-	-	-	-	NM_178838	hypothetical protein LOC90768	AK024300	90768
2	9	13	9156	RANBP3	280	394	0.8674				205	313	0.841						H200008247	TTTGGTTTCTTAGGTTAAGATGCTCTCGAGCGTTGAGCAGGCACAGCTCTGTCGAGGTCCCTGTCCCCC	ENSG00000031823	ENST00000340578	E	I	RANBP3	RAN-binding protein 3 (RanBP3). [Source:Uniprot/SWISSPROT;Acc:Q9H6Z4]	19	ENSMUSG00000002372	ENSRNOG00000018041	0008151:cell growth and/or maintenance	-	0005622:intracellular	NM_003624	RAN binding protein 3	AK025300,Y08698	8498
2	9	14	9168	ZNF452	705	751	0.9821		M		697	1078	1.0544		E		1.0176		H200008253	ACTGTAACTCTACAGGATAAGTTGTTGAAGCTGGCTACCGACGAAGGATTGAAAATCAGTTTTGAAAAT	ENSG00000197202	ENST00000357581	E	I	ZNF452	zinc finger protein 452; zinc finger protein 305 pseudogene 2 [Homo sapiens]. [Source:RefSeq;Acc:NM_052923]	6	-	-	0006351:transcription, DNA-dependent	0005515:protein binding	0005622:intracellular	NM_052923	zinc finger protein 452	AY517631,AB067512	114821
2	9	15	9252	-	33	84	1.2293				137	372	1.5117			U1.5			H200008555	ACCAGCAGCTCCCAAGCAGCATAGTTAAAAAGCTCTACCCAAACAGTCACGTCTTGGTGAAAGTACAGA	-	-	-	-	-	-	1	-	-	-	-	-	NM_001010867	hypothetical protein LOC200205	AK023911	200205
2	9	16	9264	NP_071381	88	216	0.7022				149	223	0.7439						H200008561	TCTGTAACTCCTCCCTACCTATTCTAGATCCTGCATATCTACTGGAGCCATATGAGCCCTCAGGGGCAC	ENSG00000196236	ENST00000357137	E	I	NP_071381	-	22	ENSMUSG00000022401	ENSRNOG00000019196	0019538:protein metabolism	0008237:metallopeptidase activity	-	NM_022098	hypothetical protein LOC63929	BX648018	63929
2	9	17	9348	EHF	73	107	1.4946				43	131	1.0263						H200008579	ATTGTAAGATGTTCAGCAGTATCCACTCATGGTCTCTAACCACTTGACACCAGAAACCCCCCAGCTGTG	ENSG00000135373	ENST00000351241,ENST00000257831	E	C	EHF	ets homologous factor; epithelium-specific ets factor 3 [Homo sapiens]. [Source:RefSeq;Acc:NM_012153]	11	ENSMUSG00000012350	ENSRNOG00000007484	0006351:transcription, DNA-dependent	0005515:protein binding	0005622:intracellular	NM_012153	ets homologous factor	AF203977	26298
2	9	18	9360	ENDOG	4824	4404	1.0696		E		3713	5469	1.1551		E		1.1115		H200008585	GGCCACTCTTCCTGCCCAGGACAGAGGCTGATGGGAAATCCTACGTAAAGTACCAGGTCATCGGCAAGA	ENSG00000167136	ENST00000300491	T	I	ENDOG	Endonuclease G, mitochondrial precursor (EC 3.1.30.-) (Endo G). [Source:Uniprot/SWISSPROT;Acc:Q14249]	9	ENSMUSG00000015337	ENSRNOG00000016033	0008152:metabolism	0003824:catalytic activity	0005739:mitochondrion	NM_004435	endonuclease G	X79444	2021
2	9	19	9444	SLC15A2	4033	3255	1.2045		E		2727	3027	0.8266		E		0.9978		H200008603	ACTCTATGTCTGCCCGTCCATCAGTGAACTCATTAAAACTTGTGCAGTGTTGCTGGAGCTGGCCTGGTG	ENSG00000163406	ENST00000295605	E	I	SLC15A2	Oligopeptide transporter, kidney isoform (Peptide transporter 2) (Kidney H+/peptide cotransporter) (Solute carrier family 15, member 2). [Source:Uniprot/SWISSPROT;Acc:Q16348]	3	ENSMUSG00000022899	ENSRNOG00000002305	0015833:peptide transport	0015294:solute:cation symporter activity	0016021:integral to membrane	NM_021082	solute carrier family 15 (H+/peptide transporter), member 2	BC038445,S78203	6565
2	9	20	9456	SLC11A1	20	121	0.5708			D1.5	31	91	0.8145						H200008609	ACCATCGCCCTGTCCGTCTCCTTTATCATCAACCTCTTTGTCATGGCTGCATTTGGGCAGGCCTTCTAC	ENSG00000018280	ENST00000354352,ENST00000233202	E	C	SLC11A1	Natural resistance-associated macrophage protein 1 (NRAMP 1). [Source:Uniprot/SWISSPROT;Acc:P49279]	2	ENSMUSG00000026177	ENSRNOG00000014956	0009617:response to bacteria	0005215:transporter activity	0016021:integral to membrane	NM_000578	solute carrier family 11 (proton-coupled divalent metal ion transporters), member 1	D50402	6556
2	9	21	9540	GNA12	3209	2715	1.152		E		2698	3201	0.8892		E		1.0121		H200008627	GCGTGGTGAGCTTTGTTTGCCTTCTGGGTCGGCTTTCGCTGTGTCTCCTGTGTGTGTTAGAATCCAGAG	ENSG00000146535	ENST00000275364,ENST00000354816	E	C	GNA12	Guanine nucleotide-binding protein, alpha-12 subunit (G alpha 12). [Source:Uniprot/SWISSPROT;Acc:Q03113]	7	ENSMUSG00000000149	ENSRNOG00000001235	0008151:cell growth and/or maintenance	0000166:nucleotide binding	0016020:membrane	NM_007353	guanine nucleotide binding protein (G protein) alpha 12	AK025582,AK127842	2768
2	9	22	9552	GO67_HUMAN	10503	3835	2.5457		E	U2	3058	10212	2.8619		E	U2	2.6992	U2	H200008633	GGTTGTAGGGAGATATGTAGGTGTGCTCCCTGGGGTGGGGAGTTTTCTAGTTACTAGACCATCTCCATT	ENSG00000175265	ENST00000337838,ENST00000316620,ENST00000359187,ENST00000360553,ENST00000267731	E	C	GO67_HUMAN	Golgi autoantigen golgin-67 (88-kDa Golgi protein) (Gm88 autoantigen). [Source:Uniprot/SWISSPROT;Acc:Q9NZW0]	15	-	-	-	-	-	NM_181076,NM_015003,NM_181077,XM_496064	golgin-67	AF204231,BX648160,BX647673	23015
2	10	1	9636	-	393	218	2.165			U2	227	495	1.3326		M				H200008935	AGAAGTTTTTCAGTCAGGCACAATGTCAAAAGTCAGCTTAGGGTGGAGACAAAGTTTGCAGGACAGGTG	-	-	-	-	-	-	-	-	-	-	-	-	-	-	AK021524	-
2	10	2	9648	NP_115822	14	42	1.6662			U1.5	34	32	0.1843			D2			H200008941	CACTGGGTCTGCTTATGCTAGTTCAGTATTTGGTCTAGGCTTCATTTTGATATGACTGAATTGCAATCT	ENSG00000145794	ENST00000274473	E	I	NP_115822	MEGF10 protein [Homo sapiens]. [Source:RefSeq;Acc:NM_032446]	5	ENSMUSG00000024593	ENSRNOG00000013674	-	0005198:structural molecule activity	-	NM_032446	MEGF10 protein	CR749437	84466
2	10	3	9732	-	18	105	0.6449			D1.5	28	91	0.8766						H200008959	TCCTACCTGCATTTAGGTCTCAACCTAGCCATCACTTTTTCAGGAAACTGCTACTGCTCTCTCTATTTG	-	-	-	-	-	-	-	-	-	-	-	-	-	-	AK021795	158295
2	10	4	9744	-	412	765	0.5982		M	D1.5	221	382	0.9963						H200008965	AGGACAACCCTATTAAAAATAAAACGGATATATTTGGAGGGGACAGGCGTTCTAGGGCCCTCTTTGCCC	-	-	-	-	-	-	-	-	-	-	-	-	-	-	-	-
2	10	5	9828	-	667	632	1.1095		M		476	789	1.0802		M		1.0948		H200008983	ATGATAAAGGACTATGCTAGATTCCACATCGTACCTGGAGTGGGGGCAGAAGTGGTACATAATCCAGTT	-	-	-	-	-	-	-	-	-	-	-	-	-	-	-	-
2	10	6	9840	-	120	112	1.9074			U1.5	114	223	0.9464						H200008989	AAGCTCCAAACCAGTGTGGCTCACCCCAAACCAGCATGTCTTGACGGCATAGACTTTCACCAAACCAGA	-	-	-	-	-	-	-	-	-	-	-	-	-	-	AK022213	80047
2	10	7	9924	-	136	110	2.1216			U2	75	278	1.8134			U1.5			H200009007	GACTAAAGGAGCCAAAAAGACAGGAAGATGCTGTGTCTCATGCCTGTAGATGCTGTGTCTCATGCCTGT	-	-	-	-	-	-	-	-	-	-	-	-	-	-	-	-
2	10	8	9936	-	77	145	1.0395				93	208	1.0339						H200009013	CAAATGGCATGTGTCTCCAAGACAGCTTATGAATATCTAAAAGGCCAGCTACCTGCCTAGGAGCCACTA	-	-	-	-	-	-	15	-	-	-	-	-	NM_016400	Huntingtin interacting protein K	AK022435	25764
2	10	9	10020	-	29	67	1.5246			U1.5	38	188	1.8706			U1.5			H200009315	GGACTCCATAAATGAACTGATAGGCTGGGTTCTCCAGAGCCCATTAGCTGAGACTTACCACCTGGAAAG	-	-	-	-	-	-	-	-	-	-	-	-	-	-	-	-
2	10	10	10032	-	227	452	0.6289		M	D1.5	299	461	0.9306		M		0.765		H200009321	TGCGACACCATAGAACCCATCTTGTTGAATAACAAGTAAGGAAGAGGAAGACCTCCCCCGCCCGAATTC	-	-	-	-	-	-	-	-	-	-	-	-	-	-	-	-
2	10	11	10116	-	59	118	1.1498				87	136	0.6263			D1.5			H200009339	GAAACACAAATGGGACCGGATCCCTCAGGAGCAGATAGTGTTCCAGCTTTGTTGGAGCGACATTTAAGA	-	-	-	-	-	-	-	-	-	-	-	-	-	-	AL832161	-
2	10	12	10128	-	515	606	0.922		M		345	439	0.7612		M		0.8378		H200009345	ACCTTTGCCCCTGGTTGCCAAGGGCTTTGCAACATCAAGCAGGGAAATAAGGATCTGTCTGTTTAGTGG	-	-	-	-	-	-	-	-	-	-	-	-	-	-	AK025909	-
2	10	13	10212	NP_079405	480	528	0.9972		M		287	459	0.9639		M		0.9804		H200009363	CACAGACATGGGGCTGTTAGCGTCTCTCTGTTTATTCGCTCACAATAATACACAGCCCCTGGATGGGGA	ENSG00000010361	ENST00000313777	E	I	NP_079405	-	19	ENSMUSG00000011658	ENSRNOG00000020429	-	-	-	NM_025129	hypothetical protein FLJ22688	CR595499	80199
2	10	14	10224	NP_079406	3	97	0.2315			D2	27	139	1.6038			U1.5			H200009369	TGTCTGTCCTGAGAGATCCCCTTTCAACACATTGTTCAGGTGAGGCTTGAGCTGTCAATTCTCTATGGC	ENSG00000156510	ENST00000298648	E	I	NP_079406	-	10	ENSMUSG00000020080	-	0006091:energy pathways	0005488:binding	-	NM_025130	hypothetical protein FLJ22761	BC012337,BC069201	80201
2	10	15	10308	-	484	505	1.0527		M		321	497	0.9412		M		0.9954		H200009387	GGTGGCCATGTGCAGTGCTCATACTCTTAGGGGTTTGGTTACCAAGAACGAAACAGGGAGGATGGATTC	-	-	-	-	-	-	-	-	-	-	-	-	-	-	AK022239	-
2	10	16	10320	C13orf23	360	522	0.7904		M		494	575	0.7187		M		0.7537		H200009393	CCCTGGGGGAGTTACTACCCTTGGTATGCATGAGCGGTTCCTATTAGCATCAGTGGGAACTCAGTACTC	ENSG00000120685	ENST00000358672,ENST00000350125,ENST00000352251	E	C	C13orf23	-	13	ENSMUSG00000049504	ENSRNOG00000010980	-	-	-	NM_170719,NM_025138	chromosome 13 open reading frame 23	AB107354	80209
2	10	17	10404	-	12	87	0.6376			D1.5	35	30	0.1683			D2			H200009695	TGTCCATGAAAGGAAAGACATGAAGCCTGGTATGACCAAAAAGATCAGTTGGTGATTTCCCTGCTGCCA	-	-	-	-	-	-	-	-	-	-	-	-	-	-	AK000864	-
2	10	18	10416	-	105	254	0.654			D1.5	120	196	0.7681						H200009701	TAAATCAAAGCTGAGAGCTTCTTCTAGCCCGCGTGCTGTGGGCACCGCAGCCCCAGGCATCATGCTGTT	-	-	-	-	-	-	-	-	-	-	-	-	-	-	-	-
2	10	19	10500	CP	9	62	0.7511				10	95	2.0139			U2			H200009719	CCGACCACATTCATGCTGGAATGGAAACCACTTACACCGTTCTACAAAATGAAGACACCAAATCTGGCT	ENSG00000047457	ENST00000264613	T	I	CP	Ceruloplasmin precursor (EC 1.16.3.1) (Ferroxidase). [Source:Uniprot/SWISSPROT;Acc:P00450]	3	ENSMUSG00000003617	ENSRNOG00000011913	0006879:iron ion homeostasis	0046872:metal ion binding	0005615:extracellular space	NM_000096	ceruloplasmin (ferroxidase)	M13699	1356
2	10	20	10512	-	402	452	1.0108		M		167	412	1.4274		M		1.2012		H200009725	TGATACAGCCACCGAGCAGGAGGCAAGGAAAGCCAGCTCTGTCTAACTGCTGCTGAGTACTTTGTAAAA	-	-	-	-	-	-	-	-	-	-	-	-	-	-	-	-
2	10	21	10596	-	133	209	0.9695				142	274	1.0048						H200009743	AAGTTAATTGGCCTGACTTTGGACCATGTGTGCCCACCTCTCAACCAATCACTGTTATCAGGGCAGTCA	-	-	-	-	-	-	-	-	-	-	-	-	-	-	AK021991	-
2	10	22	10608	-	3	11	2.9718			U2	41	97	0.7099						H200009749	TCCCAAAGGAGACTTGCAGTTTGCCTCCCTAGTAAACAGGGATGTGTATTCCTGATCATCTTACTTGGA	-	-	-	-	-	-	-	-	-	-	-	-	-	-	AK022048	-
2	11	1	10692	-	49	133	0.8913				106	218	0.9785						H200009767	AATGGAAGAGAGAGAAGGGCTAGTTCTGAGCCCTTGGGAATCTCCTGTGTTGAGAGATCAGTACAGAAG	-	-	-	-	-	-	-	-	-	-	-	-	-	-	AK022265	-
2	11	2	10704	-	5	5	8.9296			U2	36	56	0.3739			D2			H200009773	AGAACTCTACCTACCATTTCTATGCAGGCAGACTCTAGTAGCTGGGAATGACCCCCAGGCAATAGCCAG	-	-	-	-	-	-	-	-	-	-	-	-	-	-	-	-
2	11	3	10788	RPL4	236	434	0.6795		M		283	344	0.6962						H200010075	TACTCCGAAAAGGGGGAGTCATCTGGCAAAAATGTCACTTTGCCTGCTGTATTCAAGGCTCCTATTCGA	ENSG00000174444	ENST00000307961,ENST00000303494	E	C	RPL4	60S ribosomal protein L4 (L1). [Source:Uniprot/SWISSPROT;Acc:P36578]	15	ENSMUSG00000032399	ENSRNOG00000009378	0019538:protein metabolism	0005198:structural molecule activity	0005842:cytosolic large ribosomal subunit (sensu Eukarya)	NM_000968,XM_034640	ribosomal protein L4	BM474711,CR615743,D23660	6124
2	11	4	10800	CASP5	253	291	1.1025				210	408	1.1325		M				H200010081	AGGTATCCTTCAGAGTGGATTGGATAACTTCGTGATAAACCACATGCTAAAGAACAACGTGGCTGGACA	ENSG00000137757	ENST00000260315	E	I	CASP5	Caspase-5 precursor (EC 3.4.22.-) (ICH-3 protease) (TY protease) (ICE(rel)-III). [Source:Uniprot/SWISSPROT;Acc:P51878]	11	ENSMUSG00000033538	ENSRNOG00000007372	0050794:regulation of cellular process	0004175:endopeptidase activity	0005622:intracellular	NM_004347	caspase 5, apoptosis-related cysteine protease	U28015	838
2	11	5	10884	KIAA1847	57	157	0.7831				114	163	0.631			D1.5			H200010099	CCCACTCACAAGTCTCTGAAGCCGTGCCCGTTCTTCCTGGAGGGAAAGTGCCGCTTTAAGGAGAACTGC	ENSG00000197114	ENST00000357119,ENST00000328969,ENST00000355969,ENST00000356318	E	P	KIAA1847	-	20	ENSMUSG00000027582	ENSRNOG00000014235	-	0005488:binding	0005622:intracellular	NM_181484,NM_032527,NM_181485	zinc finger, CCCH-type with G patch domain	AB058750	84619
2	11	6	10896	ETNK2	563	469	1.294		M		360	545	0.933		M		1.0988		H200010105	TGTGTCTTCCACAATGACTGCATCCCTCCAGTGCTGTAGAGTCGGAAACAGGCATGGGGAGATTGCCAG	ENSG00000143845	ENST00000306755	E	I	ETNK2	Ethanolamine kinase-like protein EKI2. [Source:Uniprot/SWISSPROT;Acc:Q9NVF9]	1	ENSMUSG00000000163	ENSRNOG00000028368	-	0016740:transferase activity	-	NM_018208	ethanolamine kinase 2	AK001623	55224
2	11	7	10980	LGALS13	51	82	1.6918			U1.5	95	258	1.3412						H200010123	CATGAACAGGCGTGAGTTTGGGATATGGATGTTGGAGGAGACAACAGACT	ENSG00000105198	ENST00000221797	E	I	LGALS13	Placental tissue protein 13 (EC 3.1.1.5) (Placenta protein 13) (Galectin-13). [Source:Uniprot/SWISSPROT;Acc:Q9UHV8]	19	ENSMUSG00000053964	ENSRNOG00000020338	0043170:macromolecule metabolism	0005488:binding	-	NM_013268	lectin, galactoside-binding, soluble, 13 (galectin 13)	CB997629	29124
2	11	8	10992	VPS13C	138	181	1.1865				132	208	0.7607						H200010129	TGCCATCTTAATCACAGACCTCAGGGGCTCCAACAGGGAGAAAAAACAATCACTGGTCTTGTCTATAAG	ENSG00000129003	ENST00000249837	E	I	VPS13C	vacuolar protein sorting 13C protein [Homo sapiens]. [Source:RefSeq;Acc:NM_017684]	15	ENSMUSG00000053663	ENSRNOG00000027172	-	-	-	NM_017684	vacuolar protein sorting 13C (yeast)	AK000143,AJ608771	54832
2	11	9	11076	NICAL	412	461	1.0083		M		273	454	1.0001		M		1.0042		H200010147	TTATCTCGGCTGCAGGAGGTAAATTCGTCCCTGAAGGCTTCAAAGTTCGAGAAATGCGAGGCAAACTGG	ENSG00000135596	ENST00000358577,ENST00000358807,ENST00000301936	T	P	NICAL	NEDD9 interacting protein with calponin homology and LIM domains (Molecule interacting with CasL protein 1). [Source:Uniprot/SWISSPROT;Acc:Q8TDZ2]	6	ENSMUSG00000019823	ENSRNOG00000000307	0007154:cell communication	0019904:protein domain specific binding	0045111:intermediate filament cytoskeleton	NM_022765	NEDD9 interacting protein with calponin homology and LIM domains	-	64780
2	11	10	11088	-	424	582	0.8106		M		476	543	0.6988		M		0.7526		H200010153	TTAAACGGCGTCTACATACGCGTGTCGGTCAACCCCAAAAGCTGGGACATTATAGCTTCGACGTCGCTT	-	-	-	-	-	-	-	-	-	-	-	-	-	-	BI767244	-
2	11	11	11172	-	42	144	0.7296				48	141	1.0494						H200010455	TCAGGGGGAGGCTGTCACCCTCCAAGCTCTTCTTCCCCTTCCTCAAATGGAGATTCACACTCATCCCTA	-	-	-	-	-	-	-	-	-	-	-	-	-	-	U79289,AK124803	-
2	11	12	11184	DHX57	559	720	0.8324		M		458	568	0.7643		M		0.7976		H200010461	GCTTCTCCAGGATAAAATTAAAAACCCAAGCATTGATCTGTGTACGTGTCCTCGAGGATCCCGGATCAT	ENSG00000163214	ENST00000272257,ENST00000295373	E	P	DHX57	DEAH (Asp-Glu-Ala-Asp/His) box polypeptide 57 isoform 1; DEAH-box RNA/DNA helicase AAM73547 [Homo sapiens]. [Source:RefSeq;Acc:NM_198963]	2	ENSMUSG00000035051	ENSRNOG00000027329	-	0004386:helicase activity	-	NM_198963,NM_145646	DEAH (Asp-Glu-Ala-Asp/His) box polypeptide 57	BC039270,AF070590	90957
2	11	13	11268	ZBT7_HUMAN	495	545	0.9919		M		267	550	1.2738		M		1.124		H200010479	AGGCCCCCTGAGGGGTGAGCCCTCTTTCCACCTTCCCCTATCCATGCACCCCCTCGCAATAAAACCAAC	ENSG00000178951	ENST00000322357	E	I	ZBT7_HUMAN	Zinc finger and BTB domain containing protein 7 (Leukemia/lymphoma related factor) (Factor that binds to inducer of short transcripts protein 1) (Factor binding IST protein 1) (FBI-1) (HIV-1 1st-binding protein 1) (TTF-I interacting peptide 21) (TIP21). [Source:Uniprot/SWISSPROT;Acc:O95365]	19	ENSMUSG00000035011	ENSRNOG00000020161	0006351:transcription, DNA-dependent	0046872:metal ion binding	0005622:intracellular	NM_015898	zinc finger and BTB domain containing 7	-	51341
2	11	14	11280	RPL26	57237	45357	1.1294		E		36493	40401	1.0575		E		1.0929		H200010485	TCCTCGAACGGAAAGCCAAATCTCGCCAAGTAGGAAAGGAAAAGGGCAAA	ENSG00000161970	ENST00000293842	E	I	RPL26	60S ribosomal protein L26. [Source:Uniprot/SWISSPROT;Acc:P61254]	17	ENSMUSG00000063754	ENSRNOG00000004214	0019538:protein metabolism	0005198:structural molecule activity	0015934:large ribosomal subunit	NM_000987,XM_374987	ribosomal protein L26	BM717433	6154
2	11	15	11364	-	12	40	1.5977			U1.5	17	104	1.5337			U1.5			H200010503	AAATGCATCAATTCCTGTGCTGTGTTGACTTGCAGTAGTAAGTAACTGAGAGCATAAAATAAACCTGAC	-	-	-	-	-	-	2	-	-	-	-	-	NM_001004360,NM_020868	dipeptidylpeptidase 10	BC030832,AB040925	57628
2	11	16	11376	NP_612403	848	923	0.9477		E		823	1467	1.2699		E		1.097		H200010509	AGCCAAAACACTTTCTGGGCTATTAGAATGGGAGTGCAAAACTGATGCAGTAGAAGCCCTTACGGCACT	ENSG00000143889	ENST00000272249	E	I	NP_612403	-	2	ENSMUSG00000024095	ENSRNOG00000006929	0006396:RNA processing	0005488:binding	0005622:intracellular	NM_138394	heterogeneous nuclear ribonucleoprotein L-like	AK000155	92906
2	11	17	11460	ILKAP	1925	2265	0.8467		E		1824	1935	0.7646		E		0.8046		H200010527	TCCACTGCCACGTGTGTTCTGGCTGTAGACAACATTCTTTATATTGCCAACCTCGGAGATAGTCGGGCA	ENSG00000132323	ENST00000254654	T	I	ILKAP	integrin-linked kinase-associated protein phosphatase 2C isoform 1; protein phosphatase 2c, delta isozyme [Homo sapiens]. [Source:RefSeq;Acc:NM_030768]	2	ENSMUSG00000026309	ENSRNOG00000020115	0007154:cell communication	0016301:kinase activity	0005941:unlocalized	NM_030768,NM_176799	integrin-linked kinase-associated serine/threonine phosphatase 2C	AK001043,BC050422	80895
2	11	18	11472	MLL4_HUMAN	962	1053	0.9348		E		776	1117	0.9857		E		0.9599		H200010533	TCCAGCCCATCCAGCAATCGCCCCCTTTCTGCCCTGGGGGCCCAGGATGTAGATATTGTACAAAGGTTT	ENSG00000105663	ENST00000222270	E	I	MLL4_HUMAN	Myeloid/lymphoid or mixed-lineage leukemia protein 4 (Trithorax homolog 2). [Source:Uniprot/SWISSPROT;Acc:Q9UMN6]	19	ENSMUSG00000006307	ENSRNOG00000020967	0009893:positive regulation of metabolism	0046872:metal ion binding	0005622:intracellular	NM_014727	myeloid/lymphoid or mixed-lineage leukemia 4	AJ007041	9757
2	11	19	11556	SH3BP1	31	110	0.8471				47	119	0.8418						H200010835	ACAAGTGCCTCAGTGCCCACTGGGTCGGCCCCCATGGCCAGGAGGGCTCAGGACAATCCTCTATTTCCT	ENSG00000100092	ENST00000336738	E	I	SH3BP1	SH3-domain binding protein 1 (3BP-1). [Source:Uniprot/SWISSPROT;Acc:Q9Y3L3]	22	ENSMUSG00000022436	ENSRNOG00000009360	0008151:cell growth and/or maintenance	0005488:binding	0016020:membrane	NM_018957	SH3-domain binding protein 1	-	23616
2	11	20	11568	-	134	219	0.9264				133	239	0.8971						H200010841	AGACAGCAGGGCCTGAAGCCAGAGGCTCTGTGTCCTTGAATACAATGTTTTACTCCTCTGACCCCTGTT	-	-	-	-	-	-	10	-	-	-	-	-	XM_498487	hypothetical protein LOC253264	AK023445	253264
2	11	21	11652	SPINK2	29	49	2.216			U2	86	167	0.827						H200010859	TATAGATTACCAGGATGTCCCAGACACTTTAACCCTGTGTGTGGCAGTGACATGTCCACTTATGCCAAT	ENSG00000128040	ENST00000248701	E	I	SPINK2	Acrosin-trypsin inhibitor II precursor (HUSI-II) (Serine protease inhibitor Kazal-type 2). [Source:Uniprot/SWISSPROT;Acc:P20155]	4	ENSMUSG00000053030	-	-	0030234:enzyme regulator activity	-	NM_021114	serine protease inhibitor, Kazal type 2 (acrosin-trypsin inhibitor)	BM563686,X57655	6691
2	11	22	11664	-	291	266	1.3639				120	295	1.286						H200010865	TCAGGATACTCATCAGTCCTGATTAGCCTCCGGAGGGCCCCAGTTTCCCTCCCGTGAATGTGAAGTTCC	-	-	-	-	-	-	-	-	-	-	-	-	-	-	AB031052	51231
2	12	1	11748	-	181	324	0.75				146	308	1.1316						H200010883	GTGCAAGGAGGTAGGACCTATGCCCACGGAGCTAAGAGACAGGAACACAGGCTCATCTCCCGCACTAAC	-	-	-	-	-	-	-	-	-	-	-	-	-	-	-	-
2	12	2	11760	WDR44	290	262	1.3826				182	428	1.3807		M				H200010889	CCACACTGGAGCACAATGTTTCTATGTAAAGAATTATTTTCATTCTTTATCCATGAGCACCAGGCTTTG	ENSG00000131725	ENST00000254029,ENST00000318919	E	C	WDR44	similar to rab11-binding protein [Homo sapiens]. [Source:RefSeq;Acc:NM_019045]	X	ENSMUSG00000036769	ENSRNOG00000013772	-	-	-	NM_019045	WD repeat domain 44	AK001978,BX537578	54521
2	12	3	11844	PUS3	97	210	0.7759				157	263	0.8676						H200010907	TAATCATGCTGTCAAAACTCACATGTTGTATAGTATGCTACAAGGACTGGACACTGTTCCAGTACCCTG	ENSG00000110060	ENST00000227474	E	I	PUS3	pseudouridylate synthase 3 [Homo sapiens]. [Source:RefSeq;Acc:NM_031307]	11	ENSMUSG00000032103	ENSRNOG00000012994	0006399:tRNA metabolism	0003824:catalytic activity	-	NM_031307	pseudouridylate synthase 3	BC004822	83480
2	12	4	11856	-	229	236	1.2793				139	273	1.0167						H200010913	GACGAGGGTGGGGCATTGAGAGTGTTGATTTGGGAAAGTATCAGGAGTGCCATAATCACTAGTGAATTC	-	-	-	-	-	-	16	-	-	-	-	-	NM_052956	butyryl Coenzyme A synthetase 1	-	116285
2	12	5	11940	GEMIN7	478	702	0.744		M		321	408	0.7518		M		0.7479		H200011215	TTATCCAAGGGCTGAATCCAGTGGAGCTGGGCCAAGTACGACAGGAGTCCAGATAAAGGTGTAGGGGCT	ENSG00000142252	ENST00000270257	E	I	GEMIN7	Gem-associated protein 7 (Gemin7) (SIP3). [Source:Uniprot/SWISSPROT;Acc:Q9H840]	19	-	ENSRNOG00000023056	0008380:RNA splicing	0003676:nucleic acid binding	0016604:nuclear body	NM_001007270,NM_001007269,NM_024707	gem (nuclear organelle) associated protein 7	AK024018	79760
2	12	6	11952	ATP2B3	12	83	0.6807				84	196	1.0468						H200011221	ACCTTTCTGGCAGGGCATTTGCAAGGACCCAAATCCATTCAACAAGGGTGCAGCCTGCCACAGGCTCCT	ENSG00000067842	ENST00000359149,ENST00000263519	E	P	ATP2B3	Plasma membrane calcium-transporting ATPase 3 (EC 3.6.3.8) (PMCA3) (Plasma membrane calcium pump isoform 3) (Plasma membrane calcium ATPase isoform 3). [Source:Uniprot/SWISSPROT;Acc:Q16720]	X	ENSMUSG00000031376	ENSRNOG00000017798	0008152:metabolism	0000166:nucleotide binding	0016021:integral to membrane	NM_021949,NM_001001344	ATPase, Ca++ transporting, plasma membrane 3	U57971	492
2	12	7	12036	NP_078985	589	698	0.8991		M		189	430	1.3388		M		1.0971		H200011239	GAAAGTGGATATGGCACATTTTCACACACGTGAGATAATTACAGCTTGCCCCACAACACTGGGTGTTGG	ENSG00000162817	ENST00000294889	E	I	NP_078985	-	1	ENSMUSG00000039349	ENSRNOG00000002322	-	-	-	NM_024709	hypothetical protein FLJ14146	AK125403	79762
2	12	8	12048	GPT	49	101	1.262				66	171	1.0609						H200011245	CGGACGAGGTGTACCAGGACAACGTGTACGCCGCGGGTTCGCAGTTCCACTCATTCAAGAAGGTGCTCA	ENSG00000167701	ENST00000301330,ENST00000354769	T	C	GPT	Alanine aminotransferase (EC 2.6.1.2) (Glutamic--pyruvic transaminase) (GPT) (Glutamic--alanine transaminase). [Source:Uniprot/SWISSPROT;Acc:P24298]	8	ENSMUSG00000022546	-	0006807:nitrogen metabolism	0016829:lyase activity	0005625:soluble fraction	NM_005309	glutamic-pyruvate transaminase (alanine aminotransferase)	BC018207	2875
2	12	9	12132	UPF3B	249	317	0.994				201	352	0.9873						H200011263	GGGTGGAGCAGAGTCGCTTTGAAGCCTTGTTCCGATCTAATTCTATTGTATTGTTGATGATAAGTGTTG	ENSG00000125351	ENST00000345865,ENST00000276201	E	C	UPF3B	UPF3 regulator of nonsense transcripts homolog B isoform 2 [Homo sapiens]. [Source:RefSeq;Acc:NM_023010]	X	ENSMUSG00000036572	ENSRNOG00000006550	0043170:macromolecule metabolism	0005215:transporter activity	0005737:cytoplasm	NM_023010,NM_080632	UPF3 regulator of nonsense transcripts homolog B (yeast)	AF318576	65109
2	12	10	12144	DOK1	1548	1363	1.129		E		910	1244	0.9492		E		1.0352		H200011269	CCCAAAGCCATCCCTTCCCTACTTCCCCAAATGAAGGGACGGCTGTGGGACCAGGTCTGTGGAAAGTGG	ENSG00000115325	ENST00000233668	E	I	DOK1	Docking protein 1 (p62(dok)) (Downstream of tyrosine kinase 1) (pp62). [Source:Uniprot/SWISSPROT;Acc:Q99704]	2	ENSMUSG00000000694	ENSRNOG00000007412	0007167:enzyme linked receptor protein signaling pathway	0005515:protein binding	-	NM_001381	docking protein 1, 62kDa (downstream of tyrosine kinase 1)	AF035299,AK055944	1796
2	12	11	12228	-	824	1156	0.7396		E		672	878	0.8654		E		0.8		H200011287	GGCATGCCCCTCGTGTACTTCCTGTCAAACTGAGCCTTCCACTTCCCTTTGAAATACATGGCATTAACA	-	-	-	-	-	-	-	-	-	-	-	-	-	-	-	-
2	12	12	12240	CLTA	169	358	0.6389			D1.5	141	308	1.1639						H200011293	ATTGCAGTCAGAGCCTGAAAGTATCCGTAAATGGAGAGAAGAACAAATGGAACGCTTGGAAGCCCTTGA	ENSG00000122705	ENST00000242285,ENST00000345519	E	C	CLTA	Clathrin light chain A (Lca). [Source:Uniprot/SWISSPROT;Acc:P09496]	9	ENSMUSG00000028478	ENSRNOG00000014635	0015031:protein transport	0046872:metal ion binding	0030125:clathrin vesicle coat	NM_001833,NM_007096	clathrin, light polypeptide (Lca)	CR599555	1211
2	12	13	12324	-	690	482	1.5034		M	U1.5	445	715	1.0294		M		1.244		H200011595	TCCATAAAATGACCCTTTACATATCCCTGCAGAGTTGGCCTTTTGCCCGTGGTGTGCTAGTAGCTTTGG	-	-	-	-	-	-	-	-	-	-	-	-	-	-	AF109219	23556
2	12	14	12336	NP_076974	4849	3960	1.1897		E		3034	3826	0.9578		E		1.0675		H200011601	CTGCCCCTTGCTCCGTAAAAGTATCAAATACTTTCTCCTTGGTATCTCAAGGAGGTTTCTGAGATAGGT	ENSG00000105700	ENST00000222307,ENST00000355389	E	C	NP_076974	-	19	ENSMUSG00000055553	ENSRNOG00000019971	0007154:cell communication	0004871:signal transducer activity	-	NM_024069	hypothetical protein MGC2749	AK091145	79036
2	12	15	12420	-	142	208	1.023				94	175	0.8169						H200011619	CCACCACCCATACCGCCCGTGGAAAAATCATGGAGTTTAGAGATAGACTCGGCTTGAATCTCAGCTGCC	-	-	-	-	-	-	-	-	-	-	-	-	-	-	-	-
2	12	16	12432	Q96HN1	134	179	1.1777				50	93	0.5691			D1.5			H200011625	GACTGACAGACAGATGAGAGGGGCCTTAGGGGCATTGGCTGACACAATTTTGGCAGGTCAAGAGCCCCA	ENSG00000153404	ENST00000283426	E	I	Q96HN1	-	5	-	-	-	-	-	-	-	AB067496	153478
2	12	17	12516	-	12	125	0.4103			D2	32	123	1.1859						H200011643	TTGCCCTTGGGATAGAGGTTAACTCGGTTGTGAAATAATGGCCAAAGCGGTGCACTCTTAATAACTTTT	-	-	-	-	-	-	-	-	-	-	-	-	-	-	AK027256	-
2	12	18	12528	HIC2	2650	2445	1.0616		E		1562	2420	1.1547		E		1.1072		H200011649	TCGCAAATACCTCGAAGGGGAGGGGGGAGGGATGGGGTTATAGCTGTTTTGTTTAATTGGAACTGGAAG	ENSG00000169635	ENST00000302897	E	I	HIC2	Hypermethylated in cancer 2 protein (Hic-2) (Hic-3) (HIC1-related gene on chromosome 22) (Zinc finger and BTB domain containing protein 30). [Source:Uniprot/SWISSPROT;Acc:Q96JB3]	22	ENSMUSG00000050240	ENSRNOG00000001863	0006351:transcription, DNA-dependent	0046872:metal ion binding	0005622:intracellular	NM_015094	hypermethylated in cancer 2	AB028943	23119
2	12	19	12612	NP_060377	2063	2544	0.808		E		2010	2494	0.9177		E		0.8611		H200011667	CTCTGATTTGCAGCAGGTCTCCAGGATAGCTGCTTATGCCTACAGTGCACTTTCTCAGATCCGTGTGGA	ENSG00000149357	ENST00000278671	T	I	NP_060377	-	11	ENSMUSG00000030842	ENSRNOG00000004319	-	-	-	NM_017907	hypothetical protein FLJ20625	AK000632	55004
2	12	20	12624	GRIPAP1	674	635	1.114		M		491	1052	1.4644		E		1.2772		H200011673	AAATAGCTTGGGAGACTGGACATTAAAGGGGCTAGAGGCCTGATGGTTAGTGTTAATGATCCTGTCTTA	ENSG00000068400	ENST00000015926	E	I	GRIPAP1	GRIP-associated protein 1 isoform 1; MPMGp800B12492Q3 [Homo sapiens]. [Source:RefSeq;Acc:NM_020137]	X	ENSMUSG00000031153	ENSRNOG00000009071	0006612:protein-membrane targeting	0000166:nucleotide binding	0048500:signal recognition particle	NM_020137	GRIP1 associated protein 1	AB032993	56850
2	12	21	12708	TNFSF11	177	351	0.6763				115	182	0.7221						H200011975	GAGGGGTTGGTCCCTGGTCATGTGCCCCTTCGCAGCTGAAGTGGAGAGGGTGTCATCTAGCGCAATTGA	ENSG00000120659	ENST00000239849,ENST00000337292	E	P	TNFSF11	Tumor necrosis factor ligand superfamily member 11 (Receptor activator of nuclear factor kappa B ligand) (RANKL) (TNF-related activation- induced cytokine) (TRANCE) (Osteoprotegerin ligand) (OPGL) (Osteoclast differentiation factor) (ODF). [Source:Uniprot/SWISSPROT;Acc:O14788]	13	ENSMUSG00000022015	ENSRNOG00000009559	0009653:morphogenesis	0005488:binding	0016021:integral to membrane	NM_033012,NM_003701	tumor necrosis factor (ligand) superfamily, member 11	AF053712	8600
2	12	22	12720	PCDH12	287	330	1.0681				206	348	0.9542						H200011981	GGTTTCTAAAATCTTGTAACTCACTAGCTAGCGGCGGCCTGAGAACTTTAGGGTGACTGATGCTACCCC	ENSG00000113555	ENST00000231484	E	I	PCDH12	Protocadherin 12 precursor (Vascular cadherin-2) (Vascular endothelial cadherin-2) (VE-cadherin-2) (VE-cad-2). [Source:Uniprot/SWISSPROT;Acc:Q9NPG4]	5	ENSMUSG00000024440	ENSRNOG00000019265	0008037:cell recognition	0005515:protein binding	0016021:integral to membrane	NM_016580	protocadherin 12	AF231025,AF240635	51294
2	13	1	12804	OIP5_HUMAN	2697	4656	0.586		E	D1.5	3178	2324	0.5249		E	D1.5	0.5546	D1.5	H200011999	TGTGTCCTCTGATCTAAAGTTGCATGGTTGGTCTGAAAATAGAGTTGGGCTTAATGTTGACTTCTATTA	ENSG00000104147	ENST00000220514	E	I	OIP5_HUMAN	Opa-interacting protein 5. [Source:Uniprot/SWISSPROT;Acc:O43482]	15	ENSMUSG00000048522	ENSRNOG00000004822	0007154:cell communication	0005488:binding	-	NM_007280	Opa interacting protein 5	BC015050,AF025441	11339
2	13	2	12816	-	218	201	1.4674				159	222	0.6972						H200012005	CAGTGCTGCCGGAGCCACTCTTGCTTGAGCTGAAGTACTGTGGACTGTTTTGCAGCCTTCTTGATATTG	-	-	-	-	-	-	-	-	-	-	-	-	-	-	AK024241	-
2	13	3	12900	C4orf15	1480	1864	0.8007		E		1260	1467	0.8225		E		0.8115		H200012023	CCTGCTGTGGTAAGAGAGAATGCCCAGTTATTGAATATGCCAGTGGTAAAGGGAGATTTTGATCTGCAG	ENSG00000123934	ENST00000243706	E	I	C4orf15	-	4	-	ENSRNOG00000015255	-	-	-	NM_024511	chromosome 4 open reading frame 15	CR749640,AF040964,BC003648	79441
2	13	4	12912	-	1444	1651	0.8796		E		1378	1291	0.6489		E	D1.5	0.7555		H200012029	TTCTCTGTTCAGTAGCAAAAGCAAACACTCGTGGGCCCAGCTGTGGGCCCTCTGAGCAACTTTGCAGCA	-	-	-	-	-	-	-	-	-	-	-	-	-	-	U82382	5301
2	13	5	12996	NP_079009	96	123	1.4656				174	300	0.9297						H200012047	GGAGAAGCGTTCTACACGGTGAAGTTGGAGAGACTTGAAAGCTGTGACACTGCAGGCTTGTCCTTCCAG	ENSG00000197497	ENST00000360729,ENST00000357130	E	C	NP_079009	-	19	ENSMUSG00000061253	-	0006351:transcription, DNA-dependent	0046872:metal ion binding	0005622:intracellular	NM_024733	hypothetical protein FLJ14345	AL832507	79788
2	13	6	13008	SLC22A1	18	5	21.6121			U2	83	178	0.9254						H200012053	TCGTGTTGGAGGGATGAAGATGGAGTTATCCTCTGCAGAAATTCCTAGACGCCTTCACTTCTCTGTATT	ENSG00000175003	ENST00000324965,ENST00000312485	E	C	SLC22A1	solute carrier family 22 member 1 isoform a; organic cation transporter 1 [Homo sapiens]. [Source:RefSeq;Acc:NM_003057]	6	ENSMUSG00000023829	ENSRNOG00000016337	0006812:cation transport	0008324:cation transporter activity	0016021:integral to membrane	NM_153187,NM_003057	solute carrier family 22 (organic cation transporter), member 1	X98332	6580
2	13	7	13092	TEX11	177	242	1.0179				126	323	1.3772						H200012355	TCAGTGCCAGATGGGGCGTCGAATGTAGAGCTCTGTCCCCTGGAAGAAGTTTGGGGCTATTTTGAAGAT	ENSG00000120498	ENST00000344304	E	I	TEX11	testis expressed sequence 11 isoform 1 [Homo sapiens]. [Source:RefSeq;Acc:NM_001003811]	X	ENSMUSG00000009670	ENSRNOG00000025664	-	-	-	NM_001003811,NM_031276	testis expressed sequence 11	AK057523	56159
2	13	8	13104	-	3316	3517	0.9297		E		2535	2906	0.8535		E		0.8908		H200012361	AGGCTGAGCAGCAGAAAAAGGCTGAGCAGCAGAAAAAGGTTGAGCAGCAGAAAAAGGCAGCCGTGATCT	-	-	-	-	-	-	-	-	-	-	-	-	-	-	BC014228	494150
2	13	9	13188	NP_694957	142	144	1.586			U1.5	145	237	0.8214						H200012379	CGTTGTTCTGGAGATGGCCTGGACTCCGATGGAAATCAGACTCTCCATTGGCAAGCAATTGGTAATCCT	ENSG00000164764	ENST00000297354,ENST00000360973	T	C	NP_694957	RPE-spondin [Homo sapiens]. [Source:RefSeq;Acc:NM_153225]	8	ENSMUSG00000032719	ENSRNOG00000007258	-	-	-	NM_153225	RPE-spondin	AY040546	157869
2	13	10	13200	EDG4	761	407	1.9443		M	U1.5	368	847	1.5164		E	U1.5	1.7171	U1.5	H200012385	GAGAACGGCCACCCACTGATGGACTCCACCCTTTAGCTACCTTGAACTTCAGCGGTACGCGGCAAGCAA	ENSG00000064547	ENST00000326790,ENST00000358804	E	C	EDG4	Lysophosphatidic acid receptor Edg-4 (LPA receptor 2) (LPA-2). [Source:Uniprot/SWISSPROT;Acc:Q9HBW0]	19	ENSMUSG00000031861	ENSRNOG00000010758	0007154:cell communication	0001584:rhodopsin-like receptor activity	0016021:integral to membrane	NM_004720	endothelial differentiation, lysophosphatidic acid G-protein-coupled receptor, 4	AK123043	9170
2	13	11	13284	-	162	271	0.8362				306	243	0.4239			D2			H200012403	GGTACTTCCTAAGCGTGGCTACTCCAATGAAGCTTTAGTATATGTACTGAAAGAAGACCCTCTCATACT	-	-	-	-	-	-	-	-	-	-	-	-	-	-	AK021551,BX538249	-
2	13	12	13296	-	40	79	1.5191			U1.5	54	159	1.1243						H200012409	TTACCCAGATGAGGGATCAACAAATCTCACACTTAAACTAAATGAGTTGACAGGACAATAGGTGCTAAT	-	-	-	-	-	-	-	-	-	-	-	-	-	-	AK023645	-
2	13	13	13380	-	27	107	0.8175				39	94	0.7135						H200012427	ATATGCAGGCGACGCTACGTCACGCGCATGCTAGTGTGATGAGTATTGGCAGCAATGACAAGCGACAAG	-	-	-	-	-	-	-	-	-	-	-	-	-	-	-	-
2	13	14	13392	GUCY2F	55	60	2.5811			U2	19	81	1.037						H200012433	GTCTCAGCACTGTTACAATTCTTCAAAATCTGAGTGAGGGCTATGAAGTGGAGCTTCGAGGAAGAACAG	ENSG00000101890	ENST00000218006	E	I	GUCY2F	Retinal guanylyl cyclase 2 precursor (EC 4.6.1.2) (Guanylate cyclase 2F, retinal) (RETGC-2) (Rod outer segment membrane guanylate cyclase 2) (ROS-GC2) (Guanylate cyclase F) (GC-F). [Source:Uniprot/SWISSPROT;Acc:P51841]	X	ENSMUSG00000042282	ENSRNOG00000019086	0050953:sensory perception of light	0005488:binding	0019867:outer membrane	NM_001522	guanylate cyclase 2F, retinal	L37378	2986
2	13	15	13476	NEURL2	234	210	1.4808				171	280	0.8674						H200012735	GGTGGACGTGTTTGCTTCCACAAAGAGCGTGCGCCTTGTCCAGCTCGAGTATGGCTTGCCATCCCTGCA	ENSG00000124257	ENST00000244093	T	I	NEURL2	Neuralized-like protein 2. [Source:Uniprot/SWISSPROT;Acc:Q9BR09]	20	ENSMUSG00000039873	ENSRNOG00000015797	0007154:cell communication	-	-	NM_080749	neuralized-like 2 (Drosophila)	AK054821	140825
2	13	16	13488	-	377	597	0.7146		M		381	563	0.9136		M		0.808		H200012741	GACTTCTGATGGGCGAAGCCCAAAGATGCCAACATACCCGTATTTACCAAGTACTATGATAATGGCTAG	-	-	-	-	-	-	-	-	-	-	-	-	-	-	U93869	10621
2	13	17	13572	-	142	168	1.3192				83	154	0.7679						H200012759	GGGCTGAGGACACAGTTCATGAAAGAGAAATATACTCAAGATAGAAGAACCTGCTTCATCTTAGTGGTG	-	-	-	-	-	-	-	-	-	-	-	-	-	-	AF320072	-
2	13	18	13584	-	1559	1459	1.0641		E		991	1394	0.9921		E		1.0275		H200012765	CTGCCACACGACAGCTCTCACCTCTCTAGGAATTGGGGGCTGTCAGGTCACAGGTGGGATCTGGCATTT	-	-	-	-	-	-	19	-	-	-	-	-	XM_371179	F-box protein 46	Y10936	23403
2	13	19	13668	NP_775765	22	0	0.4954			D2	13	93	1.7012			U1.5			H200012783	ATCTACTATTGGAGCCATGGGTCCTGGGAATATTGGACCACCCCAAATAGAAGAGCTCAAAGTCATCCC	ENSG00000080572	ENST00000336387,ENST00000161782	T	C	NP_775765	-	X	ENSMUSG00000042433	ENSRNOG00000013394	-	-	-	NM_173494	chromosome X open reading frame 41	BC033510,BI824914	139212
2	13	20	13680	NP_689698	66	203	0.6235			D1.5	67	158	0.9505						H200012789	CCTCAGAACCCGATTTAGGACTCAGAATGACTTTGCTGATCTCAGCATCTCCTCTGAGATAGTCACACT	ENSG00000162757	ENST00000294811	E	I	NP_689698	-	1	-	ENSRNOG00000005558	-	-	-	NM_152485	hypothetical protein FLJ25078	BC039719,AK057807	148304
2	13	21	13764	CSNK1G3	351	537	0.751		M		388	457	0.7074		M		0.7289		H200012807	CCCATCAGTGAATGGAATGGACCAATGAGGTGGTATCAATGAATATAGTTCCATAGAACATTTTCCAGA	ENSG00000151292	ENST00000361991,ENST00000360683	E	P	CSNK1G3	Casein kinase I, gamma 3 isoform (EC 2.7.1.-) (CKI-gamma 3). [Source:Uniprot/SWISSPROT;Acc:Q9Y6M4]	5	ENSMUSG00000024540	ENSRNOG00000016677	0007166:cell surface receptor linked signal transduction	0005488:binding	-	NM_004384	casein kinase 1, gamma 3	BC047567	1456
2	13	22	13776	NP_705834	203	301	0.8919				185	276	0.7907						H200012813	TGTTTCCAGCGCATCCATGAGCCTTTCCCGAGAGGGCAGTGTGAGCCTGGCCATTGCAGGAGTAGTACT	ENSG00000162771	ENST00000294829	E	I	NP_705834	-	1	ENSMUSG00000046073	ENSRNOG00000021665	-	-	-	NM_153606	hypothetical protein FLJ32796	AK057358,BC035007	149647
2	14	1	13860	-	29	90	1.0536				122	241	0.9834						H200013115	TGCAATAGCTTCTGCATCCGAGCTCCCGCCAGAGCGTGAGCATGTCAGTATTCTAGTCCAGTATTTGCC	-	-	-	-	-	-	-	-	-	-	-	-	-	-	AK055768,AL832643	-
2	14	2	13872	KRTHB2	110	146	1.3044				147	263	0.9266						H200013121	ACCATTTGCTCAATGGAATCAGTTCCCCCTCCACCCATCCCCTTCTGTACATAGCCGCCCCTTCCTGTT	ENSG00000161850	ENST00000257974	E	I	KRTHB2	Keratin, type II cuticular HB2 (Hair keratin, type II HB2). [Source:Uniprot/SWISSPROT;Acc:Q9NSB4]	12	ENSMUSG00000049548	ENSRNOG00000008819	-	0005198:structural molecule activity	0045111:intermediate filament cytoskeleton	NM_033033	keratin, hair, basic, 2	AJ628419	3888
2	14	3	13956	-	1856	1836	1.0022		E		1552	2516	1.2143		E		1.1032		H200013139	CCAAGAAGACTGAGAGCCACCACAAAGCTAAGGGCAAGTAAGGGCTGAACTTTAAAAATGTAAACTTAC	-	-	-	-	-	-	6	-	-	-	-	-	NM_003514	histone 1, H2am	BC032686	8336
2	14	4	13968	-	147	142	1.6539			U1.5	158	258	0.8441						H200013145	AGTGGGTGGCCATGTCTTCATGTCAGCTTGAAAGATCGTCACCAGGGAAATATCTATATCTCGGCAGAG	-	-	-	-	-	-	8	-	-	-	-	-	XM_499103	hypothetical gene supported by AK057279	AK057279	441339
2	14	5	14052	-	197	195	1.4041				109	282	1.3268						H200013163	CTGTCGCCCCACTACCTTACATGCTACTTGCCTCTGACAACTCTTTCATTCATGATGTGAATATGGGGA	-	-	-	-	-	-	-	-	-	-	-	-	-	-	AK023691	64925
2	14	6	14064	-	96	155	1.1094				109	200	0.8587						H200013169	GCCTTAGAATAGCTTCTAATAATCCTAGGACAGGAGAAAGCGCCTGGCTTTGCTGTGAGTGTATCCTCA	-	-	-	-	-	-	-	-	-	-	-	-	-	-	AK021616	-
2	14	7	14148	-	42	101	1.143				48	233	2.0796			U2			H200013187	GCCCTCCCCAACACTTTCTCCCATCTTTATCTCCTCTCATACAACACTGATGAATTCTATCAGCCATGA	-	-	-	-	-	-	-	-	-	-	-	-	-	-	AL049328	-
2	14	8	14160	PHF12	513	600	0.9277		M		300	568	1.1795		M		1.0461		H200013193	GCAAAAATGTACACAAACCAAGCCCGGGTGTTTTCTATACTCTACCAGAAACCCTTCAACTACAATCTT	ENSG00000109118	ENST00000332830	E	I	PHF12	PHD finger protein 12; PHD zinc finger transcription factor [Homo sapiens]. [Source:RefSeq;Acc:NM_020889]	17	ENSMUSG00000037791	ENSRNOG00000009566	0006351:transcription, DNA-dependent	0005488:binding	-	-	-	AB040956	57649
2	14	9	14244	-	352	270	1.5681			U1.5	221	339	0.8605						H200013495	CTATTGGGCCTTCAACAGCGAGGGTTTTAGTCAGAAACACAGAAATGAATCCTTAGTGCACTGGGCAGT	-	-	-	-	-	-	-	-	-	-	-	-	-	-	AL157491	-
2	14	10	14256	-	73	194	0.7041				73	156	0.8701						H200013501	CTCATCTGTAAATAACAGCTACCCATGGGATTGATGTGAAAGTCAGAGGAGTTAATTTCCTAGAATGGT	-	-	-	-	-	-	-	-	-	-	-	-	-	-	CR625148	-
2	14	11	14340	C8orf14	60	153	0.8391				64	164	1.0292						H200013519	AGGTTTGCCTTTCATTAGCCTGGCTGTCCACTTATGGGACAGTCTCTGCAGGAAGGAAGGAAACAGGGG	ENSG00000170983	ENST00000304233	E	I	C8orf14	-	8	-	-	-	-	-	-	-	AJ291678	83655
2	14	12	14352	RNPC2	2466	3015	0.8128		E		2076	2673	0.9588		E		0.8828		H200013525	AAGACAGCTAAAGGGCTGTTTGGTTAGCATCTCATCTTGCATTCTGATCAATTGGCAAGAAAGGGAGAT	ENSG00000131051	ENST00000338163,ENST00000358877,ENST00000361162,ENST00000253363	E	P	RNPC2	RNA-binding region containing protein 2 (Hepatocellular carcinoma protein 1) (Splicing factor HCC1). [Source:Uniprot/SWISSPROT;Acc:Q14498]	20	ENSMUSG00000027620	ENSRNOG00000019848	0006351:transcription, DNA-dependent	0005488:binding	0005622:intracellular	NM_184244,NM_004902,NM_184237,NM_184234,NM_184241	RNA-binding region (RNP1, RRM) containing 2	L10910,CR749443	9584
2	14	13	14436	NP_653166	12	14	5.2815			U2	53	158	1.1404						H200013543	CGCCCCTATTACTCTGGAGTCGACGCAGAGAATCAGGTTTCACAGCACTGCGGAGAGTGTACTAGGCTG	ENSG00000140254	ENST00000322839	E	I	NP_653166	Numb-interacting protein [Homo sapiens]. [Source:RefSeq;Acc:NM_144565]	15	ENSMUSG00000027224	ENSRNOG00000018005	-	-	-	-	-	AK056896	90527
2	14	14	14448	-	18	99	0.6897				63	171	1.1034						H200013549	CAGTGAAGTTAACAGGTAACCTGTTCCTCATGTAGACCATTCCCGTCACCCGGAAAGATCCCTGTGCTC	-	-	-	-	-	-	-	-	-	-	-	-	-	-	AF071178	8917
2	14	15	14532	-	726	929	0.8171		E		445	599	0.8363		M		0.8266		H200013567	CTCCTTGAGGGTCACTGATGTAGGCTGCAATGGGGGTTCACAAGGCCCTGACACCGTATTTATAGTCTA	-	-	-	-	-	-	-	-	-	-	-	-	-	-	-	-
2	14	16	14544	ENO2	14481	1354	9.2701		E	U2	1123	14663	12.1434		E	U2	10.6099	U2	H200013573	GAGGATTATTATAAAAGGGGGTCCGTGGAAGAATGATCAGCATCTGTGATGGGAGCGTCAGGGTTGGTG	ENSG00000111674	ENST00000229277	E	I	ENO2	Gamma enolase (EC 4.2.1.11) (2-phospho-D-glycerate hydro-lyase) (Neural enolase) (NSE) (Enolase 2). [Source:Uniprot/SWISSPROT;Acc:P09104]	12	ENSMUSG00000004267	ENSRNOG00000013141	0006091:energy pathways	0003824:catalytic activity	0005737:cytoplasm	NM_001975	enolase 2 (gamma, neuronal)	AK124656	2026
2	14	17	14628	ESPL1	1514	1342	1.1228		E		1053	1224	0.8034		E		0.9498		H200013875	TGTATATCTATGCAGGGCATGGGGCTGGTGCCCGCTTCCTTGATGGGCAGGCTGTCCTGCGGCTGAGCT	ENSG00000135476	ENST00000257934	T	I	ESPL1	Separin (EC 3.4.22.49) (Separase) (Caspase-like protein ESPL1) (Extra spindle poles-like 1 protein). [Source:Uniprot/SWISSPROT;Acc:Q14674]	12	ENSMUSG00000058290	ENSRNOG00000012835	0030261:chromosome condensation	0003824:catalytic activity	0015630:microtubule cytoskeleton	NM_012291	extra spindle poles like 1 (S. cerevisiae)	D79987	9700
2	14	18	14640	-	3289	3008	1.0699		E		2141	3142	1.1121		E		1.0908		H200013881	CTGGTTGAGAGCAAAGGTCATGGCAACAGCTTTTGAATGCTCAAGGCATTTTGCTTGTTGACTTTCTGT	-	-	-	-	-	-	-	-	-	-	-	-	-	-	AK128047	-
2	14	19	14724	INPP4B	661	809	0.8611		E		926	1022	0.7443		E		0.8006		H200013899	TGACCCAGGCTTCCTACAGCAGCTTCACACAGTGGGGTTGATAGTACAATATGAAGGATTGTTAAGTAC	ENSG00000109452	ENST00000262992	E	I	INPP4B	inositol polyphosphate-4-phosphatase, type II, 105kD; inositol polyphosphate 4-phosphatase II; 4-phosphatase II [Homo sapiens]. [Source:RefSeq;Acc:NM_003866]	4	ENSMUSG00000037940	ENSRNOG00000018382	0007154:cell communication	0003824:catalytic activity	-	NM_003866	inositol polyphosphate-4-phosphatase, type II, 105kDa	U96922,BX649090	8821
2	14	20	14736	-	5018	6972	0.7175		E		5661	4376	0.5805		E	D1.5	0.6454	D1.5	H200013905	TGCCTTGCATACCCAAACCAGGTGGGAGCGTTTTGTTGAGCATGACACCTGCAGCAGGAATATATGTGT	-	-	-	-	-	-	-	-	-	-	-	-	-	-	S78187	994
2	14	21	14820	ACTR1A	1729	1884	0.915		E		1489	1869	0.9097		E		0.9123		H200013923	CTGATGGTGAGCTGACAGTGTCCACAGGTTCCAGGACCATTTGAGATTGGAAGCTACACTCAAAGACAC	ENSG00000138107	ENST00000260680	E	I	ACTR1A	Alpha-centractin (Centractin) (Centrosome-associated actin homolog) (Actin-RPV) (ARP1). [Source:Uniprot/SWISSPROT;Acc:P61163]	10	ENSMUSG00000025228	ENSRNOG00000019725	-	0005198:structural molecule activity	0005884:actin filament	NM_005736	ARP1 actin-related protein 1 homolog A, centractin alpha (yeast)	AK096085,X82206	10121
2	14	22	14832	KIAA0082	1150	1342	0.8702		E		1189	1158	0.6667		E	D1.5	0.7617		H200013929	ACTCTCATCCCTGATACCACATTGAGATCCTGGGAGCCCTCTTTTCGTACTGAGTATGGAGTTGTAGAG	ENSG00000137200	ENST00000259729	E	I	KIAA0082	-	6	ENSMUSG00000024019	ENSRNOG00000000532	-	0005488:binding	0005622:intracellular	NM_015050	KIAA0082	D43949,AK124393	23070
2	15	1	14916	ZNF140	925	870	1.0875		E		917	1232	0.9312		E		1.0063		H200013947	ACTCTTGGAAAGAAGCCTTATGTGAAAGTGATGACTGTGAAGTAATATGGCCCACACTTTATTCACCAC	ENSG00000196387	ENST00000355557	E	I	ZNF140	Zinc finger protein 140. [Source:Uniprot/SWISSPROT;Acc:P52738]	12	-	-	0006351:transcription, DNA-dependent	0046872:metal ion binding	0005622:intracellular	NM_003440	zinc finger protein 140 (clone pHZ-39)	U09368,AK122741	7699
2	15	2	14928	BACH1	754	709	1.1053		M		695	1250	1.2538		E		1.1772		H200013953	CAGTAGACGATACAGGTTGCATGTGGACACTCAGTCACATTAACAACTTGGGAAAAAAATGGCAATGTT	ENSG00000156273	ENST00000286800	E	I	BACH1	Transcription regulator protein BACH1 (BTB and CNC homolog 1) (HA2303). [Source:Uniprot/SWISSPROT;Acc:O14867]	21	ENSMUSG00000025612	ENSRNOG00000001582	0006351:transcription, DNA-dependent	0005515:protein binding	0005622:intracellular	NM_206866,NM_001186	BTB and CNC homology 1, basic leucine zipper transcription factor 1	AB002803	571
2	15	3	15012	SFRS7	447	665	0.74		M		561	546	0.5966		M	D1.5	0.6644	D1.5	H200014255	TCAGGCTACTAGGTGGCATAGTGTTAATTAGGACTCCCCAAGATATGGGGAGTTCTACTCTCAATGGTC	ENSG00000115875	ENST00000263920,ENST00000313117	E	C	SFRS7	Splicing factor, arginine/serine-rich 7 (Splicing factor 9G8). [Source:Uniprot/SWISSPROT;Acc:Q16629]	2	ENSMUSG00000024097	ENSRNOG00000027360	0008380:RNA splicing	0003729:mRNA binding	0005622:intracellular	NM_006276	splicing factor, arginine/serine-rich 7, 35kDa	BF029118,AK091425	-
2	15	4	15024	-	286	402	0.862		M		272	452	0.9981		M		0.9276		H200014261	TGAATAATGGCCCCCAAGACATCAGGTCCTAATCCATGAACCCTATGTTACCTTACGTGGAAATGAGGT	-	-	-	-	-	-	-	-	-	-	-	-	-	-	AL049980	-
2	15	5	15108	SNAP23	661	726	0.959		M		502	964	1.2944		E		1.1141		H200014279	TAGCATCTGAACACTTCAAAGCTGTCAGTGTGTATTGGTTTCACCAATAACCACTGCTTGATCCTTACA	ENSG00000092531	ENST00000249647,ENST00000349777	E	C	SNAP23	Synaptosomal-associated protein 23 (SNAP-23) (Vesicle-membrane fusion protein SNAP-23). [Source:Uniprot/SWISSPROT;Acc:O00161]	15	ENSMUSG00000027287	-	0015031:protein transport	0005215:transporter activity	0019717:synaptosome	NM_003825,NM_130798	synaptosomal-associated protein, 23kDa	BC003686,BC022890	8773
2	15	6	15120	NP_057570	2309	2026	1.1165		E		1687	2224	0.9692		E		1.0402		H200014285	AGTCCAGCCAAACCAGACTACCTTAATTTAGCTAGCAGTGCAGCTCCTCTTTTCTTTTCATGGTTTGCC	ENSG00000159596	ENST00000290802	E	I	NP_057570	-	1	ENSMUSG00000055900	-	-	-	-	NM_016486,XM_496987	hypothetical protein LOC51249	AF151063,BC040289	51249
2	15	7	15204	C20orf36	879	899	1.0044		E		831	1310	1.1046		E		1.0533		H200014303	GTGTAACTCACACTGACTTGTGATATCAGCCTTCTCTGGGCCTTGTGTGTGGAGAGCTTTCTATCTTAC	ENSG00000196132	ENST00000266078,ENST00000356590,ENST00000308824,ENST00000361456	E	P	C20orf36	Myelin transcription factor 1 (MYT1) (MYTI) (Proteolipid protein binding protein) (PLPB1). [Source:Uniprot/SWISSPROT;Acc:Q01538]	20	ENSMUSG00000010505	ENSRNOG00000017346	0043170:macromolecule metabolism	0008757:S-adenosylmethionine-dependent methyltransferase activity	0005622:intracellular	NM_018257	chromosome 20 open reading frame 36	AK001745,AB028973	55251
2	15	8	15216	-	731	550	1.3844		M		413	903	1.457		E		1.4202		H200014309	GTGGGTTAACCTCACACAAGCACAGATCCCAGACTTTGCCAGAGGCAAACAGGGAATTCCGCCGATACT	-	-	-	-	-	-	-	-	-	-	-	-	-	-	D13969	7703
2	15	9	15300	GPR1	508	618	0.8911		M		346	610	1.105		M		0.9923		H200014327	ACCATTCACCACAATAGCTATTCCCACCATGTGATGCAGGCTGGAATCCCCCTCTCCACTGGTTTGGCA	ENSG00000183671	ENST00000358706,ENST00000329560	E	C	GPR1	Probable G protein-coupled receptor GPR1. [Source:Uniprot/SWISSPROT;Acc:P46091]	2	ENSMUSG00000046856	ENSRNOG00000024134	0007154:cell communication	0016526:G-protein coupled receptor activity, unknown ligand	0016021:integral to membrane	NM_005279	G protein-coupled receptor 1	AK075130	2825
2	15	10	15312	SPINT3	36	133	0.7367				65	124	0.6935						H200014333	CCTACATGACGCGATGGTTTTTCAACTTTGAAACTGGTGAATGTGAGTTATTTGCTTACGGAGGCTGCG	ENSG00000101446	ENST00000217428	E	I	SPINT3	Kunitz-type protease inhibitor 3 (HKIB9) (Fragment). [Source:Uniprot/SWISSPROT;Acc:P49223]	20	-	-	-	0003824:catalytic activity	-	-	-	BX088813	-
2	15	11	15396	-	715	581	1.2846		M		335	547	1.0093		M		1.1387		H200014635	TTTATTTGGTAGATTAAATGGGCAGGCATTGTCAAATGTGGCGATACTGCATGGGAGGGCACTGTCAAG	-	-	-	-	-	-	-	-	-	-	-	-	-	-	-	-
2	15	12	15408	CNN3	7888	10288	0.7603		E		7091	7443	0.8432		E		0.8007		H200014641	ATCCCAAATACTGTGCTGCTCCTACAGAACCTGTCATTCACAACGGAAGCCAAGGAACAGGAACAAATG	ENSG00000117519	ENST00000281863	E	I	CNN3	Calponin, acidic isoform (Calponin 3). [Source:Uniprot/SWISSPROT;Acc:Q15417]	1	ENSMUSG00000053931	ENSRNOG00000011559	0006928:cell motility	0030172:troponin C binding	-	NM_001839	calponin 3, acidic	S80562,BC025372	1266
2	15	13	15492	CCNB2	3735	8584	0.4454		E	D2	6672	4154	0.4621		E	D2	0.4537	D2	H200014659	AGCATGATCCCTCAGCTGAACTCAAAAGCCGTCAAAGACCTTGCCTCCCCACTGATAGGAAGGTCCTAG	ENSG00000157456	ENST00000288207	E	I	CCNB2	G2/mitotic-specific cyclin B2. [Source:Uniprot/SWISSPROT;Acc:O95067]	15	ENSMUSG00000032218	ENSRNOG00000012678	0000280:nuclear division	-	0005622:intracellular	NM_004701	cyclin B2	AK001404	9133
2	15	14	15504	PIWIL1	40	121	0.8896				45	126	0.9406						H200014665	AGAGCCAAATCTGTCACTGTCAAACCGCCTTTACTACCTCTAACCTGCAGAAGACGATGCAGCCGCTTT	ENSG00000125207	ENST00000245255	E	I	PIWIL1	piwi-like 1; homolog of Drosophila piwi; piwi (Drosophila)-like 1 [Homo sapiens]. [Source:RefSeq;Acc:NM_004764]	12	ENSMUSG00000029423	ENSRNOG00000000934	-	-	-	NM_004764	piwi-like 1 (Drosophila)	AF387507,AF104260	9271
2	15	15	15588	Q30181	42	86	1.3954				26	131	1.5168			U1.5			H200014683	ACCAGAGTTTATTCACACCTTTGACTTTGGTGCTCAGAGGGGTATTGCTGGCATCGTCATGGCAAGGAA	ENSG00000172899	ENST00000308384	E	I	Q30181	MHC class II HLA-SX-alpha gene. (Fragment). [Source:Uniprot/SPTREMBL;Acc:Q30181]	6	ENSMUSG00000036594	ENSRNOG00000026669	0050874:organismal physiological process	-	0016020:membrane	XM_498087	similar to MHC HLA-SX-alpha	-	442203
2	15	16	15600	CFHL4	36	127	0.7848				61	86	0.4441			D2			H200014689	TAGTGTGTGGTGAAGATGGGTGGTCCCATTTTCCAACATGTTATAATTCTTCAGAAAAGTGTGGGCCTC	ENSG00000134365	ENST00000251424	T	I	CFHL4	Complement factor H-related protein 4 precursor (FHR-4). [Source:Uniprot/SWISSPROT;Acc:Q92496]	1	ENSMUSG00000026362	ENSRNOG00000021575	-	0005215:transporter activity	-	NM_006684	complement factor H-related 4	X98337	10877
2	15	17	15684	-	27	131	0.6326			D1.5	23	64	0.629			D1.5			H200014707	AAATGGCCTCTGAGGAGGACTGGCCTCTAGGAGTTGAGGACCTCAAGCCTACATCTGCAAGGAATTGAA	-	-	-	-	-	-	-	-	-	-	-	-	-	-	BC007984	85003
2	15	18	15696	SF3B3	3231	4372	0.7382		E		4064	3343	0.6062		E	D1.5	0.669	D1.5	H200014713	CTTCCCCTCAAATTGGCACTGAGATTTGCTACACTTCTCCCCACCTGGTACATGATACATGACCCCAGG	ENSG00000189091	ENST00000302516	E	I	SF3B3	Splicing factor 3B subunit 3 (Spliceosome associated protein 130) (SAP 130) (SF3b130) (Pre-mRNA splicing factor SF3b 130 kDa subunit) (STAF130). [Source:Uniprot/SWISSPROT;Acc:Q15393]	16	ENSMUSG00000033732	ENSRNOG00000017724	0043170:macromolecule metabolism	0003723:RNA binding	0030532:small nuclear ribonucleoprotein complex	NM_012426	splicing factor 3b, subunit 3, 130kDa	D13642	23450
2	15	19	15780	-	1898	1750	1.0714		E		807	1426	1.2535		E		1.1589		H200015015	AAGGAAGGGAGGGAGGGAATCAACCATGCCAACAAATTGATCTTGGACTACTACTGGACTACTAGCCTC	-	-	-	-	-	-	-	-	-	-	-	-	-	-	-	-
2	15	20	15792	GREM2	29	99	0.9319				25	102	1.1317						H200015021	ATGGATAGGTATAGGGAAGGGCATTCGTTGGGAAATTGATGACCGGAAACTAGAAAGCCCCTATAATGT	ENSG00000180875	ENST00000318160	E	I	GREM2	gremlin 2 homolog, cysteine knot superfamily; protein related to DAN and cerberus [Homo sapiens]. [Source:RefSeq;Acc:NM_022469]	1	ENSMUSG00000050069	ENSRNOG00000003616	-	-	-	NM_022469	gremlin 2 homolog, cysteine knot superfamily (Xenopus laevis)	BC046632	64388
2	15	21	15876	-	3530	3059	1.1259		E		2183	3328	1.1613		E		1.1435		H200015039	ACTGCATATGTTTTTTAAATTTTTCCCTCTCGGAACAACATGTACTGGGGCCTATCAAAGGGTGGAGGG	-	-	-	-	-	-	-	-	-	-	-	-	-	-	AL110179	-
2	15	22	15888	-	2662	2012	1.2843		E		1491	1956	0.9553		E		1.1077		H200015045	TCATGAGTCATTTACTCATGCTGTGTTTTGTAGAGTCTTCCTGAAGGTGTTGGGTTCTCTGGTGGTGAG	-	-	-	-	-	-	-	-	-	-	-	-	-	-	AK054895	-
2	16	1	15972	-	36	73	1.5676			U1.5	164	218	0.663			D1.5			H200015063	CCCAGTCACGATGACCCCTAAAGCTTCCTTTGCCCTTGCTTTCTAGGGCATCCCTAGTGAAGGGGCAAA	-	-	-	-	-	-	22	-	-	-	-	-	NM_031890	cat eye syndrome chromosome region, candidate 6	AF307451	27439
2	16	2	15984	-	22	48	1.9123			U1.5	91	219	1.1219						H200015069	AATGCTGGAGCCTAGGTCACTGCACAGGTTTGATGCCATGTGGTCAATGAATGACTGATCTGTTCATTG	-	-	-	-	-	-	-	-	-	-	-	-	-	-	AK021986	-
2	16	3	16068	QRSL1	125	205	0.9551				219	339	0.8728						H200015087	AATAGTCCTTCTAGAGGTAACTTGGATAGCCTAGGCAGGCAACTTATCATGTGGTGAAGGCCGCCTCAG	ENSG00000130348	ENST00000275076	E	I	QRSL1	glutaminyl-tRNA synthase (glutamine-hydrolyzing)-like 1 [Homo sapiens]. [Source:RefSeq;Acc:NM_018292]	6	ENSMUSG00000019863	ENSRNOG00000026049	0019538:protein metabolism	0016874:ligase activity	-	NM_018292	glutaminyl-tRNA synthase (glutamine-hydrolyzing)-like 1	AL136679	55278
2	16	4	16080	Q9P242	25	107	0.7826				72	168	0.9656						H200015093	ACACAGTCAAATCATACATGGGCTGTCAGAGCTATAAATTAGAAGGCTGGCCTCTAGGCTTCTCCTCTG	ENSG00000144460	ENST00000272907	E	I	Q9P242	-	2	ENSMUSG00000054976	ENSRNOG00000023765	-	-	-	XM_041126	KIAA1486 protein	AB040919	57624
2	16	5	16164	FKBP2	476	360	1.4819		M		301	423	0.8362		M		1.1132		H200015395	GTGTGTTTGTGGGCCCTGAGAGACTCAGAGACCTCAGCTCCAGCATACCCCACCACCTTCTCCTTTCCC	ENSG00000173486	ENST00000309330,ENST00000309366	E	C	FKBP2	FK506-binding protein 2 precursor (EC 5.2.1.8) (Peptidyl-prolyl cis- trans isomerase) (PPIase) (Rotamase) (13 kDa FKBP) (FKBP-13). [Source:Uniprot/SWISSPROT;Acc:P26885]	11	ENSMUSG00000056629	ENSRNOG00000021153	0008152:metabolism	0005488:binding	0005783:endoplasmic reticulum	NM_004470,NM_057092	FK506 binding protein 2, 13kDa	-	2286
2	16	6	16176	PTP4A1	927	1245	0.7671		E		931	1270	0.9496		E		0.8535		H200015401	AGAGGACAGCCTTGGTTTGTAAAGCTCAGCTCCACTAGTTCATGGTTTGGTGCAACTTCTGAGCCTCAG	ENSG00000112245	ENST00000229983	E	I	PTP4A1	protein tyrosine phosphatase type IVA, member 1; Protein tyrosine phosphatase IVA1 [Homo sapiens]. [Source:RefSeq;Acc:NM_003463]	6	ENSMUSG00000061639	ENSRNOG00000011771	0043170:macromolecule metabolism	0003824:catalytic activity	0005622:intracellular	NM_003463	protein tyrosine phosphatase type IVA, member 1	CR749458	7803
2	16	7	16260	Y226_HUMAN	249	201	1.6331			U1.5	246	378	0.8899						H200015419	CTTGAGGAAGTTGAAATGGCCAGTCAGCACTGGGAGAGGAACTGGAAAGGGCTGCTGTTCCTTAGCCTG	ENSG00000145016	ENST00000296343	E	I	Y226_HUMAN	-	3	ENSMUSG00000035629	ENSRNOG00000025885	-	-	-	-	-	BC014173	9711
2	16	8	16272	NP_291021	18	107	0.6311			D1.5	43	87	0.5944			D1.5			H200015425	TTTATTGCATCAGCGCCCTTTGAAGTTGCTGAAGGGGAGAATGTTCATCTCTCTGTGGTTTATCTGCCC	ENSG00000007129	ENST00000187608	E	I	NP_291021	carcinoembryonic antigen-related cell adhesion molecule [Homo sapiens]. [Source:RefSeq;Acc:NM_033543]	19	ENSMUSG00000051836	ENSRNOG00000027288	-	-	-	NM_033543	carcinoembryonic antigen-related cell adhesion molecule	AK023602	90273
2	16	9	16356	-	18	18	5.2355			U2	36	100	0.8167						H200015443	CCTGGCTACTAGATGCCGGCAGCTTGTGGTCTTTCTCCTTCCTCTAGTGTGACAACTATAGGTGTTTCC	-	-	-	-	-	-	-	-	-	-	-	-	-	-	-	-
2	16	10	16368	-	49	116	1.0591				39	147	1.3138						H200015449	TCTCTCAGCTCAACACTCTGTAGGGCCACCCATGCCGTTGTGCATGTCAACGGTGGATTTTTTATTGCG	-	-	-	-	-	-	-	-	-	-	-	-	-	-	AK054708	-
2	16	11	16452	PCDH15	11	68	0.7728				40	121	0.9853						H200015467	ACATCTGAACAAAACAAGGGGAGTTTGAACAATATTGTCGAGGGAACTGAAAAACAATCTCACAGTCAA	ENSG00000150275	ENST00000320301,ENST00000361849	E	C	PCDH15	Protocadherin 15 precursor. [Source:Uniprot/SWISSPROT;Acc:Q96QU1]	10	ENSMUSG00000052613	ENSRNOG00000000606	0009628:response to abiotic stimulus	0005515:protein binding	0016021:integral to membrane	NM_033056	protocadherin 15	AY029237	65217
2	16	12	16464	C14orf166B	20	27	3.467			U2	15	76	1.1615						H200015473	TCTTGTTGACAAACCCCATGAAACTGATCCAGAGCTATGCAGACCAACACAAAATCACGATCGTGGACT	ENSG00000100565	ENST00000216450,ENST00000216453	T	C	C14orf166B	-	14	ENSMUSG00000059114	ENSRNOG00000025056	-	0046872:metal ion binding	-	NM_194287	chromosome 14 open reading frame 166B	AK125722	145497
2	16	13	16548	TNF	35	145	0.6396			D1.5	36	114	0.9672						H200015775	GGCTTAGGGTCGGAACCCAAGCTTAGAACTTTAAGCAACAAGACCACCACTTCGAAACCTGGGATTCAG	ENSG00000111956	ENST00000229681	E	I	TNF	Tumor necrosis factor precursor (TNF-alpha) (Tumor necrosis factor ligand superfamily member 2) (TNF-a) (Cachectin). [Source:Uniprot/SWISSPROT;Acc:P01375]	6	ENSMUSG00000024401	ENSRNOG00000000837	0009615:response to virus	0004871:signal transducer activity	0016021:integral to membrane	NM_000594	tumor necrosis factor (TNF superfamily, member 2)	BC028148	7124
2	16	14	16560	LY6G6C	77	169	0.8606				86	212	1.1347						H200015781	TTCCCACTTCCTTCCAGGACCTCCATTGGCTCCTAGAAGGGCTCCCCACTTTGCTTCCTATACTCTGCT	ENSG00000111975	ENST00000229702	E	I	LY6G6C	Lymphocyte antigen 6 complex locus G6C protein precursor (Protein NG24) (UNQ1947/PRO4430). [Source:Uniprot/SWISSPROT;Acc:O95867]	6	ENSMUSG00000007044	ENSRNOG00000000843	-	-	-	NM_025261	lymphocyte antigen 6 complex, locus G6C	-	80740
2	16	15	16644	TBX22	1	38	6.0419			U2	10	129	3.053			U2			H200015799	GACTCCAGTGATCAGTATCTACAAGCACCTAATTCTACCAATCAAATGTTATATGGATTACAGTCACCT	ENSG00000122145	ENST00000241607	E	I	TBX22	T-box transcription factor TBX22 (T-box protein 22). [Source:Uniprot/SWISSPROT;Acc:Q9Y458]	X	ENSMUSG00000031241	ENSRNOG00000002346	0007275:development	0030528:transcription regulator activity	0005622:intracellular	NM_016954	T-box 22	BC014194,AF251684	50945
2	16	16	16656	NP_848927	7017	8602	0.8084		E		5253	7097	1.0861		E		0.937		H200015805	TTATGTGGCGCCAAGAACGAACCTGTTTAACAGCTGTAACCAATGGTACTGATCTATCCATCCAATGTT	ENSG00000147649	ENST00000336273	E	I	NP_848927	LYRIC/3D3; astrocyte elevated gene-1; metadherin; metastasis adhesion protein [Homo sapiens]. [Source:RefSeq;Acc:NM_178812]	8	ENSMUSG00000022255	ENSRNOG00000006870	-	-	-	NM_178812	LYRIC/3D3	BC045642,AK000745	92140
2	16	17	16740	TIMP3	105	89	2.336			U2	78	146	0.7541						H200015823	TTGGGGGTAGAGGCTTCTTAGATTCTCCCAGCATCCGCCTTTCCCTTTAGCCAGTCTGCTGTCCTGAAA	ENSG00000100234	ENST00000266085	E	I	TIMP3	Metalloproteinase inhibitor 3 precursor (TIMP-3) (Tissue inhibitor of metalloproteinases-3) (MIG-5 protein). [Source:Uniprot/SWISSPROT;Acc:P35625]	22	ENSMUSG00000020044	ENSRNOG00000004303	0050953:sensory perception of light	0030234:enzyme regulator activity	0005578:extracellular matrix	NM_000362	tissue inhibitor of metalloproteinase 3 (Sorsby fundus dystrophy, pseudoinflammatory)	U14394	7078
2	16	18	16752	-	1810	1540	1.1602		E		889	1290	1.0136		E		1.0844		H200015829	GACCCCACCCACCTCCCCCCTTACTCTAGGCAACTGACCCACTTTCTGTTTTTATAGGTTGTCTGTTCT	-	-	-	-	-	-	-	-	-	-	-	-	-	-	AK022801	-
2	16	19	16836	-	42	116	0.961				22	151	2.1006			U2			H200015847	ACAGTACTAGAATTGCCTTACCCCTGAGAGTATCAATGATCAGATCATAGTATCAGGTGACTGGGCTAT	-	-	-	-	-	-	-	-	-	-	-	-	-	-	AK022422	-
2	16	20	16848	-	692	934	0.7785		E		935	1176	0.8656		E		0.8209		H200015853	AAAGGGTATCTGATCAAGCCAACAACAGTGACGGAATGCCTCCATACATCTGCAGAATCCTACTGGATG	-	-	-	-	-	-	-	-	-	-	-	-	-	-	-	-
2	16	21	16932	VAX2	273	407	0.8197		M		201	407	1.181		M		0.9839		H200016155	ATACTGGTGCGAGATGCCAAAGGGACAATTCGGGAAATTGTCCTGCCTAAGGGCCTGGACCTGGACCGG	ENSG00000116035	ENST00000234392	T	I	VAX2	Ventral anterior homeobox 2. [Source:Uniprot/SWISSPROT;Acc:Q9UIW0]	2	ENSMUSG00000034777	ENSRNOG00000013261	0050953:sensory perception of light	0030528:transcription regulator activity	0005622:intracellular	NM_012476	ventral anterior homeobox 2	Y17791	25806
2	16	22	16944	-	105	138	1.3559				133	208	0.7569						H200016161	GAAGCGAAGATTTTTTGGACACGCGCCATGGGGGAACGATATTTTCTGGAATCATATTCTTGAGATCCC	-	-	-	-	-	-	-	-	-	-	-	-	-	-	BI518576	-
2	17	1	17028	-	33	24	5.8201			U2	90	150	0.6902						H200016179	GAACTTCAGGTCAATTATTTGACCTCTGTGATTTAGATCACACATCTTATAAGTGGGGGAGCAACTGCT	-	-	-	-	-	-	-	-	-	-	-	-	-	-	-	-
2	17	2	17040	-	438	405	1.2199		M		209	389	1.0745						H200016185	CTGCCAGCTGTCCCACCCTACCTGCAAACAGGTGCTTTCCATGTACTACTTTAAGTGATTCAATAAATG	-	-	-	-	-	-	-	-	-	-	-	-	-	-	-	-
2	17	3	17124	C6orf134	14	88	0.6894				167	284	0.9039						H200016203	TCAGAGCAGTCTAGTTAGGTAGAACAGGGACTTACCAGCTTCCCAAAGGGATCTACTCACCATTGCCAA	ENSG00000137343	ENST00000259888,ENST00000318999,ENST00000329992	E	P	C6orf134	-	6	ENSMUSG00000024426	ENSRNOG00000000809	-	-	-	NM_024909	chromosome 6 open reading frame 134	BC006105	79969
2	17	4	17136	AKR1CL2	301	308	1.1962				234	358	0.8768						H200016209	CTTTCCACATAGAATACTGAGGACGCTTCCCCTTCCTTGTTTCTGCTCAGCCCAGATGCACAGACACTA	ENSG00000165568	ENST00000298375,ENST00000334019,ENST00000345253	E	C	AKR1CL2	aldo-keto reductase family 1, member C-like 2; aldo-keto reductase related protein; aldo-keto reductase loopADR [Homo sapiens]. [Source:RefSeq;Acc:NM_031436]	10	ENSMUSG00000045410	-	-	-	-	NM_031436	aldo-keto reductase family 1, member C-like 2	-	83592
2	17	5	17220	NP_060786	53	68	2.1856			U2	129	198	0.7303						H200016227	CCTTCCAAGTCTCCTGCGCGCGTGTTTTTAAAATAAACTCACCCGAAACGTCCGTAACACACGGACCTC	ENSG00000167487	ENST00000300976	E	I	NP_060786	-	19	ENSMUSG00000055707	ENSRNOG00000020088	-	0005488:binding	-	NM_018316	hypothetical protein FLJ11078	BC026319,AK001940	55295
2	17	6	17232	HES1	19212	16679	1.0843		E		13598	15508	0.9916		E		1.0369		H200016233	CTCCTCCTAAACTCCCCAACCCACCTCTCTTCCCTCCGGACTCTAAACAGGAACTTGAATACTGGGAGA	ENSG00000114315	ENST00000232424	E	I	HES1	Transcription factor HES-1 (Hairy and enhancer of split 1) (Hairy- like) (HHL) (Hairy homolog). [Source:Uniprot/SWISSPROT;Acc:Q14469]	3	ENSMUSG00000022528	ENSRNOG00000001720	0007275:development	0005488:binding	0005622:intracellular	NM_005524	hairy and enhancer of split 1, (Drosophila)	AK000415	3280
2	17	7	17316	NP_653216	182	199	1.2952				169	286	0.9043						H200016535	AAGGCTCTTTGTGGACCCAGATGACCCCACACAGAACAGAAACCGGATCGCAAGCTTCCCAGGATTCCT	ENSG00000167664	ENST00000301272	T	I	NP_653216	-	19	-	-	-	-	-	NM_144615	hypothetical protein MGC23244	BC015655	126259
2	17	8	17328	TSTA3	7432	12040	0.6183		E	D1.5	9039	7632	0.6769		E		0.6469	D1.5	H200016541	CTGACAAGACGACCTACCCGATAGATGAGACCATGATCCACAATGGGCCTCCCCACAACAGCAATTTTG	ENSG00000104522	ENST00000360125,ENST00000312971	T	C	TSTA3	GDP-L-fucose synthetase (EC 1.1.1.271) (FX protein) (Red cell NADP(H)- binding protein) (GDP-4-keto-6-deoxy-D-mannose-3,5-epimerase-4- reductase). [Source:Uniprot/SWISSPROT;Acc:Q13630]	8	ENSMUSG00000022570	ENSRNOG00000009020	0009226:nucleotide-sugar biosynthesis	0050577:GDP-L-fucose synthase activity	0005737:cytoplasm	NM_003313	tissue specific transplantation antigen P35B	AK096752,U58766	7264
2	17	9	17412	-	807	616	1.3512		E		356	761	1.3838		M		1.3674		H200016559	GGGACACAAGAGCCAAACCATATCGCTGCTGTTGTGGGTAATAGGGGAGGTGAAATTGGGGGGACAATT	-	-	-	-	-	-	-	-	-	-	-	-	-	-	AK001503,AL832180	-
2	17	10	17424	C20orf172	1487	2981	0.5108		E	D1.5	2279	1960	0.6148		E	D1.5	0.5604	D1.5	H200016565	AGCTCGAAAACTGTTGAAGCTTCAGCTACAGAACCCACCTGCCATACATGGATCTGGATCTGGATCTTG	ENSG00000149636	ENST00000339439	E	I	C20orf172	-	20	ENSMUSG00000027635	ENSRNOG00000006236	-	-	-	NM_024918	chromosome 20 open reading frame 172	BC026011	79980
2	17	11	17508	TCTEL1	10295	10105	0.9911		E		7630	10126	1.111		E		1.0493		H200016583	TGCAGTCCAGCCTATGGCCTTTCTCCTTTTGTCTCTAGTTCATCCTCTAACCACCAGCCATGAATTCAG	ENSG00000146425	ENST00000275244	E	I	TCTEL1	Cytoplasmic dynein light chain (T-complex testis-specific protein 1 homolog) (Protein CW-1). [Source:Uniprot/SWISSPROT;Acc:Q15763]	6	ENSMUSG00000056252	ENSRNOG00000018207	-	0003774:motor activity	0005868:cytoplasmic dynein complex	NM_006519	t-complex-associated-testis-expressed 1-like 1	AK026669,D50663	6993
2	17	12	17520	KIAA1409	24	133	0.5681			D1.5	31	63	0.4895			D2			H200016589	GACAGCACTAGAATTTTGGAGTAGGGTGACACCCAGCATCCTTCAGCTAATGGCCCATAACAAAGTGAT	ENSG00000133958	ENST00000344699,ENST00000256339	E	C	KIAA1409	-	14	ENSMUSG00000021198	ENSRNOG00000026867	-	-	-	NM_020818	KIAA1409	AB037830	57578
2	17	13	17604	B3GALT3	5	49	0.6859				10	51	0.8738						H200016607	TAGTAGGTCAAAGGGGAGCACTCCTTGCCCCCTGTTCCTGGGTTTATGCAGTTTTCTTTTTAGAGTTTA	ENSG00000169255	ENST00000320474,ENST00000337848	E	P	B3GALT3	Beta-1,3-galactosyltransferase 3 (EC 2.4.1.79) (Beta-1,3-GalTase 3) (Beta3Gal-T3) (b3Gal-T3) (Galactosylgalactosylglucosylceramide beta-D- acetyl-galactosaminyltransferase) (UDP-N- acetylgalactosamine:globotriaosylceramide beta-1,3-N- acetylgalactosaminyltransferase) (Globoside synthase) (Beta-3-Gx-T3) (UNQ531/PRO1074). [Source:Uniprot/SWISSPROT;Acc:O75752]	3	ENSMUSG00000043300	ENSRNOG00000012019	0006464:protein modification	0008376:acetylgalactosaminyltransferase activity	0016021:integral to membrane	NM_003781	UDP-Gal:betaGlcNAc beta 1,3-galactosyltransferase, polypeptide 3	BC028571	8706
2	17	14	17616	ELP3	1167	1406	0.8438		E		1060	1087	0.6965		E		0.7666		H200016613	TGCAGTATCCTCCCTGGCAGAACACGGAGAATCAGGATTTCTTAAATACTCAACAGAGAGGCTGAGCAG	ENSG00000134014	ENST00000256398	E	I	ELP3	elongation protein 3 homolog [Homo sapiens]. [Source:RefSeq;Acc:NM_018091]	8	ENSMUSG00000022031	ENSRNOG00000014291	0006793:phosphorus metabolism	0016410:N-acyltransferase activity	0016469:proton-transporting two-sector ATPase complex	NM_018091	elongation protein 3 homolog (S. cerevisiae)	AK001284,BX648011	55140
2	17	15	17700	TLR8	101	162	1.0863				45	75	0.4658			D2			H200016915	GGAGCCAGTGTTACAGCATTCTCAGTATTTGAGGCTACGGCAGCGGATCTGTAAGAGCTCCATCCTCCA	ENSG00000101916	ENST00000218032,ENST00000311912	E	C	TLR8	Toll-like receptor 8 precursor. [Source:Uniprot/SWISSPROT;Acc:Q9NR97]	X	ENSMUSG00000040522	ENSRNOG00000004249	0009615:response to virus	0005488:binding	0016021:integral to membrane	NM_016610,NM_138636	toll-like receptor 8	AF246971,AY358296	51311
2	17	16	17712	DLG3	24	53	1.769			U1.5	10	69	1.3244						H200016921	TGATTGAGTCTAACAGGGACTTCCCGGGGTTAAGTGACGATTATTATGGAGCAAAGAACCTGAAAGGAC	ENSG00000082458	ENST00000194900	T	I	DLG3	Presynaptic protein SAP102 (Synapse-associated protein 102) (Neuroendocrine-DLG) (NE-DLG) (Discs, large homolog 3). [Source:Uniprot/SWISSPROT;Acc:Q92796]	X	ENSMUSG00000000881	ENSRNOG00000002767	0050794:regulation of cellular process	0016776:phosphotransferase activity, phosphate group as acceptor	-	NM_021120	discs, large homolog 3 (neuroendocrine-dlg, Drosophila)	U49089	1741
2	17	17	17796	-	216	234	1.232				161	297	0.9853						H200016939	CAGCCCAGAGCAAGCCATGAGTCCACATCACATGCTGGCTATGTTAGTTCATTTCCTCTGAAGTTACAT	-	-	-	-	-	-	-	-	-	-	-	-	-	-	AB033088	23345
2	17	18	17808	PITPNM2	101	181	0.9489				97	204	0.9668						H200016945	TAACTGTTGCAGTGAAAGTGCAATATCTGACCCCCCTGCTCCCAGCAGGAAGTTGCTTGGCCCGACAAT	ENSG00000090975	ENST00000280562	E	I	PITPNM2	phosphatidylinositol transfer protein, membrane-associated 2; PYK2 N-terminal domain-interacting receptor 3; retinal degeneration B alpha 2 (Drosophila) [Homo sapiens]. [Source:RefSeq;Acc:NM_020845]	12	ENSMUSG00000029406	ENSRNOG00000001075	0008152:metabolism	0043169:cation binding	0016021:integral to membrane	-	-	AB040890	57605
2	17	19	17892	C20orf67	436	612	0.7894		M		434	558	0.7912		M		0.7903		H200016963	CTGTCCCCAAGTCCTCACCTCAAACTCCCTCCAAGTCCCATGTATATAGGTCCTGATGCCTTCCCAACC	ENSG00000100982	ENST00000252072	E	I	C20orf67	-	20	ENSMUSG00000039849	ENSRNOG00000016870	-	-	-	NM_022104	chromosome 20 open reading frame 67	AK056553	63935
2	17	20	17904	SEC23A	822	969	0.8773		E		814	1337	1.1547		E		1.0065		H200016969	CGTTTCCTCCTTTCAAAAGTCAACCCTTCACAGACTCATAATAATATGTATGCCTGGGGGCAGGAGTCT	ENSG00000100934	ENST00000307712	T	I	SEC23A	Protein transport protein Sec23A (SEC23-related protein A). [Source:Uniprot/SWISSPROT;Acc:Q15436]	14	ENSMUSG00000020986	ENSRNOG00000004657	0045045:secretory pathway	0005488:binding	0030138:COPII-coated vesicle	NM_006364	Sec23 homolog A (S. cerevisiae)	X97064,AK127355	10484
2	17	21	17988	OBFC1	951	958	1.0138		E		880	1247	0.9846		E		0.9991		H200016987	AGAGCTTTTACCAGCAGGAGCTGGAAATGGTGGAGTCTTTGCTGTCCCTTGCCAATCAGCCTGTGATTC	ENSG00000107960	ENST00000224950	E	I	OBFC1	oligonucleotide/oligosaccharide-binding fold containing 1 [Homo sapiens]. [Source:RefSeq;Acc:NM_024928]	10	ENSMUSG00000042694	ENSRNOG00000020376	-	0005488:binding	-	NM_024928	oligonucleotide/oligosaccharide-binding fold containing 1	-	79991
2	17	22	18000	-	88	94	1.9706			U1.5	82	145	0.7138						H200016993	CCTGGTGCCAGTGATTTTATCTGGGCATGGAAAATGCCACTTGCTTCTGTGGAAGAGACACTTAAAAGA	-	-	-	-	-	-	-	-	-	-	-	-	-	-	AK025003	-
2	18	1	18084	HRBL	129	236	0.8251				101	276	1.3797						H200017295	CCAACCCCTTCTTGTAGCACTGTGTTTTTGGGGGGCCTCTTCCCTGCCTTCTGGGGCCCC	ENSG00000106351	ENST00000300176	E	I	HRBL	HIV-1 Rev binding protein-like protein (Rev/Rex activation domain binding protein-related) (RAB-R). [Source:Uniprot/SWISSPROT;Acc:O95081]	7	ENSMUSG00000029722	ENSRNOG00000001404	0050790:regulation of enzyme activity	-	-	NM_006076	HIV-1 Rev binding protein-like	-	3268
2	18	2	18096	PPP3R1	206	276	0.9948				152	220	0.7204						H200017301	CCTCTGCTTGAGGAGAAAGTCTAGTTCATTGCTACTGCCAAGAGCTAGTTCTTGTGTTCATATAGTAAC	ENSG00000115953	ENST00000234310	E	I	PPP3R1	-	2	ENSMUSG00000033953	ENSRNOG00000022857	-	0046872:metal ion binding	-	NM_000945	protein phosphatase 3 (formerly 2B), regulatory subunit B, 19kDa, alpha isoform (calcineurin B, type I)	BC027913	5534
2	18	3	18180	-	528	583	0.9786		M		243	341	0.7934						H200017319	AGACAGACATCTCTGCTAGCTGGACAGCCAGGTGGACCCCCTAAGTTAGTCAGATTACTAGACAGATAT	-	-	-	-	-	-	2	-	-	-	-	-	NM_014369	protein tyrosine phosphatase, non-receptor type 18 (brain-derived)	X79568	26469
2	18	4	18192	-	2820	2490	1.1063		E		1902	2827	1.1184		E		1.1123		H200017325	AGAAGGCACCCAGCCATCCTGACCCAGCGAGGAGCCAACTATCCCAAATATACCTGGGTGAAATATACC	-	-	-	-	-	-	-	-	-	-	-	-	-	-	X67325	3429
2	18	5	18276	-	14	93	0.6474			D1.5	89	200	1.0261						H200017343	GCTTAATTGATGCCGGCTTGTCACGTGAACAAGCCTATGATACGGTGCAACCATTGACAGCACGTTCAT	-	-	-	-	-	-	-	-	-	-	-	-	-	-	-	-
2	18	6	18288	KIAA1772	84	158	0.9934				90	168	0.8049						H200017349	TCAAGAGCCCTATTTTCACTCCTTCCAGTGGTCGACATGAGCACGGACTCCTAAACCTTTTCCACGCCA	ENSG00000141449	ENST00000269218,ENST00000261536	E	C	KIAA1772	-	18	ENSMUSG00000042942	ENSRNOG00000023492	-	-	-	NM_024935	KIAA1772	-	80000
2	18	7	18372	-	193	153	1.8378			U1.5	215	275	0.6867						H200017367	GGGGAGGGAGTCGACCAGTGCTTGTCTTTGCAGAACTGCTGGTGGACTGA	-	-	-	-	-	-	-	-	-	-	-	-	-	-	-	-
2	18	8	18384	-	12	81	0.6994				60	110	0.6267			D1.5			H200017373	AGACACAAGTATTCTGGGTCATTTACAGTTAGTTCTCTAGGACTGAGAAGCTGCATCTCTCTACTACAA	-	-	-	-	-	-	-	-	-	-	-	-	-	-	-	-
2	18	9	18468	-	12	103	0.5218			D1.5	57	154	1.0373						H200017675	TAGAATAATGACAAGTGAGTTGTTTTGCCAGTTATCCACTGCTGCAAAAACGGTGCCTTGCAAAGAAGC	-	-	-	-	-	-	-	-	-	-	-	-	-	-	-	-
2	18	10	18480	-	454	504	0.9984		M		298	423	0.8455		M		0.9188		H200017681	GATGAGAGAACTGAAAGGTGTGCACACGTTAGTAACAAGGAGGCCTGGTGACCGCCTAAGCGTCCAATC	-	-	-	-	-	-	-	-	-	-	-	-	-	-	BM717451	-
2	18	11	18564	CCL28	101	160	1.1018				90	214	1.1042						H200017699	TCCTTCATGTCAAGCGCAGAAGAATCTGTGTCAGCCCGCACAACCATACTGTTAAGCAGTGGATGAAAG	ENSG00000151882	ENST00000281629,ENST00000361115	E	C	CCL28	Small inducible cytokine A28 precursor (CCL28) (Mucosae-associated epithelial chemokine) (MEC) (CCK1 protein). [Source:Uniprot/SWISSPROT;Acc:Q9NRJ3]	5	-	ENSRNOG00000017547	0050874:organismal physiological process	0005125:cytokine activity	0005576:extracellular	NM_019846,NM_148672	chemokine (C-C motif) ligand 28	AF110384	56477
2	18	12	18576	-	22	109	0.6946				40	71	0.4785			D2			H200017705	AACTCATGTGTTCAGCTCAAGACTCCACAGGAATTCAACCCCCAGAAAGACATAAACTTGGAGTCCGTC	-	-	-	-	-	-	5	-	-	-	-	-	NM_020227	PR domain containing 9	AF275816	56979
2	18	13	18660	Q9P145	31	57	1.9434			U1.5	20	80	0.9695						H200017723	CACATAAGTTTAGGCTACTCTGCTGGATAAAGAGGCCATCTCAAAGAGCACTGAGACATCAGACAAGTA	ENSG00000197679	ENST00000358211	E	I	Q9P145	-	1	-	-	-	-	-	-	-	-	-
2	18	14	18672	-	2854	2433	1.1439		E		2061	2415	0.8626		E		0.9933		H200017729	AGACTTTCTCTAGAAAACACTAATGATGGACAACTTTTTGGTGTCATCAATGAGTTGGCTACTACCTTG	-	-	-	-	-	-	-	-	-	-	-	-	-	-	AK025431	253981
2	18	15	18756	-	46	138	0.8072				56	132	0.857						H200017747	GGAATAGCTTAGGTGCAGAGTAAGCCTCCTGAAAAGATGACAAAATCAGCTTAATGCAGAATCGTGGGG	-	-	-	-	-	-	-	-	-	-	-	-	-	-	-	-
2	18	16	18768	-	11	55	0.9915				19	66	0.7643						H200017753	TCCTGCCCAACCAGTAAGTCAAAGACTGGAATTTGAACCCCAAGATAGTTCTCTAAGGGTGGGAAATCC	-	-	-	-	-	-	-	-	-	-	-	-	-	-	-	-
2	18	17	18852	NP_699199	46	88	1.4316				60	176	1.1911						H200018055	GGCACACGAAGATTCCGGATGAGGATGAGAGTGAGGTGACATCCTCCGCCAGCGAAAAGCTGGGCAGAC	ENSG00000177291	ENST00000321660	E	I	NP_699199	connexin40.1 [Homo sapiens]. [Source:RefSeq;Acc:NM_153368]	10	ENSMUSG00000036855	ENSRNOG00000018407	0007154:cell communication	0005215:transporter activity	0005922:connexon complex	NM_153368	connexin40.1	AJ414564	219770
2	18	18	18864	OR2B6	94	219	0.7174				18	154	2.5295			U2			H200018061	TGGTTGTCTACCCTGACTCTCCAGCTGCCACTCTGTGACCCCTATGTGATAGATCACTTTCTCTGTGAA	ENSG00000124657	ENST00000244623	E	I	OR2B6	Olfactory receptor 2B6 (Olfactory receptor 6-31) (OR6-31) (Hs6M1-32). [Source:Uniprot/SWISSPROT;Acc:P58173]	6	ENSMUSG00000043312	ENSRNOG00000000737	0050874:organismal physiological process	0004871:signal transducer activity	0016021:integral to membrane	NM_012367	olfactory receptor, family 2, subfamily B, member 6	-	26212
2	18	19	18948	-	1426	1459	0.9796		E		750	1223	1.1324		E		1.0532		H200018079	GTCCCGCCCTCAGCAGCCACGCACTGCCTGTAAAGTCCCCTGTCCTGCCCTGTAGGTGGAATCTATACC	ENSG00000175911	ENST00000321930		I	-	-	-	-	-	-	-	-	-	-	AF218021	-
2	18	20	18960	-	75	199	0.6953				26	175	2.2972			U2			H200018085	ACCCAGAACCTCATGAGTTCAGCACTGAAGGCGTCGAAGTGATAAATGCTTGCTCCCAGAGAAGCATCT	-	-	-	-	-	-	-	-	-	-	-	-	-	-	AF202635,CR749384	-
2	18	21	19044	-	114	105	2.0091			U2	58	146	0.9448						H200018103	CTAGAATAAATGCCTAATCCGTCAGTGTGCAGACATTGTCACACATCCACAAGCATCAAGAACATTTAG	-	-	-	-	-	-	-	-	-	-	-	-	-	-	AF132201	-
2	18	22	19056	-	60	142	0.9234				54	165	1.1961						H200018109	ATGCATCCATACTATGGATTATGCAGGAGTTTAAATGAATGGGGTGACCCTCTCAGTACTGGGAAGGAA	-	-	-	-	-	-	-	-	-	-	-	-	-	-	AF035297	-
2	19	1	19140	KPNA4	1696	1385	1.2097		E		1457	2220	1.1274		E		1.1678		H200018127	TTGGTTTCAATTCATCTGCCAATGTACCAACAGAAGGGTTCCAGTTTTAGAAAGATGTTGTGGAAGTTA	ENSG00000186432	ENST00000334256	E	I	KPNA4	Importin alpha-4 subunit (Karyopherin alpha-4 subunit) (Qip1 protein). [Source:Uniprot/SWISSPROT;Acc:O00629]	3	ENSMUSG00000027782	ENSRNOG00000010768	0008152:metabolism	0005215:transporter activity	0005622:intracellular	NM_002268	karyopherin alpha 4 (importin alpha 3)	AB002533,BC034493	3840
2	19	2	19152	PDZRN4	14	46	1.509			U1.5	108	183	0.7685						H200018133	AGTGACCACTGTATGACCGAATGAATGGAATGCATGCGACTGATTTTAGGAGGATGCTACCAGTTTCGG	ENSG00000165966	ENST00000298919	E	I	PDZRN4	PDZ domain containing RING finger 4; IMAGE5767589 [Homo sapiens]. [Source:RefSeq;Acc:NM_013377]	12	ENSMUSG00000036218	ENSRNOG00000022844	-	0005488:binding	-	NM_013377	PDZ domain containing RING finger 4	AL133067,AK131554	29951
2	19	3	19236	-	42	60	2.1833			U2	169	250	0.7598						H200018435	CACCCTGCATTGGGACTTCATGAGACTGTGAATAACTACAGTAAACCAGATGTGCAAGAAGCCAGAGTC	-	-	-	-	-	-	-	-	-	-	-	-	-	-	AL832654,AK022191	-
2	19	4	19248	-	31	40	2.9697			U2	119	219	0.891						H200018441	CAGTTGTTCAAGCTCTAGACCTCAAAGTCATTCTTAACATGTCTCTTGGCCTCATCTCATATACTGAAC	-	-	-	-	-	-	-	-	-	-	-	-	-	-	AK022653	-
2	19	5	19332	-	1707	1280	1.3137		E		1254	2067	1.2168		E		1.2643		H200018459	AGTTTAGAGAAGAACATAAACGACCTGATGAAGCTGAAAACACAGCCCAAGAATTTCATGAAGCATACA	-	-	-	-	-	-	-	-	-	-	-	-	-	-	AK023839	-
2	19	6	19344	-	25	40	2.6011			U2	90	146	0.669			D1.5			H200018465	TGTCCGTGTAGGGTCATCAGTTACACATGTACCAGTCTGATGTGGGATGATGGTAGTAAGGGACCCTGT	-	-	-	-	-	-	-	-	-	-	-	-	-	-	AK024132	-
2	19	7	19428	-	9	73	0.6193			D1.5	75	121	0.6038			D1.5			H200018483	AAGTGCTAACTGTTGAGGCACATGTTACTTCCCAGGCTTTACCAAGTGGCTGCTTAACGTCGACAGCAT	-	-	-	-	-	-	-	-	-	-	-	-	-	-	AK024558	-
2	19	8	19440	-	83	99	1.7603			U1.5	156	246	0.8075						H200018489	ATGTGTAACTGTGCCGAGGCCAGCCTATAGCTCCCGAAGCCATTAGTTTAATAGCACCATTTGTGGAAA	-	-	-	-	-	-	-	-	-	-	-	-	-	-	AK024583	-
2	19	9	19524	-	14	73	0.8603				63	226	1.6148			U1.5			H200018507	ATTTGCCATTATCTGTCACAGTGACTTATCAGGCTGAGCCCTGTCTTTGTTCATATAATCCAAATGATT	-	-	-	-	-	-	-	-	-	-	-	-	-	-	AK024873	-
2	19	10	19536	NP_945147	3	16	1.8575			U1.5	23	112	1.3675						H200018513	CTATCCACCCTCTGGATCCCAATATTGAGATCTTATCCTCAGGGAATCCTCACTTAGACCCCTGTAACA	ENSG00000163564	ENST00000343545	E	I	NP_945147	interferon-inducible protein X alpha 1 isoform [Homo sapiens]. [Source:RefSeq;Acc:NM_152501]	1	ENSMUSG00000060058	ENSRNOG00000021941	-	-	-	-	-	AK024890	149628
2	19	11	19620	-	3382	2756	1.1937		E		2076	3023	1.1		E		1.1459		H200018815	ACTGTCGCTGAATCAATATGACCTGACTTAAAGCAGAAACAGCCAGGCGTGGTGGCTGACACCTGTTAT	ENSG00000152439	ENST00000282292	E	I	-	-	19	-	-	-	-	-	NM_198542	similar to hypothetical protein FLJ23233	AK057209	374928
2	19	12	19632	NP_689710	77	76	2.3706			U2	121	120	0.4019			D2			H200018821	TCTAGCTGTGAAATGACTGTTCTAAAAGAGCCCTGCCGGACTTTGGCAGTCTGTAAGAAGACCTGAGTT	ENSG00000177493	ENST00000324654	E	I	NP_689710	-	1	-	-	-	-	-	NM_152497	hypothetical protein FLJ32206	AK056768	149421
2	19	13	19716	-	271	315	1.072				152	167	0.5078			D1.5			H200018839	TCCTTGTTCTCCCGCACCTTCACTATAATTAAGGATACCAGCTCATATGGGGATATTTCTAAAAATTAG	-	-	-	-	-	-	-	-	-	-	-	-	-	-	-	-
2	19	14	19728	-	711	689	1.0785		M		523	795	0.9947		M		1.0358		H200018845	TTGAAGAGGGGGTTTTGTTCCTTTTTCATTTTCAAGGTTTACGCACTGCCTCTCTAAGCTGGCCTCAGG	-	-	-	-	-	-	7	-	-	-	-	-	NM_017715	zinc finger protein 3 (A8-51)	AK000223	7551
2	19	15	19812	ZBTB37	31	136	0.6492			D1.5	26	96	1.0185						H200018863	TAGCCCACGACATAATACCCCAAAGGGAAACCGGCGAGGTCAGGTTAGTGCTGTGCTGGATATCAGAGA	ENSG00000185278	ENST00000327714	E	I	ZBTB37	zinc finger and BTB domain containing 37 [Homo sapiens]. [Source:RefSeq;Acc:NM_032522]	1	ENSMUSG00000043467	ENSRNOG00000026907	-	0046872:metal ion binding	0005622:intracellular	NM_032522	zinc finger and BTB domain containing 37	AK057310	84614
2	19	16	19824	TBLR_HUMAN	1468	1474	0.9969		E		928	1604	1.2445		E		1.1138		H200018869	GAGTATCTGGCACTTGAATTCCTGCTTTTATTGCTGGAGGTCCACATGTGTGGTTGACCTCTGTTATTG	ENSG00000177565	ENST00000314694	E	I	TBLR_HUMAN	F-box-like/WD-repeat protein TBLR1 (Nuclear receptor corepressor/HDAC3 complex subunit TBLR1) (TBL1-related protein 1). [Source:Uniprot/SWISSPROT;Acc:Q9BZK7]	3	ENSMUSG00000027630	ENSRNOG00000011216	0006351:transcription, DNA-dependent	0004871:signal transducer activity	0005622:intracellular	NM_024665	transducin (beta)-like 1X-linked receptor 1	AF268193,BX648935	79718
2	19	17	19908	RNF34	2897	2993	0.9536		E		2328	2843	0.9108		E		0.932		H200018887	ACTGTGCCATCATGGACTAGGCTCTGAGGACGACATGGACACAAGCAGTCTGAATTCTTCAAGGTCCCA	ENSG00000170633	ENST00000361234,ENST00000354795	E	C	RNF34	ring finger protein 34 isoform 2; RING finger protein RIFF; FYVE-RING finger protein MOMO [Homo sapiens]. [Source:RefSeq;Acc:NM_025126]	12	ENSMUSG00000029474	ENSRNOG00000001331	0008152:metabolism	0046872:metal ion binding	0000151:ubiquitin ligase complex	NM_025126,NM_194271	ring finger protein 34	AF306709	80196
2	19	18	19920	-	31	136	0.6492			D1.5	19	94	1.2672						H200018893	CTGGAACAAGCTCCACCTGGAAGCAGAATACATAGCACATGCTGCACTATAAAAGTCATTCGTTTAAGC	-	-	-	-	-	-	-	-	-	-	-	-	-	-	AK024353	-
2	19	19	20004	-	133	321	0.5927			D1.5	126	213	0.8206						H200019195	CCATATGCAAGAAACTCTCTGAGCTCTCCTCGCCCAAAACCGCAGCTATCCTTTTGTGGTTTGGTATTA	-	-	-	-	-	-	-	-	-	-	-	-	-	-	BC064982	-
2	19	20	20016	-	240	354	0.8558				150	257	0.8809						H200019201	GGGTGGGAGACCTGGGGGGACTCCATGTGGATAAAAGGGATTGCATGATGTCTTCATATGGGGAATAAT	-	-	-	-	-	-	-	-	-	-	-	-	-	-	-	-
2	19	21	20100	-	59	68	2.3247			U2	32	107	0.9929						H200019219	TGTATTTAGTTGAGGCGCGAGCATGGCATTAAAGAACATGGGCTTGGGAAACCGTAATGGCAGATTTCG	-	-	-	-	-	-	-	-	-	-	-	-	-	-	AF339766	-
2	19	22	20112	TRIM51	1803	1884	0.9512		E		1157	1434	0.8745		E		0.912		H200019225	ACATCACTTGGAAAGGCTGCGAAAGGAGGGCGAGGACATTTTTCAGCAACTCAATGAAAGCAAAGCCAG	ENSG00000124900,ENSG00000166007,ENSG00000173827,ENSG00000182053,ENSG00000166013	ENST00000244891,ENST00000309470,ENST00000311917,ENST00000332682,ENST00000298970,ENST00000333972,ENST00000356225,ENST00000359967,ENST00000334042,ENST00000359592,ENST00000339646,ENST00000342319	E	M	TRIM51	tripartite motif-containing 51 [Homo sapiens]. [Source:RefSeq;Acc:NM_032681]	11	-	-	-	-	-	NM_032681,XM_374920,XM_374917,XM_208060	tripartite motif-containing 51	BC005014,CN265001	84767
2	20	1	20196	-	1067	775	1.3866		E		723	842	0.7665		E		1.0309		H200019243	CTCATCTCCCTGTCTGTAAGGACCCTCACACTCACTATTCTTGGGGAAGTGGCTGGTGGGGAGAAATTA	-	-	-	-	-	-	-	-	-	-	-	-	-	-	AB051442	85370
2	20	2	20208	NP_660351	55	72	2.0884			U2	170	304	0.964						H200019249	CTGCACAAGGTCACCTTGTGACTTGGAGGATTCTCCAGGTAAAAGCAGCCGTATTGGGGGAAGGCCTCT	ENSG00000171671	ENST00000307548	E	I	NP_660351	-	11	-	-	-	-	-	NM_145308	hypothetical protein BC004224	BC004224	220070
2	20	3	20292	-	18	60	1.2649				143	233	0.8178						H200019267	GCACCCTGTGCACAACTGTACATATTTGCCCTAGTGTACACTAAACCACATGACAAAATAGGTTGGAGG	-	-	-	-	-	-	-	-	-	-	-	-	-	-	AF274942	-
2	20	4	20304	-	24	62	1.4534				93	260	1.3815						H200019273	CCACGATCACAGCAGGCGAATAATATCAATATGCATAGATTAGTATCTCCTGGCTTGGGA	-	-	-	-	-	-	-	-	-	-	-	-	-	-	-	-
2	20	5	20388	-	173	230	1.0557				280	405	0.854		M				H200019575	ATTCCAGAAGAGGGCATGCTGACAGTTAACAGGCACATGGGAAAAGTGGTCAAACATGAGTAGCCATCA	-	-	-	-	-	-	-	-	-	-	-	-	-	-	BC007626	-
2	20	6	20400	BZW2	60	84	1.7945			U1.5	148	226	0.7585						H200019581	GAGGTTTAAACCTTTGCTTCCTAATTGGAAAAGGATTAAGAAAATGCTGGGTATGGTAACTCATGCCTG	ENSG00000136261	ENST00000310524	E	I	BZW2	basic leucine zipper and W2 domains 2; HSPC028 protein [Homo sapiens]. [Source:RefSeq;Acc:NM_014038]	7	ENSMUSG00000020547	ENSRNOG00000005096	0006413:translational initiation	0045182:translation regulator activity	-	-	-	AK027837	28969
2	20	7	20484	-	92	79	2.5158			U2	73	198	1.1846						H200019599	ATGCTTGTTGGCCTCAACTGTGACTTGTACCAGCGTTCACAGAATACTGCACTGAACCTCAAATCTTGT	-	-	-	-	-	-	-	-	-	-	-	-	-	-	BC005846	-
2	20	8	20496	-	1770	2101	0.842		E		1165	1467	0.892		E		0.8666		H200019605	CGATCTGCGGTGGTGGCAGAGGCTTACAAGAAACACTAACGGGACATGGGAACCAATTGAGGATCAGGG	-	-	-	-	-	-	-	-	-	-	-	-	-	-	BC002708	5663
2	20	9	20580	ELL	251	262	1.2296				175	361	1.1619						H200019623	CGAGAGTCTCTCTCCTTTGGGACCCCCGGGTTCCCAGAGCTCCGAGGAAACTGATCCTTCATGTTTCAA	ENSG00000105656	ENST00000262809	E	I	ELL	RNA polymerase II elongation factor ELL (Eleven-nineteen lysine-rich leukemia protein). [Source:Uniprot/SWISSPROT;Acc:P55199]	19	-	ENSRNOG00000019824	0008151:cell growth and/or maintenance	0030528:transcription regulator activity	0005622:intracellular	NM_006532	elongation factor RNA polymerase II	-	8178
2	20	10	20592	-	1551	726	2.0842		E	U2	627	1701	1.9836		E	U1.5	2.0333	U2	H200019629	TATAAGAGGTCCATGGGCTGGAATCTGATGAGGTTGTATGATGGCTGCTGGGCAGCACCTCCTAACTTC	-	-	-	-	-	-	12	-	-	-	-	-	NM_015899	pleckstrin homology domain containing, family A (phosphoinositide binding specific) member 9	AF103731	51054
2	20	11	20676	-	938	583	1.6329		E	U1.5	602	923	1.026		E		1.2944		H200019647	TGTCAGCCTTGCAAATACCATTCTCAGAGGTTTCGTGTCATGGGGGGAGTAGCCGCCTCAGATGCACCC	-	-	-	-	-	-	-	-	-	-	-	-	-	-	AK056435	84498
2	20	12	20688	-	125	84	2.7895			U2	97	196	0.9261						H200019653	CAGATACCACCATCTACGTTAGGGTGTCCTTGCAGGGTGTCTGAGCTAAACTTCACCAAATAATAGCTG	-	-	-	-	-	-	-	-	-	-	-	-	-	-	-	-
2	20	13	20772	-	12	44	1.4411				20	142	2.0885			U2			H200019955	TAATCTCCACTCATGCATTCCTACTGCTTGGAGTAGCTGTACTGGTAAATACTACTGTAGGAGTATCTG	-	-	-	-	-	-	7	-	-	-	-	-	NM_152745	neurexophilin 1	AB047362	30010
2	20	14	20784	-	123	205	0.945				99	200	0.9345						H200019961	GCCTGGGTGAGGAAGTCTTGGGATTCCCCTGGGAAATGGAAAACTGTGCAGCAGGACCCTATGTTGCTT	-	-	-	-	-	-	-	-	-	-	-	-	-	-	BC009838	60481
2	20	15	20868	TTBK1	351	408	1.0053		M		135	249	0.9323						H200019979	CCTCTGTAAAAGTGTCACACCACCTCCCTCAGCACTTCCCCATCACAACAACCTATGTCACTGACTCAG	ENSG00000146216	ENST00000259750	E	I	TTBK1	-	6	ENSMUSG00000015599	ENSRNOG00000018416	0043170:macromolecule metabolism	0005488:binding	-	XM_166453	tau tubulin kinase 1	AB058758	84630
2	20	16	20880	-	57	24	8.4577			U2	65	99	0.5069			D1.5			H200019985	TCACAGACAAATGGAGAAACGGGACAACTTGTCCATCGTTTCACTGTACCAGCTCCTGTAGTGATAATA	-	-	-	-	-	-	4	-	-	-	-	-	NM_002100	glycophorin B (includes Ss blood group)	-	2994
2	20	17	20964	-	60	130	1.0343				47	99	0.6494			D1.5			H200020003	AGGAAAATACATTTTTTATTCCTTCAATTGTTGAACCTTTCCTCCACCCTCAGGAGTTGTGAACAGATG	-	-	-	-	-	-	-	-	-	-	-	-	-	-	AK023323,AK128463	56898
2	20	18	20976	-	272	276	1.243				279	372	0.7755						H200020009	CCGCCTAGAACTGTAAAATGTCTTGGACGCATGCTCCCCGCTTTCCCCTTCCATGGCTGTAGACAAAAC	-	-	-	-	-	-	-	-	-	-	-	-	-	-	AK025188	-
2	20	19	21060	Q8NA04	49	157	0.7196				21	119	1.5968			U1.5			H200020027	CGGCTGGGCTTAAGGCAGATCTACTATTCAATGAATGTTGAGGTGACTGATAAGGGAAATGTTCCTGAA	ENSG00000198446	ENST00000360041	E	I	Q8NA04	-	7	ENSMUSG00000045185	ENSRNOG00000013551	-	-	-	-	-	AK093303	-
2	20	20	21072	JPH2	249	293	1.0819				160	317	1.0786						H200020033	AGGAGTCCAACATTGCTCGCACTTTGGCCAGGGAGCTGGCTCCGGACTTCTACCAGCCAGGTCCGGAAT	ENSG00000149596	ENST00000278973	T	I	JPH2	Junctophilin 2 (Junctophilin type 2) (JP-2). [Source:Uniprot/SWISSPROT;Acc:Q9BR39]	20	ENSMUSG00000017817	ENSRNOG00000008170	-	-	0016529:sarcoplasmic reticulum	NM_020433	junctophilin 2	BC043206	57158
2	20	21	21156	-	88	136	1.2291				44	151	1.2309						H200020335	TTTCACTGGATCCCATCAACTGGCTCTCGGCCTTGATAAGAAAATCTGGGTCTAGCCTCGCCTCAACAC	-	-	-	-	-	-	-	-	-	-	-	-	-	-	BC014643	-
2	20	22	21168	Q86XT6	48	55	2.661			U2	43	136	1.0857						H200020341	GCCCAGGGCTTTTCATGGTAATGTTAGACAGCTCAGTCTCGGAAATAAGTGTGCCTTCGAGTCCAAGTA	ENSG00000131697	ENST00000253998	E	I	Q86XT6	NPHP4 protein. [Source:Uniprot/SPTREMBL;Acc:Q86XT6]	1	ENSMUSG00000039577	ENSRNOG00000011967	-	-	-	-	-	-	-
2	21	1	21252	ZNF511	5093	4945	1.0084		E		4520	6050	1.057		E		1.0324		H200020359	TTGGTCAGGGTGCCGCTCGAGGATTTAAAAGCAACAAGAAGAAAACCAAACAATGCTGATAGACTCAGA	ENSG00000198546	ENST00000361518,ENST00000361402,ENST00000359035	E	C	ZNF511	zinc finger protein 511 [Homo sapiens]. [Source:RefSeq;Acc:NM_145806]	10	ENSMUSG00000025470	ENSRNOG00000018272	-	0046872:metal ion binding	0005622:intracellular	NM_145806	zinc finger protein 511	BC015139	118472
2	21	2	21264	-	22	-11	0.3702			D2	185	231	0.6364			D1.5			H200020365	GATGCAGATTGTTAGCGGTAAATGGTACCTGGATTCCAACCTCAGTTCTCCACTGCAGTTGGGGAGATC	-	-	-	-	-	-	-	-	-	-	-	-	-	-	AK001146	-
2	21	3	21348	-	448	604	0.8196		M		286	539	1.1602		M		0.9751		H200020383	AACACAGTGGAAGGCAGGAACGTAACTCACTGCCTTTTAGATGCAAAGACTAATAGACACGTTCTCCTA	-	-	-	-	-	-	-	-	-	-	-	-	-	-	AK026099	-
2	21	4	21360	-	55	238	0.454			D2	270	271	0.5436			D1.5			H200020389	AATGTGGTGAATACCTCGCTGCTTTTGGAAAGTGTGTTCTGGAACTCCTCAAACTTCTCTGTGTATAGG	-	-	-	-	-	-	-	-	-	-	-	-	-	-	L15344	-
2	21	5	21444	MST1	327	288	1.377				205	468	1.373		M				H200020407	AGCCTTGATGCCATATGCCTTGGGGAGGACAAAACTTCTTGTCAGACATAAAGCCATGTTTCCTCTTTA	ENSG00000173531	ENST00000308124	E	I	MST1	Hepatocyte growth factor-like protein precursor (Macrophage stimulatory protein) (MSP) (Macrophage stimulating protein). [Source:Uniprot/SWISSPROT;Acc:P26927]	3	ENSMUSG00000032591	ENSRNOG00000019680	0050874:organismal physiological process	0004263:chymotrypsin activity	-	NM_020998	macrophage stimulating 1 (hepatocyte growth factor-like)	BC048330	4485
2	21	6	21456	NP_079305	33354	23804	1.2789		E		18976	23145	1.1043		E		1.1884		H200020413	GGGCAGAGACTTGTTGCATCTTTGTCCCCAGCAAAGGCTACATGTTACCTCCTTCAATTGATAATAAAC	ENSG00000152082	ENST00000281871	E	I	NP_079305	-	2	ENSMUSG00000022671	ENSRNOG00000001834	-	-	-	NM_025029	hypothetical protein FLJ14346	BC014255	80097
2	21	7	21540	-	9	81	0.553			D1.5	64	150	0.9087						H200020715	TAGTTTTGTAGCATGAAGCCTGAGCATTGTCCAAAGTTTGGAAATGTGAACGCTGATAGTCACATCTGT	-	-	-	-	-	-	-	-	-	-	-	-	-	-	AK057207	55075
2	21	8	21552	-	77	150	0.9997				126	142	0.4846			D2			H200020721	ATCCGAGAAGTACACTCACCTCTCACAAGCGCACAGAGCCTTCCTCACGGTCTTTCCTCTGCCTTCCCG	-	-	-	-	-	-	-	-	-	-	-	-	-	-	AK057162	55764
2	21	9	21636	-	153	123	2.0058			U2	135	263	0.9966						H200020739	CCTCCTGGTGGCAAGCCTCTTCTCCCTCTAGTAACCAAGCTGGGGTGCTTCCTCTTGCCCAGATTTGTG	-	-	-	-	-	-	-	-	-	-	-	-	-	-	AK056965	80755
2	21	10	21648	-	1	11	47.3978			U2	25	68	0.6538			D1.5			H200020745	GGAGAGTAGATAAAAGAGGCAAGTGGTTGCATTTCTTTGAGTCTGCTCAGTCTTTGCTGAATCCACATT	-	-	-	-	-	-	-	-	-	-	-	-	-	-	-	-
2	21	11	21732	-	1134	559	2.0206		E	U2	513	1019	1.3499		E		1.6515	U1.5	H200020763	GAAAGGTCACTTCCCTGCTGAATGTCTCCCGACCCCCGCCTGCTACTGACTACAGGATCTTGCACTGCC	-	-	-	-	-	-	-	-	-	-	-	-	-	-	AK056708	64285
2	21	12	21744	NP_872322	5	27	1.3717				37	48	0.2982			D2			H200020769	AGGGTTTCCCTCCTTCACAGACCAATCTGAGTGGCCTTTGTCTATTTCCCCTCTTGAGAGTGGGAGCAG	ENSG00000162456	ENST00000294445	E	I	NP_872322	-	1	-	-	-	-	-	NM_182516	hypothetical protein FLJ32011	AK056573	148930
2	21	13	21828	-	4937	3971	1.2068		E		2896	3723	0.9761		E		1.0853		H200020787	TAGGAAGTGAGCACCTCTGCCTGGCTGCTGTGCAATCTTCCAAGTGTGAAGTGACAGCCTTTCTGCAGG	-	-	-	-	-	-	-	-	-	-	-	-	-	-	AK056289	-
2	21	14	21840	-	168	218	1.0986				147	202	0.6619			D1.5			H200020793	ACTCCCCACTGCCTTTGCCCCCTCTGGAAACTGCTTCTGAGGCTGAAACTTTGGATATTAATGAGCAAG	-	-	-	-	-	-	-	-	-	-	-	-	-	-	-	-
2	21	15	21924	NP_788954	585	619	1.0089		M		327	516	0.9666		M		0.9875		H200021095	TATCTCCAGGCTGGACCACCTTCTACATGTCCACGTCCCCAAACAGGACGTACACCCAAGCCATGGTGG	ENSG00000162391	ENST00000294370,ENST00000302250	E	C	NP_788954	hyporthetical protein MGC27169 [Homo sapiens]. [Source:RefSeq;Acc:NM_176782]	1	ENSMUSG00000034871	ENSRNOG00000007799	-	-	-	NM_176782	hyporthetical protein MGC27169	AY358629,BC015993	338094
2	21	16	21936	-	559	907	0.6614		E	D1.5	669	708	0.6784		M		0.6698	D1.5	H200021101	GGTGTGTACGAGAAGCCTCTTAGATTTAGTCTTTCATATCAAGGCTCTTGCTGAAAATCCTGGCACAGC	-	-	-	-	-	-	-	-	-	-	-	-	-	-	AK056395	-
2	21	17	22020	MUC6	3575	4297	0.8256		E		3298	3168	0.7114		E		0.7664		H200021119	CAGCAGCCTGTCCTTGGGAGGGGGCGTCACCCGGTCAGAGACTCCAAATAAACCGGTTCTTGTCAAGGC	ENSG00000184956	ENST00000328975	E	I	MUC6	Mucin (Fragment). [Source:Uniprot/SPTREMBL;Acc:Q14394]	11	ENSMUSG00000048191	ENSRNOG00000019764	-	0005198:structural molecule activity	0005576:extracellular	XM_290540	mucin 6, gastric	U97698	4588
2	21	18	22032	-	14	12	6.8023			U2	21	102	1.273						H200021125	TACGTATTCCGGATTAGCAACCCAGGAACCCATCACTTCTGAAGACTCTAAACTGTGCTGTCATTTTGT	-	-	-	-	-	-	2	-	-	-	-	-	NM_001005526	splicing factor 3b, subunit 1, 155kDa	AK057684	23451
2	21	19	22116	C6orf89	801	879	0.9442		E		530	727	0.8838		M		0.9135		H200021143	ATCTAGCTGGAAGCATCAAAAGTCCCTCTGTATGACCCGGTGTAGGAAAGAGGGTTGTCAGGATGAGAA	ENSG00000198663	ENST00000359359,ENST00000355190	E	C	C6orf89	-	6	ENSMUSG00000052712	ENSRNOG00000000524	-	-	-	-	-	AK001957,BX647220	-
2	21	20	22128	POLR2K	280	249	1.422				193	336	0.9674						H200021149	CTAGCCGGGTTGTATTTGGAAACGCGGAGTGAGTTTTTCCGTGCTGTGTAGGGGCTAACAATGGACACC	ENSG00000147669	ENST00000353107	T	I	POLR2K	DNA-directed RNA polymerases I, II, and III 7.0 kDa polypeptide (EC 2.7.7.6) (ABC10-alpha) (RPB7.0) (RPB10alpha) (RPABC4). [Source:Uniprot/SWISSPROT;Acc:P53803]	8	ENSMUSG00000056989	ENSRNOG00000010408	0006383:transcription from Pol III promoter	0046872:metal ion binding	0005666:DNA-directed RNA polymerase III complex	NM_005034	polymerase (RNA) II (DNA directed) polypeptide K, 7.0kDa	-	5440
2	21	21	22212	-	31	77	1.3298				32	73	0.5901			D1.5			H200021167	GAATTGGTTCCTTCTGATGAACTGTGAACTTCCTTGGGTTACCCAACAGGGGACTTATGGTCCCTGTCA	-	-	-	-	-	-	-	-	-	-	-	-	-	-	AK054984	-
2	21	22	22224	NTAN1	49	103	1.2332				40	90	0.6532			D1.5			H200021173	GAGGACCAATGATTAGCATTTATGATGCAGAGACAGAACAACTTCGTATAGGACCGTACTCCTGGACAC	ENSG00000157045	ENST00000287706	T	I	NTAN1	Protein N-terminal asparagine amidohydrolase (EC 3.5.1.-) (Protein NH2-terminal asparagine deamidase) (N-terminal Asn amidase) (NTN- amidase) (PNAD) (Protein NH2-terminal asparagine amidohydrolase) (PNAA). [Source:Uniprot/SWISSPROT;Acc:Q96AB6]	16	ENSMUSG00000022681	ENSRNOG00000003293	-	0003824:catalytic activity	-	NM_173474	N-terminal asparagine amidase	BC017336,AK092915	123803
2	22	1	22308	Blank	120914	44206	2.3132	NC	E	U2	59231	89510	1.5877	NC	E	U1.5	1.9164	U1.5
2	22	2	22320	Blank	18	50	1.5754	NC		U1.5	52	118	0.7688	NC
2	22	3	22404	Blank	9	97	0.4429	NC		D2	67	155	0.9152	NC
2	22	4	22416	Blank	11	49	1.1235	NC			22	60	0.6033	NC		D1.5
2	22	5	22500	Blank	5	38	0.9229	NC			23	116	1.4024	NC
2	22	6	22512	Blank	5	0	0.462	NC		D2	10	40	0.6321	NC		D1.5
2	22	7	22596	Blank	9	-16	2.4635	NC		U2	135	352	1.4294	NC
2	22	8	22608	Blank	7	44	0.9679	NC			13	117	2.2427	NC		U2
2	22	9	22692	EIF4A2	18254	19031	0.9098		E		11531	16827	1.2896		E		1.0832		H200008181	TGCTAAGTGTGAACTGGACCCTGTTGCTAAGCCCCAGCAAGCAATCCTAGGTAGGGTTTAATCCCCAGT	ENSG00000156976	ENST00000356531,ENST00000323963	E	C	EIF4A2	Eukaryotic initiation factor 4A-II (eIF4A-II) (eIF-4A-II). [Source:Uniprot/SWISSPROT;Acc:Q14240]	3	ENSMUSG00000022884	ENSRNOG00000001815	0006413:translational initiation	0045182:translation regulator activity	0016281:eukaryotic translation initiation factor 4F complex	NM_001967	eukaryotic translation initiation factor 4A, isoform 2	AL117412	1974
2	22	10	22704	TUBA1	42475	43395	0.8942		E		30708	25593	0.7528		E		0.8205		H200019704	AAGAAGGAGAGGAATACTAATTATCCATTCCTTTTGGCCCTGCAGCATGTCATGCTCCCAGAATTTCAG	ENSG00000123416	ENST00000309003,ENST00000336023	E	C	TUBA1	Tubulin alpha-1 chain (Alpha-tubulin 1). [Source:Uniprot/SWISSPROT;Acc:P05209]	12	ENSMUSG00000023004	ENSRNOG00000004559	0046785:microtubule polymerization	0005488:binding	0045298:tubulin	NM_006082	tubulin, alpha, ubiquitous	K00558,AK094717	10376
2	22	11	22788	EIF4A2	10882	11563	0.9156		E		7427	12410	1.4393		E		1.148		H200008181	TGCTAAGTGTGAACTGGACCCTGTTGCTAAGCCCCAGCAAGCAATCCTAGGTAGGGTTTAATCCCCAGT	ENSG00000156976	ENST00000356531,ENST00000323963	E	C	EIF4A2	Eukaryotic initiation factor 4A-II (eIF4A-II) (eIF-4A-II). [Source:Uniprot/SWISSPROT;Acc:Q14240]	3	ENSMUSG00000022884	ENSRNOG00000001815	0006413:translational initiation	0045182:translation regulator activity	0016281:eukaryotic translation initiation factor 4F complex	NM_001967	eukaryotic translation initiation factor 4A, isoform 2	AL117412	1974
2	22	12	22800	TUBA1	41788	44314	0.8631		E		32668	29031	0.8147		E		0.8386		H200019704	AAGAAGGAGAGGAATACTAATTATCCATTCCTTTTGGCCCTGCAGCATGTCATGCTCCCAGAATTTCAG	ENSG00000123416	ENST00000309003,ENST00000336023	E	C	TUBA1	Tubulin alpha-1 chain (Alpha-tubulin 1). [Source:Uniprot/SWISSPROT;Acc:P05209]	12	ENSMUSG00000023004	ENSRNOG00000004559	0046785:microtubule polymerization	0005488:binding	0045298:tubulin	NM_006082	tubulin, alpha, ubiquitous	K00558,AK094717	10376
2	22	13	22884	EIF4A2	16645	18206	0.8723		E		9941	15168	1.3371		E		1.08		H200008181	TGCTAAGTGTGAACTGGACCCTGTTGCTAAGCCCCAGCAAGCAATCCTAGGTAGGGTTTAATCCCCAGT	ENSG00000156976	ENST00000356531,ENST00000323963	E	C	EIF4A2	Eukaryotic initiation factor 4A-II (eIF4A-II) (eIF-4A-II). [Source:Uniprot/SWISSPROT;Acc:Q14240]	3	ENSMUSG00000022884	ENSRNOG00000001815	0006413:translational initiation	0045182:translation regulator activity	0016281:eukaryotic translation initiation factor 4F complex	NM_001967	eukaryotic translation initiation factor 4A, isoform 2	AL117412	1974
2	22	14	22896	TUBA1	28617	31521	0.8454		E		23715	21143	0.7918		E		0.8182		H200019704	AAGAAGGAGAGGAATACTAATTATCCATTCCTTTTGGCCCTGCAGCATGTCATGCTCCCAGAATTTCAG	ENSG00000123416	ENST00000309003,ENST00000336023	E	C	TUBA1	Tubulin alpha-1 chain (Alpha-tubulin 1). [Source:Uniprot/SWISSPROT;Acc:P05209]	12	ENSMUSG00000023004	ENSRNOG00000004559	0046785:microtubule polymerization	0005488:binding	0045298:tubulin	NM_006082	tubulin, alpha, ubiquitous	K00558,AK094717	10376
2	22	15	22980	EIF4A2	13078	14244	0.8862		E		8656	14056	1.4152		E		1.1199		H200008181	TGCTAAGTGTGAACTGGACCCTGTTGCTAAGCCCCAGCAAGCAATCCTAGGTAGGGTTTAATCCCCAGT	ENSG00000156976	ENST00000356531,ENST00000323963	E	C	EIF4A2	Eukaryotic initiation factor 4A-II (eIF4A-II) (eIF-4A-II). [Source:Uniprot/SWISSPROT;Acc:Q14240]	3	ENSMUSG00000022884	ENSRNOG00000001815	0006413:translational initiation	0045182:translation regulator activity	0016281:eukaryotic translation initiation factor 4F complex	NM_001967	eukaryotic translation initiation factor 4A, isoform 2	AL117412	1974
2	22	16	22992	TUBA1	32676	36288	0.834		E		32102	28212	0.803		E		0.8184		H200019704	AAGAAGGAGAGGAATACTAATTATCCATTCCTTTTGGCCCTGCAGCATGTCATGCTCCCAGAATTTCAG	ENSG00000123416	ENST00000309003,ENST00000336023	E	C	TUBA1	Tubulin alpha-1 chain (Alpha-tubulin 1). [Source:Uniprot/SWISSPROT;Acc:P05209]	12	ENSMUSG00000023004	ENSRNOG00000004559	0046785:microtubule polymerization	0005488:binding	0045298:tubulin	NM_006082	tubulin, alpha, ubiquitous	K00558,AK094717	10376
2	22	17	23076	obs	1110	1757	0.6486	NC	E	D1.5	1124	1027	0.6144	NC	E	D1.5	0.6313	D1.5
2	22	18	23088	obs	121	199	0.9654	NC			106	263	1.2379	NC
2	22	19	23172	obs	24898	21539	1.0751	NC	E		13669	14923	0.9443	NC	E		1.0076
2	22	20	23184	obs	975	664	1.4883	NC	E		585	682	0.7428	NC	M		1.0514
2	22	21	Blank	Blank	3	5	6.5984	NC		U2	0	13	0.0361	NC		D2
2	22	22	Blank	Blank	0	-42	1.6047	NC		U1.5	2	-5	1.6422	NC		U1.5
3	1	1	60	H-ACTB	81492	60576	1.0627	PC	S		60656	48960	0.8262	PC	E		0.8262									housekeeping gene,positive control
3	1	2	72	H-GAPD	120910	56454	1.5599	PC	E	U1.5	77845	89480	1.1805	PC	S		1.5599	U1.5								housekeeping gene,positive control
3	1	3	156	H-LDHA	103563	24277	2.8405	PC	E	U2	24849	73844	2.5898	PC	E	U2	2.7123	U2								housekeeping gene,positive control
3	1	4	168	H-RPS9	84816	65858	1.0218	PC	S		58664	50984	0.883	PC	E		0.883									housekeeping gene,positive control
3	1	5	252	Hex	51	120604	0.0014	PC	E	D2	82	89447	390.484	PC	E	U2										spot and immobilization positive control
3	1	6	264	50%DMSO	11	229	0.2137	NC		D2	23	296	3.4958	NC		U2										hybridization negative control,spot solution
3	1	7	444	Y1	32559	77044	0.4073	PC	E	D2	60020	19010	0.3421	PC	E	D2	0.3733	D2								Yeast intergenic sequence 1, spike RNA
3	1	8	456	Y2	22743	51067	0.4322	PC	E	D2	34431	13076	0.3851	PC	E	D2	0.408	D2								Yeast intergenic sequence 2, spike RNA
3	1	9	540	Y3	7940	16262	0.4906	PC	E	D2	10390	4906	0.424	PC	E	D2	0.4561	D2								Yeast intergenic sequence 3, spike RNA
3	1	10	552	Y4	1433	2741	0.5578	PC	E	D1.5	1772	1304	0.5524	PC	E	D1.5	0.5551	D1.5								Yeast intergenic sequence 4, spike RNA
3	1	11	636	Y5	6224	91284	0.0906	PC	E	D2	60383	4045	0.0794	PC	E	D2	0.0848	D2								Yeast intergenic sequence 5, spike RNA
3	1	12	648	Y6	45430	7942	3.7821	PC	E	U2	7139	36004	3.7898	PC	E	U2	3.7859	U2								Yeast intergenic sequence 6, spike RNA
3	1	13	732	Y7	8040	24811	0.3439	PC	E	D2	17106	6008	0.3358	PC	E	D2	0.3398	D2								Yeast intergenic sequence 7, spike RNA
3	1	14	744	Y8	18302	13468	1.1407	PC	E		11249	13769	1.0444	PC	E		1.0915									Yeast intergenic sequence 8, spike RNA
3	1	15	828	DLX2	524	1162	0.5179		B	D1.5	276	293	0.6369			D1.5			H200000112	ATTATTAGCCTGGACTTGGACACAGAGTTTGTAAATAAAGGTGTCTGTGCAGATTTTCCCACTGATTTA	ENSG00000115844	ENST00000234198	E	I	DLX2	Homeobox protein DLX-2. [Source:Uniprot/SWISSPROT;Acc:Q07687]	2	ENSMUSG00000023391	ENSRNOG00000001519	0009653:morphogenesis	0030528:transcription regulator activity	0005622:intracellular	NM_004405	distal-less homeo box 2	CR592469	1746
3	1	16	840	-	25	250	0.2958			D2	60	204	1.2481						H200000118	GTGAGGATCCATTCAGCCTGCCAGCTCTGGCTGGTCAGAGACAAGGCAGAACTTTTGGAAAAACAAAGA	-	-	-	-	-	-	-	-	-	-	-	-	-	-	U08336	6939
3	1	17	924	AFM	23	204	0.3544			D2	36	192	1.5844			U1.5			H200000136	TCTCTTGGCGAGAAAATGGTGACAGCTTTCACTACTTGCTGTACGCTAAGTGAAGAGTTTGCCTGTGTT	ENSG00000079557	ENST00000226355	E	I	AFM	Afamin precursor (Alpha-albumin) (Alpha-Alb). [Source:Uniprot/SWISSPROT;Acc:P43652]	4	ENSMUSG00000029369	ENSRNOG00000002878	0008151:cell growth and/or maintenance	0005215:transporter activity	0005615:extracellular space	NM_001133	afamin	-	173
3	1	18	936	ADRA1D	3011	2237	1.2103		E		1330	1987	1.0449		E		1.1246		H200000142	CCCTGCTGGACTCAGGTGCCCAGAACTCTTTTCTTAGAAGGGAGAGGCTGCGGGCTCCGTGGGGCCTTT	ENSG00000171873	ENST00000305905	E	I	ADRA1D	Alpha-1D adrenergic receptor (Alpha 1D-adrenoceptor) (Alpha 1D- adrenoreceptor) (Alpha-1A adrenergic receptor) (Alpha adrenergic receptor 1a). [Source:Uniprot/SWISSPROT;Acc:P25100]	20	ENSMUSG00000027335	ENSRNOG00000021256	0050794:regulation of cellular process	0004936:alpha-adrenergic receptor activity	0016021:integral to membrane	NM_000678	adrenergic, alpha-1D-, receptor	-	146
3	1	19	1020	CPA3	37	272	0.3303			D2	35	138	1.0861						H200000160	AGATAACTATCGGGGCTCTGCACCAGAGTCCGAGAAAGAGACGAAAGCTGTCACTAATTTCATTAGAAG	ENSG00000163751	ENST00000296046	E	I	CPA3	Mast cell carboxypeptidase A precursor (EC 3.4.17.1) (MC-CPA) (Carboxypeptidase A3). [Source:Uniprot/SWISSPROT;Acc:P15088]	3	ENSMUSG00000001865	ENSRNOG00000011181	0019538:protein metabolism	0008237:metallopeptidase activity	0030141:secretory granule	NM_001870	carboxypeptidase A3 (mast cell)	BC012613	1359
3	1	20	1032	IL12A	218	327	0.8406				128	272	1.0338						H200000166	ATGTGGATTAAGAACTAGGGAGGGGGAAAGAAGGATGGGACTATTACATCCACATGATACCTCTGATCA	ENSG00000168811	ENST00000305579	E	I	IL12A	Interleukin-12 alpha chain precursor (IL-12A) (Cytotoxic lymphocyte maturation factor 35 kDa subunit) (CLMF p35) (NK cell stimulatory factor chain 1) (NKSF1). [Source:Uniprot/SWISSPROT;Acc:P29459]	3	ENSMUSG00000027776	ENSRNOG00000009468	0016064:humoral defense mechanism (sensu Vertebrata)	0005126:hematopoietin/interferon-class (D200-domain) cytokine receptor binding	0005615:extracellular space	NM_000882	interleukin 12A (natural killer cell stimulatory factor 1, cytotoxic lymphocyte maturation factor 1, p35)	M65291,BC035571	3592
3	1	21	1116	PFKFB1	159	305	0.7146				101	261	1.1692						H200000184	AAGAAGTCCTCCGCAACTCCCAAACAAGCCTCGCTTGCTGGCCGCAACCAAGGAGCTATCTAGCTCTGG	ENSG00000158571	ENST00000289537	E	I	PFKFB1	6-phosphofructo-2-kinase/fructose-2,6-biphosphatase 1 (6PF-2-K/Fru- 2,6-P2ASE liver isozyme) [Includes: 6-phosphofructo-2-kinase (EC 2.7.1.105); Fructose-2,6-bisphosphatase (EC 3.1.3.46)]. [Source:Uniprot/SWISSPROT;Acc:P16118]	X	ENSMUSG00000025271	ENSRNOG00000000165	0043170:macromolecule metabolism	0016740:transferase activity	-	NM_002625	6-phosphofructo-2-kinase/fructose-2,6-biphosphatase 1	X52638	5207
3	1	22	1128	-	48	280	0.3697			D2	41	288	2.3883			U2			H200000190	AGCTGGGGGACACTTTCGAGCTCCCAGCTCCAGCTTCGTCTCACCTTGAGTTAGGCTGAGCACAGGCAT	-	-	-	-	-	-	-	-	-	-	-	-	-	-	-	-
3	2	1	1212	NP_710163	751	825	0.9323		E		478	748	1.0061		M		0.9685		H200000492	GTTTAAATATCACCTCACTGTGGCCCAGGTTCGAGGAGGGATGGTGTTTGAGCTAGCCAATTCCATAGT	ENSG00000134612,ENSG00000086205	ENST00000257034,ENST00000256999,ENST00000356696	E	M	NP_710163	prostate-specific membrane antigen-like protein; glutamate carboxypeptidase III; N-acetylated-alpha-linked-acidic dipeptidase [Homo sapiens]. [Source:RefSeq;Acc:NM_153696]	11	ENSMUSG00000001773	ENSRNOG00000013770	0019538:protein metabolism	0003824:catalytic activity	-	NM_153696,NM_004476	prostate-specific membrane antigen-like	AF261715,M99487	219595
3	2	2	1224	CRYAB	20	154	0.4618			D2	44	267	2.0844			U2			H200000498	CCAGTTCTTCGGAGAGCACCTGTTGGAGTCTGATCTTTTCCCGACGTCTACTTCCCTGAGTCCCTTCTA	ENSG00000109846	ENST00000227251	E	I	CRYAB	Alpha crystallin B chain (Alpha(B)-crystallin) (Rosenthal fiber component) (Heat-shock protein beta-5) (HspB5). [Source:Uniprot/SWISSPROT;Acc:P02511]	11	ENSMUSG00000032060	ENSRNOG00000010524	0050953:sensory perception of light	0005488:binding	0005737:cytoplasm	NM_001885	crystallin, alpha B	S45630	1410
3	2	3	1308	-	191	278	0.8874				156	357	1.2006						H200000516	GCCACACTAGAGATTCTGCATGGCGTGGAGGACAAAGTTTCAGCACGTTCTGCCTCTCCTAATACTTTA	-	-	-	-	-	-	-	-	-	-	-	-	-	-	X73617	-
3	2	4	1320	TPO	95	253	0.6172			D1.5	111	338	1.4445						H200000522	GGAGCAGCTCACTTGCACCCAGGAAGGATGGGATTTCCAGCCTCCCCTCTGCAAAGATGTGAACGAGTG	ENSG00000115705	ENST00000345913,ENST00000349624,ENST00000337415,ENST00000329066	T	P	TPO	Thyroid peroxidase precursor (EC 1.11.1.8) (TPO). [Source:Uniprot/SWISSPROT;Acc:P07202]	2	ENSMUSG00000020673	ENSRNOG00000004646	0006950:response to stress	0046872:metal ion binding	0016021:integral to membrane	NM_175719,NM_175722,NM_175720,NM_000547	thyroid peroxidase	M17755,J02969	7173
3	2	5	1404	EPS8	593	811	0.7786		E		580	805	0.9179		E		0.8454		H200000540	GTCATTCAGGGCATAGCTCACTGTAGGCTAGCCTCTGCTTACTTAAGTCTCTTCTCTGACATACTCAAT	ENSG00000151491	ENST00000281172	E	I	EPS8	Epidermal growth factor receptor kinase substrate EPS8. [Source:Uniprot/SWISSPROT;Acc:Q12929]	12	ENSMUSG00000015766	ENSRNOG00000007047	0008151:cell growth and/or maintenance	0004871:signal transducer activity	-	NM_004447	epidermal growth factor receptor pathway substrate 8	BC030010,U12535	2059
3	2	6	1416	WAS	139	243	0.8193				108	299	1.2931						H200000546	GCTTTTGGATCAAATCCGGCAGGGAATTCAGCTGAACAAGACCCCTGGGGCCCCAGAGAGCTCAGCGCT	ENSG00000015285	ENST00000316166	T	I	WAS	Wiskott-Aldrich syndrome protein (WASp). [Source:Uniprot/SWISSPROT;Acc:P42768]	X	ENSMUSG00000031165	ENSRNOG00000005676	0007275:development	0030234:enzyme regulator activity	0015629:actin cytoskeleton	NM_000377	Wiskott-Aldrich syndrome (eczema-thrombocytopenia)	U12707	7454
3	2	7	1500	NEK3	274	454	0.7257		M		424	639	0.9553		M		0.8326		H200000564	TAGAACTCCTGTAAGTTTTTGAACTCAAGGGAGAAGGTATAGTGGAATGAGTGTGAGCATCGGGCTTTG	ENSG00000136098	ENST00000258597,ENST00000339406	E	C	NEK3	Serine/threonine-protein kinase Nek3 (EC 2.7.1.37) (NimA-related protein kinase 3) (HSPK 36). [Source:Uniprot/SWISSPROT;Acc:P51956]	13	ENSMUSG00000031478	ENSRNOG00000012757	0000280:nuclear division	0005488:binding	0005622:intracellular	NM_152720,NM_002498	NIMA (never in mitosis gene a)-related kinase 3	Z29067,AK131359	4752
3	2	8	1512	CXCL10	43	196	0.5137			D1.5	23	243	2.7083			U2			H200000570	CTACCCTGGCACTATAATGTAAGCTCTACTGAGGTGCTATGTTCTTAGTGGATGTTCTGACCCTGCTTC	ENSG00000169245	ENST00000306602	E	I	CXCL10	Small inducible cytokine B10 precursor (CXCL10) (10 kDa interferon- gamma induced protein) (Gamma-IP10) (IP-10) [Contains: CXCL10(1-73)]. [Source:Uniprot/SWISSPROT;Acc:P02778]	4	ENSMUSG00000034855	ENSRNOG00000022256	0050794:regulation of cellular process	0030234:enzyme regulator activity	0005625:soluble fraction	NM_001565	chemokine (C-X-C motif) ligand 10	X02530,BC010954	3627
3	2	9	1596	NP_653177	857	623	1.3226		E		405	990	1.5078		E	U1.5	1.4122		H200000872	ACCTGTCATGGAACGTTACACCTCTGCAGTTTCCATGGTCAAACCTCACATGGTCAAGGCTGTTTGTAC	ENSG00000135469	ENST00000308197,ENST00000257927	T	C	NP_653177	-	12	ENSMUSG00000039914	-	-	-	-	NM_144576	hypothetical protein FLJ32452	AK057003,BC073923	93058
3	2	10	1608	TRAM1	15327	10943	1.1812		E		8208	12967	1.2902		E		1.2345		H200000878	TTCCCCATTTCTCACTTGTGTCACCAGCTGTTTGTGCCATTTTTAGTGTAAAAGTTGCAGACCTATTAG	ENSG00000067167	ENST00000262213	E	I	TRAM1	Translocation associated membrane protein 1. [Source:Uniprot/SWISSPROT;Acc:Q15629]	8	ENSMUSG00000025935	ENSRNOG00000007892	0006612:protein-membrane targeting	0004871:signal transducer activity	0016021:integral to membrane	NM_014294	translocation associated membrane protein 1	BC032018,BC000687	23471
3	2	11	1692	VAV2	3513	3002	1.0636		E		1905	2336	0.8907		E		0.9733		H200000896	GGGAACGTTCGGCCTCCAGAGCCTCCAGCCGGTCCCCAGCTTCCTGTGCTTCCTACAACTTTTCTTTTC	ENSG00000160293	ENST00000325440	T	I	VAV2	Vav-2 protein. [Source:Uniprot/SWISSPROT;Acc:P52735]	9	ENSMUSG00000009621	ENSRNOG00000007422	0007154:cell communication	0005488:binding	-	-	-	S76992	7410
3	2	12	1704	-	392	580	0.753		M		187	336	0.9847						H200000902	CAGGTAGCTATCCCTCCCATGTCATTAGTAATCCTTTAGGATTTAAGGTACAACTGGACAGCATCATTC	-	-	-	-	-	-	-	-	-	-	-	-	-	-	AK055687	157
3	2	13	1788	-	672	589	1.1342		M		424	841	1.2411		E		1.1864		H200000920	TCCCGGGGTTTCCCGCCGCACTTAGTGTGTTCCTTCAGGCTAGTGAGGTTTCATTCTGTTTATTTGCAA	-	-	-	-	-	-	-	-	-	-	-	-	-	-	AB018306	9922
3	2	14	1800	NP_065750	127	313	0.5977			D1.5	170	407	1.2893		M				H200000926	TTTCATACTCTTCCCAGGGATTAGTGATGGAGGTGAGGTCTCCCTAATCATGGTAAAGTGTTAACCTTC	ENSG00000143614	ENST00000317289	E	I	NP_065750	Transcriptional repressor p66 beta (p66/p68). [Source:Uniprot/SWISSPROT;Acc:Q8WXI9]	1	ENSMUSG00000042390	ENSRNOG00000015553	0006351:transcription, DNA-dependent	0030528:transcription regulator activity	0005622:intracellular	NM_020699	transcription repressor p66 beta component of the MeCP1 complex	AB032976,AF411836	57459
3	2	15	1884	APBA1	739	755	0.9931		M		239	383	0.9358						H200000944	CTCTGAGTTTATCTGTGGGAATGTGGTAGTACCCAGGGCCAGCCCACGTCATTAAGGTTATGCACTGCC	ENSG00000107282	ENST00000265381	E	I	APBA1	Amyloid beta A4 precursor protein-binding family A member 1 (Neuron- specific X11 protein) (Neuronal Munc18-1-interacting protein 1) (Mint- 1) (Adapter protein X11alpha). [Source:Uniprot/SWISSPROT;Acc:Q02410]	9	ENSMUSG00000024897	ENSRNOG00000014928	0016043:cell organization and biogenesis	0005488:binding	0030135:coated vesicle	NM_001163	amyloid beta (A4) precursor protein-binding, family A, member 1 (X11)	AF047347	320
3	2	16	1896	CIAPIN1	1175	1490	0.8074		E		823	1098	0.9135		E		0.8588		H200000950	TTAGTGTCACGCACAAATGGGGCTATTCCTACGCTTAGAATAGGGCTTGTCTGCCCACTTTAGAAGAGT	ENSG00000005194	ENST00000219043,ENST00000356811	E	C	CIAPIN1	cytokine induced apoptosis inhibitor 1 [Homo sapiens]. [Source:RefSeq;Acc:NM_020313]	16	ENSMUSG00000031781	ENSRNOG00000016234	-	-	-	NM_020313	cytokine induced apoptosis inhibitor 1	AF248964	57019
3	2	17	1980	ZNF161	2819	2357	1.0964		E		1568	2406	1.0819		E		1.0891		H200001252	CAATGAGACCTGTAGAGAGCATGCCTTTCTTGCCCCAAGCTTTGCCTACATCACCGCCTTGGTAAACAG	ENSG00000136451	ENST00000258963	E	I	ZNF161	Zinc finger protein 161 (Putative transcription factor DB1). [Source:Uniprot/SWISSPROT;Acc:Q14119]	17	ENSMUSG00000018377	ENSRNOG00000009819	0009605:response to external stimulus	0046872:metal ion binding	0005622:intracellular	NM_007146	zinc finger protein 161	D28118,BX648862	7716
3	2	18	1992	ARHGEF12	530	533	1.0248		M		256	549	1.2649		M		1.1385		H200001258	AGTGAGGTAGGCCAGCTTTTATGACGCACCTGAAGATAACTTTGGTTTTAATCCTACCCTAAATGAAGC	ENSG00000196914	ENST00000357059,ENST00000356641	E	P	ARHGEF12	Rho guanine nucleotide exchange factor 12 (Leukemia-associated RhoGEF). [Source:Uniprot/SWISSPROT;Acc:Q9NZN5]	11	ENSMUSG00000059495	ENSRNOG00000021803	0008151:cell growth and/or maintenance	0005488:binding	-	NM_015313	Rho guanine nucleotide exchange factor (GEF) 12	AF180681	23365
3	2	19	2076	-	535	467	1.164		M		365	540	0.9231		M		1.0366		H200001276	CTGTTACCAAACAGGTGGCTGAGATGAGAGGGCAACCCAAGCCTAACGCCCTTCAGTGGCCTTGCATCA	-	-	-	-	-	-	-	-	-	-	-	-	-	-	AL355688	-
3	2	20	2088	SLC7A11	28	168	0.4963			D2	72	167	0.887						H200001282	CTGGGCTGATTTATCTTCGATACAAATGCCCAGATATGCATCGTCCTTTCAAGGTGCCACTGTTCATCC	ENSG00000151012	ENST00000280612,ENST00000360200	T	C	SLC7A11	Cystine/glutamate transporter (Amino acid transport system xc-) (xCT) (Calcium channel blocker resistance protein CCBR1). [Source:Uniprot/SWISSPROT;Acc:Q9UPY5]	4	ENSMUSG00000027737	ENSRNOG00000010210	0015849:organic acid transport	0015359:amino acid permease activity	0016021:integral to membrane	NM_014331	solute carrier family 7, (cationic amino acid transporter, y+ system) member 11	AB026891,AJ277882	23657
3	2	21	2172	FAM18B	4186	3537	1.0694		E		2410	3480	1.0587		E		1.064		H200001300	AGAAAGTATGTGTTGGCACTAGAAACATTGTCAAGATTTGTTCTGTGGTGTAGGTATGCACATTCCATA	ENSG00000171928	ENST00000307767	E	I	FAM18B	Protein FAM18B (NPD008) (CGI-148). [Source:Uniprot/SWISSPROT;Acc:Q9NYZ1]	17	ENSMUSG00000014177	ENSRNOG00000016597	-	-	0016021:integral to membrane	NM_016078	family with sequence similarity 18, member B	AK128119	51030
3	2	22	2184	PAFAH1B3	3011	3309	0.8618		E		2438	2571	0.7888		E		0.8245		H200001306	CGGTTCGTGGCTGACAGCAAAGATAAGGAACCCGAAGTCGTCTTCATCGGGGACTCCTTGGTCCAGCTC	ENSG00000079462	ENST00000262890	E	I	PAFAH1B3	Platelet-activating factor acetylhydrolase IB gamma subunit (EC 3.1.1.47) (PAF acetylhydrolase 29 kDa subunit) (PAF-AH 29 kDa subunit) (PAF-AH gamma subunit) (PAFAH gamma subunit). [Source:Uniprot/SWISSPROT;Acc:Q15102]	19	ENSMUSG00000005447	ENSRNOG00000020481	0043170:macromolecule metabolism	0003824:catalytic activity	0005625:soluble fraction	NM_002573	platelet-activating factor acetylhydrolase, isoform Ib, gamma subunit 29kDa	D63391,BM904583	5050
3	3	1	2268	GORASP2	1559	1774	0.8737		E		1613	1691	0.7618		E		0.8158		H200001324	CTTTGAACCATTCTTTGGAATTGGCGTGGTATATTTAACCACGGGAGCGTGTCTGGAAACGCAAACTAT	ENSG00000115806	ENST00000234160	E	I	GORASP2	golgi reassembly stacking protein 2; golgi reassembly stacking protein 2, 55 kDa [Homo sapiens]. [Source:RefSeq;Acc:NM_015530]	2	ENSMUSG00000014959	ENSRNOG00000023386	-	0005488:binding	-	NM_015530	golgi reassembly stacking protein 2, 55kDa	AL117430,AK023201	26003
3	3	2	2280	MOXD1	450	504	0.9514		M		250	435	1.0267		M		0.9883		H200001330	TCCAGATCAAAGACAGGCCGTGTGAGCCAGTCCAGGAGGGTGTAAGTTCTGAATGGTTCCTTGCTGACT	ENSG00000079931	ENST00000336749	E	I	MOXD1	monooxygenase, DBH-like 1 [Homo sapiens]. [Source:RefSeq;Acc:NM_015529]	6	ENSMUSG00000020000	ENSRNOG00000015321	0006725:aromatic compound metabolism	0046872:metal ion binding	-	NM_015529	monooxygenase, DBH-like 1	AY007239,CR624520,AL080058	26002
3	3	3	2364	K196_HUMAN	6608	7052	0.867		E		4783	5426	0.9002		E		0.8834		H200001632	GGAGGCAGCTGGCATTCACAACCCACTGAATAAGATATACATAACAACAAAGCGCTTACCCTATTTTCC	ENSG00000164961	ENST00000318410	T	I	K196_HUMAN	-	8	ENSMUSG00000022350	ENSRNOG00000009739	-	-	-	NM_014846	KIAA0196 gene product	D83780	9897
3	3	4	2376	KE72_HUMAN	2385	2100	1.0601		E		1239	1577	0.8981		E		0.9757		H200001638	GTTGCCCTGCATTCGCTCCGCCGCACCGCCTTCCGTATCAAAACCTAAATAGAAGTTGTTGTTACCGTG	ENSG00000147642	ENST00000276646	E	I	KE72_HUMAN	-	8	ENSMUSG00000022340	ENSRNOG00000004200	-	-	-	NM_017786	hypothetical protein FLJ20366	AB195679,AK000373	55638
3	3	5	2460	-	1952	1974	0.9537		E		1308	1516	0.8262		E		0.8877		H200001656	CTTGTTTGGGACCCCCAAGGGTTAAAGCCACCCAGCATTCACGAAGAGCACCTGAAGTATGGAAGCTGA	-	-	-	-	-	-	15	-	-	-	-	-	NM_017793	ribonuclease P 25kDa subunit	AK000381	54913
3	3	6	2472	ZNF208	1577	1600	0.9653		E		1264	1508	0.8467		E		0.9041		H200001662	ACCAGTCTTCAATCCTTACTAACCATAAGAAAATTCATACTATCACACCTGTAATCCCACTACTTTGGG	ENSG00000167232	ENST00000300619	E	I	ZNF208	Zinc finger protein 91 (Zinc finger protein HTF10) (HPF7). [Source:Uniprot/SWISSPROT;Acc:Q05481]	19	ENSMUSG00000061803	ENSRNOG00000026943	0043170:macromolecule metabolism	0003824:catalytic activity	0005576:extracellular	NM_003430	zinc finger protein 91 (HPF7, HTF10)	L11672	7644
3	3	7	2556	ARID1A	1070	1288	0.8488		E		821	1126	0.9373		E		0.892		H200001680	CTGAGATCACCTCTTAGAACTGGTTTTAACCTTTAGCTGCAGCGGCTACGCTGCAACGTGTGTATATAT	ENSG00000117713	ENST00000251245,ENST00000335774	E	P	ARID1A	SWI/SNF-related, matrix-associated, actin-dependent regulator of chromatin subfamily F member 1 (SWI-SNF complex protein p270) (B120). [Source:Uniprot/SWISSPROT;Acc:O14497]	1	ENSMUSG00000007880	ENSRNOG00000006137	0006351:transcription, DNA-dependent	0030528:transcription regulator activity	0016514:SWI/SNF complex	NM_006015,NM_139135,NM_018450	AT rich interactive domain 1A (SWI- like)	-	8289
3	3	8	2568	TM4SF10	30	104	0.897				23	232	2.6031			U2			H200001686	AGTGCACTCTAACCTATGCCTCTGTGTCCTCTTTAATGCCTAAAGCTGTGCCTAGAAATTTCATCTGTC	ENSG00000147027	ENST00000275954	E	I	TM4SF10	Transmembrane 4 superfamily member 10. [Source:Uniprot/SWISSPROT;Acc:Q9BQJ4]	X	ENSMUSG00000025666	-	-	-	0016021:integral to membrane	NM_031442	transmembrane 4 superfamily member 10	AL049257,BC039242	83604
3	3	9	2652	NP_009199	12	230	0.2299			D2	54	293	2.0235			U2			H200001704	ACAGTTCCTCTGGATTATGAGTTTCTGGCCACTGAGGGCAAAAGTGTCTGTTAAAAATGCCCCATTAGG	ENSG00000155659	ENST00000286089	E	I	NP_009199	V-set and immunoglobulin domain containing 4; Ig superfamily protein [Homo sapiens]. [Source:RefSeq;Acc:NM_007268]	X	ENSMUSG00000044206	ENSRNOG00000021694	-	-	-	NM_007268	V-set and immunoglobulin domain containing 4	AY358341	11326
3	3	10	2664	YAP1	558	580	0.9898		M		323	404	0.7767		M		0.8768		H200001710	CCCTGCGTAGCCAGTTACCAACACTGGAGCAGGATGGTGGGACTCAAAATCCAGTGTCTTCTCCCGGGA	ENSG00000137693	ENST00000282441,ENST00000345877	E	C	YAP1	65 kDa Yes-associated protein (YAP65). [Source:Uniprot/SWISSPROT;Acc:P46937]	11	ENSMUSG00000053110	ENSRNOG00000005933	-	0005488:binding	-	NM_006106	Yes-associated protein 1, 65kDa	AL832620	10413
3	3	11	2748	ARPC1B	16885	14802	0.9844		E		9734	11552	1.0014		E		0.9929		H200002012	ATGCCCTTTGGGGAACTGATGTTCGAATCCAGCAGTAGCTGCGGCTGGGTACATGGCGTCTGTTTCTCA	ENSG00000130429	ENST00000252725	E	I	ARPC1B	ARP2/3 complex 41 kDa subunit (P41-ARC) (Actin-related protein 2/3 complex subunit 1B). [Source:Uniprot/SWISSPROT;Acc:O15143]	7	ENSMUSG00000029622	ENSRNOG00000000991	0006928:cell motility	0005198:structural molecule activity	0005885:Arp2/3 protein complex	NM_005720	actin related protein 2/3 complex, subunit 1B, 41kDa	AF006084	10095
3	3	12	2760	NP_054876	7	18	3.1873			U2	20	77	0.7091						H200002018	TGGCTTTGAAGACCTCTGGACATGAGAACATATTTCCAAGACAGAGGATTCTATGGGGACGGGTCACCA	ENSG00000103021	ENST00000219299	E	I	NP_054876	-	16	ENSMUSG00000036598	ENSRNOG00000011883	-	-	-	NM_014157	HSPC065 protein	AL136785	29070
3	3	13	2844	PNMA6A	424	546	0.8444		M		350	489	0.8711		M		0.8576		H200002036	ACTTGTTACTGAGTTTCCTAGACCTGGGGTGGGTGTTCCCCCAGGAGGAGGGGGGTCCCGACCTGTGTC	ENSG00000198013	ENST00000358027	E	I	PNMA6A	paraneoplastic antigen like 6A [Homo sapiens]. [Source:RefSeq;Acc:NM_032882]	X	ENSMUSG00000059055	ENSRNOG00000025999	-	-	-	NM_032882	paraneoplastic antigen like 6A	AK055322	84968
3	3	14	2856	HMGCR	2473	2852	0.8353		E		1843	2030	0.8039		E		0.8194		H200002042	GTGGCCAGGAGGTTGGTGACTGAAACATTCACACAGGGCTCTTGGATGGACCCACGAACGCTCTTAGCT	ENSG00000113161	ENST00000287936	E	I	HMGCR	3-hydroxy-3-methylglutaryl-coenzyme A reductase (EC 1.1.1.34) (HMG-CoA reductase). [Source:Uniprot/SWISSPROT;Acc:P04035]	5	ENSMUSG00000021670	ENSRNOG00000016122	0009653:morphogenesis	0003824:catalytic activity	0005789:endoplasmic reticulum membrane	NM_000859	3-hydroxy-3-methylglutaryl-Coenzyme A reductase	-	3156
3	3	15	2940	-	294	460	0.7559		M		186	560	1.6684		M	U1.5	1.123		H200002060	CATGCTCCACTGATACTATATGCTGCTCCCATGGCCTCATTTTCTATCTGCTGAGTCCCGTATCAGTTA	-	-	-	-	-	-	-	-	-	-	-	-	-	-	AK021782	27436
3	3	16	2952	ORMDL3	4916	3309	1.2933		E		2215	4024	1.3041		E		1.2987		H200002066	AGAGGTCACTGGGCCTGTTTTCTCCCTCCTGACCCTGCATCTCCCACCCCGTGTATCATAGGGAACTTT	ENSG00000172057	ENST00000304046	E	I	ORMDL3	ORM1-like 3; ORM1 (S. cerevisiae)-like 3 [Homo sapiens]. [Source:RefSeq;Acc:NM_139280]	17	ENSMUSG00000038150	ENSRNOG00000007289	-	-	0016021:integral to membrane	NM_139280	ORM1-like 3 (S. cerevisiae)	AF151043	94103
3	3	17	3036	SLC35C1	731	751	0.9901		M		200	390	1.0943						H200002084	GGTAAGACACCAACCTTTACATTCTTCCCTGAGGTTGTGGCTGACAGAGCCTGCTTGGCCCCACTGTTA	ENSG00000181830	ENST00000314134	E	I	SLC35C1	GDP-fucose transporter 1 (Solute carrier family 35 member C2). [Source:Uniprot/SWISSPROT;Acc:Q96A29]	11	ENSMUSG00000049922	ENSRNOG00000007732	0008151:cell growth and/or maintenance	0005386:carrier activity	0016021:integral to membrane	NM_018389	solute carrier family 35, member C1	AK000527,BC001427,AK074929	55343
3	3	18	3048	-	49	105	1.1386				33	269	2.5065			U2			H200002090	TACCTGAAAGCCCTTCTCAAGACCGAGTGTACACCACTTTCCCACACTGTGAACTAATGACAAGTGACT	ENSG00000189056	ENST00000343529	E	I	-	-	7	ENSMUSG00000042453	ENSRNOG00000021423	-	-	-	NM_173054,NM_005045	reelin	U79716	5649
3	3	19	3132	NP_060311	9967	8790	1.0051		E		6423	8004	1.01		E		1.0075		H200002392	CTCCACGGCCTGGCATGGGGGTTCAGTCTGTGGATGGTAACTACTTATGATGGACGTTAGCCTTGCTTC	ENSG00000167985	ENST00000301761	E	I	NP_060311	-	11	ENSMUSG00000024668	ENSRNOG00000020646	-	-	-	NM_017841	hypothetical protein FLJ20487	BM701234,AK000494	54949
3	3	20	3144	HCLS1	141	268	0.7478				109	297	1.2722						H200002398	CCTCCTCTGTGAGCTCTGGGCTTCCCAGTTTGTTTACCCGGGAAAGTACGTCTAGATTGTGTGGTTTGC	ENSG00000180353	ENST00000314583	E	I	HCLS1	Hematopoietic lineage cell specific protein (Hematopoietic cell- specific LYN substrate 1) (LckBP1). [Source:Uniprot/SWISSPROT;Acc:P14317]	3	ENSMUSG00000022831	ENSRNOG00000002400	0015976:carbon utilization	0003824:catalytic activity	0048492:ribulose bisphosphate carboxylase complex	NM_005335	hematopoietic cell-specific Lyn substrate 1	AK124015,X16663	3059
3	3	21	3228	ENAH	2959	3264	0.8598		E		1797	2645	1.051		E		0.9506		H200002416	TGTGTGTGCTCTCGCGCACGTGCTGTCTATATGGAAGCCACTCCCTTTTCTTTCCTTTGAAACTGGTAA	ENSG00000154380	ENST00000284563,ENST00000358675	E	C	ENAH	Enabled protein homolog. [Source:Uniprot/SWISSPROT;Acc:Q8N8S7]	1	ENSMUSG00000022995	ENSRNOG00000003156	0009653:morphogenesis	-	-	NM_001008493,NM_018212	enabled homolog (Drosophila)	AF519769,AK001635	55740
3	3	22	3240	TGOLN2	216	365	0.7489				265	370	0.8355						H200002422	CTGCACTGTTTCTCTCTGCAGACCTAGGGGAAAACTGCAGGTGGAAGTGCTTTTCTACTAAGGCCTCTT	ENSG00000152291	ENST00000282120	E	I	TGOLN2	Trans-Golgi network integral membrane protein 2 precursor (Trans-Golgi network protein TGN51) (TGN46) (TGN48) (TGN38 homolog). [Source:Uniprot/SWISSPROT;Acc:O43493]	2	ENSMUSG00000056429	ENSRNOG00000014617	-	-	0030133:transport vesicle	NM_006464	trans-golgi network protein 2	BX640868,AF027516	10618
3	4	1	3324	SF4	4419	3975	1.0128		E		3276	4319	1.0015		E		1.0071		H200002440	GCCCAACCCCCTGAACAATCCCAGACGGCCTTACTACTGAGTGTTCTGGAAATACATACTTTCTGAATG	ENSG00000105705	ENST00000334778,ENST00000247001,ENST00000334782	T	C	SF4	splicing factor 4 isoform b; RNA-binding protein [Homo sapiens]. [Source:RefSeq;Acc:NM_021164]	19	ENSMUSG00000011306	ENSRNOG00000020510	0008152:metabolism	0005488:binding	0005622:intracellular	NM_182812,NM_021164,NM_172231	splicing factor 4	AY072916,BC001043	57794
3	4	2	3336	-	310	343	1.0353				185	389	1.1551						H200002446	GAAGAAGACAACTAAACCCCGAGGAGAATGCACTGGAATGGACAGTTGCTCTTAAACCCTACCCAGAGG	-	-	-	-	-	-	14	-	-	-	-	-	NM_007176	chromosome 14 open reading frame 1	AF134159	11161
3	4	3	3420	HNRPR	14950	24495	0.577		E	D1.5	18387	12847	0.6448		E	D1.5	0.61	D1.5	H200002464	TGGGCTTGCAGAGTTCCCTTATTCTGGGGATTACAATGCTTTTATCGTTTCAGGCTTCATTTTAGCTTC	ENSG00000125944	ENST00000302271	E	I	HNRPR	Heterogeneous nuclear ribonucleoprotein R (hnRNP R). [Source:Uniprot/SWISSPROT;Acc:O43390]	1	ENSMUSG00000059452	ENSRNOG00000011910	0006396:RNA processing	0005488:binding	0030530:heterogeneous nuclear ribonucleoprotein complex	NM_005826	heterogeneous nuclear ribonucleoprotein R	AF000364,BX647784	10236
3	4	4	3432	NP_060197	1636	1525	1.0368		E		1226	1427	0.8267		E		0.9258		H200002470	CATTTCTAAACCCCAAACAGCTCATCTCTAAAAAGATAGAACTCCCAGCAGGTGGCTTCTGTGTTCTTC	ENSG00000119777	ENST00000321326,ENST00000238788	E	P	NP_060197	-	2	ENSMUSG00000038828	ENSRNOG00000008812	-	-	-	-	-	AK000261,AK074981	54867
3	4	5	3516	AD16_HUMAN	3031	2227	1.2217		E		1761	2987	1.1976		E		1.2096		H200002772	ACCAATTTGTGGTGCACACTGTACAGTTCCTCAACCGCTTTTCTACAGTTTGTGAGGAGAAACTGGCAG	ENSG00000120860	ENST00000240079	T	I	AD16_HUMAN	Protein AD-016 (CGI-116) (x0009). [Source:Uniprot/SWISSPROT;Acc:Q9Y3C0]	12	ENSMUSG00000020056	ENSRNOG00000005102	-	-	-	NM_016053	CGI-116 protein	-	51019
3	4	6	3528	CRBN	835	915	0.9311		E		783	1119	0.9695		E		0.9501		H200002778	TGTGAATCCTCATGGATATGTGCATGAGACACTTACTGTGTATAAGGCTTGCAACTTGAATCTGATAGG	ENSG00000113851	ENST00000231948	E	I	CRBN	cereblon; protein x 0001 [Homo sapiens]. [Source:RefSeq;Acc:NM_016302]	3	ENSMUSG00000005362	ENSRNOG00000006534	0019538:protein metabolism	0003824:catalytic activity	-	NM_016302	cereblon	CR627060	51185
3	4	7	3612	EIF4EL3	18584	14056	1.1132		E		9932	12309	1.0449		E		1.0785		H200002796	CCCGAATCCGGGACACACTTCGGCGAGTGCTTAACCTACCTCCCAACACCATTATGGAATACAAAACTC	ENSG00000135930	ENST00000258416	E	I	EIF4EL3	Eukaryotic translation initiation factor 4E type 3 (eIF4E type 3) (eIF-4E type 3) (mRNA cap-binding protein type 3) (Eukaryotic translation initiation factor 4E-like 3) (Eukaryotic translation initiation factor 4E homologous protein) (mRNA cap-binding protein 4EHP) (eIF4E-like protein 4E-LP). [Source:Uniprot/SWISSPROT;Acc:O60573]	2	ENSMUSG00000026254	ENSRNOG00000019634	0050791:regulation of physiological process	0045182:translation regulator activity	0005737:cytoplasm	NM_004846	eukaryotic translation initiation factor 4E member 2	AF038957	9470
3	4	8	3624	CDK2	7270	7191	0.9224		E		4759	4893	0.8204		E		0.8699		H200002802	ATGCCCCATAATTATTATTTCCAGTGTTTGGGATGACCAGGATCCCAAGCCTCCTGCTGCCACAATGTT	ENSG00000123374	ENST00000354056,ENST00000266970	E	C	CDK2	Cell division protein kinase 2 (EC 2.7.1.37) (p33 protein kinase). [Source:Uniprot/SWISSPROT;Acc:P24941]	12	ENSMUSG00000025358	ENSRNOG00000006469	0050794:regulation of cellular process	0005488:binding	0005737:cytoplasm	NM_001798,NM_052827	cyclin-dependent kinase 2	BC003065,M68520	1017
3	4	9	3708	ABHD5	179	415	0.5783		M	D1.5	195	321	0.9093						H200002820	CACAACCTAGGTGGATTCTTGGCTGCTGCTTACTCGCTGAAGTACCCATCAAGGGTTAATCATCTCATT	ENSG00000011198	ENST00000013894	T	I	ABHD5	CGI58 protein; comparative gene identification 58 [Homo sapiens]. [Source:RefSeq;Acc:NM_016006]	3	ENSMUSG00000032540	ENSRNOG00000000221	0006725:aromatic compound metabolism	0003824:catalytic activity	-	NM_016006	abhydrolase domain containing 5	-	51099
3	4	10	3720	PDLIM2	511	598	0.8981		M		274	404	0.8878		M		0.8929		H200002826	CATGGCAGTGGTTTACCTTGTCAGGAGTGCATGGACGGGCTGCCCCTCCCATTCCTTCAAGCATCACTC	ENSG00000120913	ENST00000265810	E	I	PDLIM2	PDZ and LIM domain 2 isoform 2; mystique [Homo sapiens]. [Source:RefSeq;Acc:NM_021630]	8	ENSMUSG00000022090	ENSRNOG00000008543	-	0005488:binding	-	NM_176871	PDZ and LIM domain 2 (mystique)	AY217349,AK024498	64236
3	4	11	3804	SGT1_HUMAN	4509	4776	0.8809		E		2701	3384	0.9367		E		0.9084		H200002844	ACCAGGAACTAGCACACACCTGCATCAGCAAAAGTTTCACCACTAGGAACCAAGTGGAACCTGTATCCC	ENSG00000122882	ENST00000263565	T	I	SGT1_HUMAN	SGT1 protein (hSGT1) (Suppressor of GCR2). [Source:Uniprot/SWISSPROT;Acc:O95905]	10	ENSMUSG00000021810	ENSRNOG00000006481	0006139:nucleobase, nucleoside, nucleotide and nucleic acid metabolism	0030528:transcription regulator activity	-	NM_007265	suppressor of S. cerevisiae gcr2	D88208,BC000721	11319
3	4	12	3816	ZSWIM3	894	548	1.5264		E	U1.5	275	623	1.3417		M		1.4311		H200002850	TCTGGTAAAAGGGCCTGTTTTCAGGGACAAAGGGAATGAGGATGATCTTTGGCTGTTGCTGCTCTTTAT	ENSG00000132801	ENST00000255152	E	I	ZSWIM3	Zinc finger SWIM domain containing protein 3. [Source:Uniprot/SWISSPROT;Acc:Q96MP5]	20	ENSMUSG00000045822	ENSRNOG00000015525	-	-	-	NM_080752	zinc finger, SWIM domain containing 3	BC027611,AK056641	140831
3	4	13	3900	-	909	790	1.1331		E		397	760	1.1911		M		1.1617		H200003152	AATGTGAAGCTCAGGGCACAGCAAGCGCATGACACGGGTGTATTACATTCGGTCCGAGTGTGTCCTTAG	-	-	-	-	-	-	-	-	-	-	-	-	-	-	AL157484	-
3	4	14	3912	C14orf135	4413	4471	0.9155		E		3145	4049	0.9755		E		0.945		H200003158	CAAGCTCATCCACTACTTTTAAGAAATCTTACGGTACAAGCAGCAGAACCTCCCCTGGGATATCCGATT	ENSG00000126773	ENST00000317623	E	I	C14orf135	-	14	ENSMUSG00000034501	ENSRNOG00000005568	-	-	0016021:integral to membrane	NM_022495	chromosome 14 open reading frame 135	AK023008	64430
3	4	15	3996	ZNF365	463	486	1.0043		M		141	402	1.4662		M		1.2135		H200003176	CTAACATAGAGGGCATGGCAACTCTCTTTGACAGTGGTACCCCATGATCTTCAGAAAGTACCATAATGT	ENSG00000138311	ENST00000339724	E	I	ZNF365	zinc finger protein 365 isoform B; talanin [Homo sapiens]. [Source:RefSeq;Acc:NM_199450]	10	ENSMUSG00000037855	ENSRNOG00000000638	-	0046872:metal ion binding	0005622:intracellular	-	-	AB020651	22891
3	4	16	4008	PEO1	1302	1575	0.8368		E		1153	1332	0.8179		E		0.8273		H200003182	AGTCAAAGGGTGATACAGTGGGTACCAAGCTCCTCTGCTCCCCACTTTGTAGAGCCTAGCATGAGGTGG	ENSG00000107815	ENST00000311916	E	I	PEO1	twinkle; gp4-like protein with intramitochondrial nucleoid localization; chromosome 10 open reading frame 2 [Homo sapiens]. [Source:RefSeq;Acc:NM_021830]	10	ENSMUSG00000025209	ENSRNOG00000014935	-	0003824:catalytic activity	-	NM_021830	progressive external ophthalmoplegia 1	BX640829	56652
3	4	17	4092	DOCK7	417	524	0.8657		M		367	591	1.0014		M		0.9311		H200003200	GTTCTGCTAGAAATATAACAGTGAAAGTCCAGTTTATGTATGGAGAGGATCCAAGCAATGCCATGCCGA	ENSG00000116641	ENST00000294618	E	I	DOCK7	Dedicator of cytokinesis protein 7 (Fragment). [Source:Uniprot/SWISSPROT;Acc:Q96N67]	1	ENSMUSG00000048519	ENSRNOG00000008699	-	0005515:protein binding	-	NM_033407	dedicator of cytokinesis 7	AK055401	85440
3	4	18	4104	NP_078867	423	476	0.9558		M		200	332	0.9273						H200003206	GAGACCTTGAGCCTGAACGCACTCAGGCGCCACTGGCCTGCTCTCAGTCCGGATTAACTCTCGACCGAG	ENSG00000176108	ENST00000325167	E	I	NP_078867	-	17	ENSMUSG00000025371	ENSRNOG00000004014	-	-	-	NM_024591	hypothetical protein FLJ11749	-	79643
3	4	19	4188	UGCGL2	679	498	1.3229		M		557	867	1.0177		E		1.1603		H200003224	TAGATCAGGATCTCCCCAATAATATGATTTACCAAGTCGCCATTAAGTCTCTTCCTCAAGACTGGCTGT	ENSG00000102595	ENST00000261293	T	I	UGCGL2	UDP-glucose:glycoprotein glucosyltransferase 2 precursor (EC 2.4.1.-) (UDP--Glc:glycoprotein glucosyltransferase 2) (UGT 2) (HUGT2). [Source:Uniprot/SWISSPROT;Acc:Q9NYU1]	13	ENSMUSG00000053903	ENSRNOG00000026159	0006464:protein modification	0003824:catalytic activity	0005783:endoplasmic reticulum	NM_020121	UDP-glucose ceramide glucosyltransferase-like 2	AF227906,AL133051	55757
3	4	20	4200	-	65	82	1.7491			U1.5	45	181	1.2979						H200003230	CTTGGGGCAAATAAAACAGGCTTGCAGGCCAGATTTGGCCTGGGAGGTATAGTGTAGACTGGTCCACAC	-	-	-	-	-	-	-	-	-	-	-	-	-	-	AK056686	-
3	4	21	4284	MCF2L	8879	6946	1.1201		E		5298	6031	0.9115		E		1.0104		H200003532	GTGTGTACATATGTGTCTTGCTGGAAAGGACATATTCGCTGTCCCCGTGCTGCTGGGAGGGCCGCCTCA	ENSG00000126217	ENST00000261963	E	I	MCF2L	Guanine nucleotide exchange factor DBS (DBL's big sister) (MCF2 transforming sequence-like protein) (Fragment). [Source:Uniprot/SWISSPROT;Acc:O15068]	13	ENSMUSG00000031442	ENSRNOG00000017360	0007154:cell communication	0030234:enzyme regulator activity	-	-	-	AB002360	23263
3	4	22	4296	NP_060526	269	434	0.7485		M		239	385	0.941						H200003538	CTGTCACCCAGCCTCATCCGCAGTGAGGTGGAGTTCCTCAAGATGGACTTCAACTGGCGCATGAAGGAA	ENSG00000121775	ENST00000360261,ENST00000336294	E	C	NP_060526	-	1	ENSMUSG00000053730	ENSRNOG00000023788	-	-	-	NM_018056	transmembrane protein 39B	AK001177,AK091861	55116
3	5	1	4380	SSSCA1	3368	4026	0.7995		E		3336	3218	0.7472		E		0.7729		H200003556	GACTCAGACGTGGATAAAGATAATCCCGCTCTGAATGCCCAGGCTGCCCTCTCCCAAGCTCGGGAGCAC	ENSG00000173465	ENST00000309328	T	I	SSSCA1	Sjogren's syndrome/scleroderma autoantigen 1 (Autoantigen p27). [Source:Uniprot/SWISSPROT;Acc:O60232]	11	ENSMUSG00000024939	ENSRNOG00000012736	0000280:nuclear division	-	-	NM_006396	Sjogren's syndrome/scleroderma autoantigen 1	AB001740	10534
3	5	2	4392	-	22	42	2.1677			U2	89	306	1.5228			U1.5			H200003562	TGATCTAGAGTCGCCTGGCACTGCCAGTGTTCCGCTTAGAGTTCAGAACTCTTGGCGACGATCCCAGTT	-	-	-	-	-	-	-	-	-	-	-	-	-	-	AK021927	-
3	5	3	4476	SOSTDC1	123	185	1.0097				115	259	1.0565						H200003580	GTCGCATAGTATAAAATTATACCCTGCATGCTGACCCTCGCTTGGAATGGAATGCCAGAAATGCATGGC	ENSG00000171243	ENST00000307068	E	I	SOSTDC1	cystine knot-containing secreted protein; cystine-knot containing secreted protein; uterine sensitization-associated protein-1; ectodermal BMP inhibitor [Homo sapiens]. [Source:RefSeq;Acc:NM_015464]	7	ENSMUSG00000036169	ENSRNOG00000005770	-	-	-	NM_015464	sclerostin domain containing 1	AL050024,BC008484,AK093408	25928
3	5	4	4488	RN37_HUMAN	435	581	0.8134		M		213	375	0.9995						H200003586	TACAGGTGGAGCCACCCCCAGGAGTTGCGTGTGTTTTTCTTAATTGAAAGACTTCCCCCAAAAGGAAGT	ENSG00000185019	ENST00000217173,ENST00000348031	E	P	RN37_HUMAN	RING finger protein 37 (Ubiquitin conjugating enzyme 7 interacting protein 5). [Source:Uniprot/SWISSPROT;Acc:O94941]	20	-	ENSRNOG00000025804	0008152:metabolism	0046872:metal ion binding	0000151:ubiquitin ligase complex	NM_014948,NM_199415	U-box domain containing 5	AB020667	22888
3	5	5	4572	PANK4	1119	1285	0.8819		E		641	1134	1.1646		E		1.0134		H200003604	TCAGCGTCATCTTCAAGTACGAGGTCCCAGCCGAGTGAGGCGCTGCAGCTGCCGGACTCTTCTGCTTGT	ENSG00000157881	ENST00000288738	E	I	PANK4	Pantothenate kinase 4 (EC 2.7.1.33) (Pantothenic acid kinase 4) (hPanK4). [Source:Uniprot/SWISSPROT;Acc:Q9NVE7]	1	ENSMUSG00000029056	ENSRNOG00000014044	0009058:biosynthesis	0005488:binding	-	NM_018216	pantothenate kinase 4	AL442072,AK001644	55229
3	5	6	4584	DNTTIP1	24239	9953	1.8632		E	U1.5	7379	18046	1.9261		E	U1.5	1.8944	U1.5	H200003610	TGAACCAATTCGCCGGGAAGGCCCCAAGTGGGACCCAGCTCGCCTGAATGAATCTACCACCTTTGTGTT	ENSG00000101457	ENST00000217439	T	I	DNTTIP1	Terminal deoxynucleotidyltransferase interacting factor 1 (TdT interacting factor 1) (TdIF1). [Source:Uniprot/SWISSPROT;Acc:Q9H147]	20	ENSMUSG00000017299	ENSRNOG00000014933	-	-	0005622:intracellular	NM_052951	deoxynucleotidyltransferase, terminal, interacting protein 1	-	116092
3	5	7	4668	CPT1B	508	559	0.9484		M		143	320	1.1366						H200003912	CAGCTCAGACCACAGAGGTGGCAAGAGAAGGGCTGAAGCTGGAAGACTGTTCATGAGGGACTTGTGTGA	ENSG00000100288	ENST00000336406,ENST00000360719,ENST00000216113	E	P	CPT1B	Carnitine O-palmitoyltransferase I, mitochondrial muscle isoform (EC 2.3.1.21) (CPT I) (CPTI-M) (Carnitine palmitoyltransferase 1B) (Carnitine palmitoyltransferase I like protein). [Source:Uniprot/SWISSPROT;Acc:Q92523]	22	ENSMUSG00000022617	ENSRNOG00000010438	0008151:cell growth and/or maintenance	0016772:transferase activity, transferring phosphorus-containing groups	0005739:mitochondrion	NM_004377,NM_152245,NM_152253,NM_152247,NM_152246	carnitine palmitoyltransferase 1B (muscle)	AB051457	1375
3	5	8	4680	NP_997193	649	521	1.2274		M		490	583	0.7762		M		0.9761		H200003918	GTGGTTAGACGCACCTGGGCAGGTCACCTCTGGCTGCTGCAATGACTGTTTCAGAAAGGAGAAAGCAGA	ENSG00000152076	ENST00000359839,ENST00000354535	E	P	NP_997193	-	2	ENSMUSG00000041617	ENSRNOG00000001876	-	-	-	-	-	AL133619,AK097664	91409
3	5	9	4764	RECK	293	251	1.3384				172	311	0.9652						H200003936	TTGTTTTGTTTACAGATAATTACCTACTCTGGCTAGAAGCTAGGGGTCCCAGTGAAGAGCCACTGCCAT	ENSG00000122707	ENST00000242287	E	I	RECK	Reversion-inducing cysteine-rich protein with Kazal motifs precursor (hRECK) (Suppressor of tumorigenicity 15) (ST15). [Source:Uniprot/SWISSPROT;Acc:O95980]	9	ENSMUSG00000028476	ENSRNOG00000014863	0008151:cell growth and/or maintenance	0008191:metalloendopeptidase inhibitor activity	0016020:membrane	NM_021111	reversion-inducing-cysteine-rich protein with kazal motifs	D50406,BX648668	8434
3	5	10	4776	CLSTN1	4962	3262	1.3191		E		2076	3936	1.349		E		1.334		H200003942	AGGCCTGAGCGATCCGTACTCAGAACGTCCAGGAGAGACGCATGGCCCGAAGTCAAAGTGCTGGAATTT	ENSG00000171603	ENST00000361311,ENST00000344900	E	C	CLSTN1	Calsyntenin-1 precursor. [Source:Uniprot/SWISSPROT;Acc:O94985]	1	ENSMUSG00000039953	ENSRNOG00000016398	-	-	-	NM_014944,NM_001009566	calsyntenin 1	AB020718	22883
3	5	11	4860	C6orf113	1259	1352	0.9288		E		839	1158	0.9442		E		0.9365		H200003960	AACAAAGGCCTGGATTGGAGCATGTGAAGTATATATACTCCTGACCTCCCTAAGGGTAAAGTGTCATAT	ENSG00000153975	ENST00000284108	T	I	C6orf113	-	6	ENSMUSG00000039531	ENSRNOG00000000398	-	0046872:metal ion binding	0005622:intracellular	NM_145062	chromosome 6 open reading frame 113	BX537872,AK054582	221302
3	5	12	4872	-	321	291	1.24				109	304	1.3041						H200003966	CAATGTTTGTGGAGAGTGGCAGATTCACACCAGAAACACTAGGTGTTCATATCCATAGCATGGATGCAG	-	-	-	-	-	-	-	-	-	-	-	-	-	-	AK057677	145842
3	5	13	4956	NP_057209	1560	1326	1.1253		E		864	1276	1.0082		E		1.0651		H200003984	GAATGTGCAGAAAATGCAAGCTCCAGAAATATAAGGTCAGGTGTCCATAGCTGTGCCCATGGATGTGTA	ENSG00000189050	ENST00000343124,ENST00000324805,ENST00000324844	E	P	NP_057209	PTD016 protein [Homo sapiens]. [Source:RefSeq;Acc:NM_016125]	17	-	-	0008152:metabolism	0046872:metal ion binding	0000151:ubiquitin ligase complex	NM_016125	PTD016 protein	BC029885,BC088365	51136
3	5	14	4968	CLN5	974	713	1.31		E		654	1221	1.2265		E		1.2676		H200003990	CGGGGTATGCAGGAACATGGCTGCAGACACGTTTGGGTAAACAGGCACCTTCTGACTTCTTCATTGTTT	ENSG00000102805	ENST00000218990	E	I	CLN5	Ceroid-lipofuscinosis neuronal protein 5 (CLN5 protein). [Source:Uniprot/SWISSPROT;Acc:O75503]	13	ENSMUSG00000022125	ENSRNOG00000010080	0008151:cell growth and/or maintenance	-	0016021:integral to membrane	NM_006493	ceroid-lipofuscinosis, neuronal 5	AF068227	1203
3	5	15	5052	PRRG2	564	439	1.281		M		316	478	0.9295		M		1.0912		H200004292	CGCGCTCGGTGCGGGCAGGCTCGCATTGCACCCAGGGAGCTGGAGTTGAGCTGTTCCCCTAAATAAAAA	ENSG00000126460	ENST00000246794	E	I	PRRG2	Transmembrane gamma-carboxyglutamic acid protein 2 precursor (Proline- rich Gla protein 2) (Proline-rich gamma-carboxyglutamic acid protein 2). [Source:Uniprot/SWISSPROT;Acc:O14669]	19	ENSMUSG00000007837	ENSRNOG00000020517	-	0046872:metal ion binding	0016021:integral to membrane	NM_000951	proline rich Gla (G-carboxyglutamic acid) 2	BC026032	5639
3	5	16	5064	-	254	436	0.712		M		187	419	1.2357		M		0.938		H200004298	CAGCTGTTTGCTGACAGATGCTTGAGATGTTCATGCCCTGGGCTCATCAAGTCACTCGTGAATCTGGAG	-	-	-	-	-	-	7	-	-	-	-	-	NM_024625	zinc finger CCCH type, antiviral 1	AF138863	56829
3	5	17	5148	-	541	306	1.7341		M	U1.5	253	382	0.8928						H200004316	AGGGCGAGGGGAGAAAGTCATCAGGTCCTAGACGTGGGAGAAGGAGCCTACCAAAGTGTTGGAGTAAAC	-	-	-	-	-	-	4	-	-	-	-	-	NM_021973	heart and neural crest derivatives expressed 2	-	9464
3	5	18	5160	FTCD	323	281	1.2879				218	354	0.9272						H200004322	ACTGCTTGGAGACCCGGCAGGAGTGACGAAACCCCAGGGACAGCAGGACCTTCGACGCTGGAAGGATAG	ENSG00000160282	ENST00000355384,ENST00000291670	T	P	FTCD	Formimidoyltransferase-cyclodeaminase (Formiminotransferase- cyclodeaminase) (FTCD) (LCHC1) [Includes: Glutamate formimidoyltransferase (EC 2.1.2.5) (Glutamate formiminotransferase) (Glutamate formyltransferase); Formimidoyltetrahydrofolate cyclodeaminase (EC 4.3.1.4) (Formiminotetrahydrofolate cyclodeaminase)]. [Source:Uniprot/SWISSPROT;Acc:O95954]	21	ENSMUSG00000001155	ENSRNOG00000001261	0046483:heterocycle metabolism	0016840:carbon-nitrogen lyase activity	0005737:cytoplasm	NM_006657	formiminotransferase cyclodeaminase	U91541	10841
3	5	19	5244	HRASLS	5945	5019	1.0617		E		3445	4926	1.0862		E		1.0739		H200004340	GATATTGAAGGAATTTGGGAGGAGGAAAAGAAACCTGGGGTGAATACTTATTTTCAGTGCATCATTACT	ENSG00000127252	ENST00000264735	E	I	HRASLS	HRAS-like suppressor. [Source:Uniprot/SWISSPROT;Acc:Q9HDD0]	3	ENSMUSG00000022525	ENSRNOG00000001711	-	-	-	NM_020386	HRAS-like suppressor	-	57110
3	5	20	5256	C9orf42	1954	2102	0.9031		E		1447	1526	0.7612		E		0.8291		H200004346	TTGCAAAGTTTTGTAAGTAGCAACGGATTGCCTCCAAGCCCTATTCCCAGCCCAACGACCCGATTTACC	ENSG00000187866	ENST00000344781	E	I	C9orf42	-	9	ENSMUSG00000042939	ENSRNOG00000015369	-	-	-	NM_138333	chromosome 9 open reading frame 42	BC013062,AK126379	116224
3	5	21	5340	HLXB9	3473	2908	1.0829		E		2454	3038	0.9173		E		0.9967		H200004364	GAAGATTTGGTTCCAGAACCGGCGGATGAAATGGAAACGCAGCAAAAAGGCCAAAGAGCAGGCGGCGCA	ENSG00000130675	ENST00000252971	E	I	HLXB9	Homeobox protein HB9. [Source:Uniprot/SWISSPROT;Acc:P50219]	7	ENSMUSG00000001566	-	0007275:development	0003702:RNA polymerase II transcription factor activity	0005622:intracellular	NM_005515	homeo box HB9	AF107457	3110
3	5	22	5352	FGF5	37	159	0.6073			D1.5	70	120	0.6164			D1.5			H200004370	TGTTTCTGGGCTCATTAAAAAAAGTAGTATTGCAGACATTGCTGCAATGGGAAGCAGACAATAACTTCT	ENSG00000138675	ENST00000312465,ENST00000357642	E	C	FGF5	Fibroblast growth factor-5 precursor (FGF-5) (HBGF-5) (Smag-82). [Source:Uniprot/SWISSPROT;Acc:P12034]	4	ENSMUSG00000029337	ENSRNOG00000022631	0007165:signal transduction	0004871:signal transducer activity	0005615:extracellular space	NM_033143,NM_004464	fibroblast growth factor 5	AF171928	2250
3	6	1	5436	NP_060635	195	317	0.7964				113	190	0.7623						H200004672	TCAGTGCGGAGTCCAACAGCATTAGCAAGTGGGATCAGACACTGGCAGCTCGAAGACGCGACGTCCATT	ENSG00000163939	ENST00000361626,ENST00000296302,ENST00000296303,ENST00000337303,ENST00000356770	T	C	NP_060635	polybromo 1 [Homo sapiens]. [Source:RefSeq;Acc:NM_018165]	3	ENSMUSG00000021912	ENSRNOG00000028227	0000280:nuclear division	0005488:binding	0005694:chromosome	NM_181041,NM_018313,NM_181042,NM_018165	polybromo 1	AK001507,AY281068,AF197569	55193
3	6	2	5448	NP_056538	539	517	1.067		M		238	578	1.41		M		1.2266		H200004678	AATACGTATGAATTCTGGAGAATCCTGAAAAAGACGGTGCTTCAACCAGCTTGCATAGCACAGAGAATA	ENSG00000135241	ENST00000257694,ENST00000314811	E	C	NP_056538	intracellular membrane-associated calcium-independent phospholipase A2 gamma [Homo sapiens]. [Source:RefSeq;Acc:NM_015723]	7	ENSMUSG00000036257	ENSRNOG00000004037	0006629:lipid metabolism	0016787:hydrolase activity	0005778:peroxisomal membrane	NM_015723	intracellular membrane-associated calcium-independent phospholipase A2 gamma	AK002115,AF263613,AL834147	50640
3	6	3	5532	SOX10	29	122	0.7291				76	173	0.9021						H200004696	TCGGAGGCCTTACCACTCCTATGACTCCTGTTTTCTCTCTCACAGATAGTGAGGGTCTGACATGCCCAT	ENSG00000100146	ENST00000215964,ENST00000360880	E	C	SOX10	Transcription factor SOX-10. [Source:Uniprot/SWISSPROT;Acc:P56693]	22	ENSMUSG00000033006	ENSRNOG00000011305	0007275:development	0005515:protein binding	0005622:intracellular	NM_006941	SRY (sex determining region Y)-box 10	AJ001183,BC018808	6663
3	6	4	5544	SLC6A15	318	265	1.3504				184	385	1.1457						H200004702	GGCACTAACGCTGGGATGAAAGATGAGATTCAGAGGTGACTGAGAATCATGTGAGTGATGGCTGTATAT	ENSG00000072041	ENST00000266682	E	I	SLC6A15	Orphan sodium- and chloride-dependent neurotransmitter transporter NTT73 (Orphan transporter v7-3) (Solute carrier family 6 member 15). [Source:Uniprot/SWISSPROT;Acc:Q9H2J7]	12	ENSMUSG00000019894	ENSRNOG00000027468	0008151:cell growth and/or maintenance	0005386:carrier activity	0016021:integral to membrane	NM_182767	solute carrier family 6 (neurotransmitter transporter), member 15	AK001178,BC070040	55117
3	6	5	5628	LRRC5	1357	1925	0.7278		E		1189	1441	0.8564		E		0.7895		H200004720	CTCGAATCCTTACCAGTGGCAGTATTTAGTTTACAGAAACTCAGATGCTTAGATGTGAGCTACAACAAC	ENSG00000171492	ENST00000302737,ENST00000337338	E	C	LRRC5	leucine rich repeat containing 5; leucine-rich repeat-containing 5 [Homo sapiens]. [Source:RefSeq;Acc:NM_018103]	1	ENSMUSG00000046079	ENSRNOG00000002121	-	-	0016021:integral to membrane	NM_018103	leucine rich repeat containing 5	BC024159,AK001332	55144
3	6	6	5640	ZNF307	8454	7137	1.0512		E		4913	5505	0.892		E		0.9683		H200004726	TCAGCCAGCACTTTAGGACATCTGGTTGGATGGCTCTGATGTGGGGGGCTGCTGCTCTGACCATTCATT	ENSG00000187626	ENST00000252221	E	I	ZNF307	Zinc finger protein 307 (P373c6.1). [Source:Uniprot/SWISSPROT;Acc:Q969J2]	6	ENSMUSG00000054931	-	0006351:transcription, DNA-dependent	0046872:metal ion binding	0005622:intracellular	NM_019110	zinc finger protein 307	AY781778	387032
3	6	7	5724	CSPG5	418	337	1.312		M		178	519	1.5967		M	U1.5	1.4474		H200004744	CCTAGTGCTCCCCACAAAATCCAGGAGGTTCTCAAGTCCTGCCTGAAAGAGGAGGAGTCATTTAACATC	ENSG00000114646	ENST00000264723	E	I	CSPG5	chondroitin sulfate proteoglycan 5 (neuroglycan C) [Homo sapiens]. [Source:RefSeq;Acc:NM_006574]	3	ENSMUSG00000032482	ENSRNOG00000020833	0008151:cell growth and/or maintenance	0004871:signal transducer activity	0030659:cytoplasmic vesicle membrane	NM_006574	chondroitin sulfate proteoglycan 5 (neuroglycan C)	AF059274,AF461089	10675
3	6	8	5736	-	828	588	1.3502		E		628	1078	1.1307		E		1.2356		H200004750	TGCTGCAGGGGCGCGGTGTGCCTGGCAGCCAAATTGTTGACACTTCTTTTTTCCTATGCACTGGTTTTA	-	-	-	-	-	-	X	-	-	-	-	-	NM_012317	leucine zipper, down-regulated in cancer 1	AB019527	23641
3	6	9	5820	-	4161	3249	1.1435		E		2334	3263	1.0238		E		1.082		H200005052	CCAGGGTAAGGGGAGCCTCTCTCCTTCCCCATCAGACTGGATGTGCCTTTATCCTCTAATGCCCCAATC	-	-	-	-	-	-	17	-	-	-	-	-	NM_004860	fragile X mental retardation, autosomal homolog 2	BC067272,U31501	9513
3	6	10	5832	PFC	426	476	0.9621		M		261	301	0.6838						H200005058	TGGGACTCGTGGGGGGAGTGGAGCCCCTGTATCCGACGGAACATGAAGTCCATCAGCTGTCAAGAAATC	ENSG00000126759	ENST00000247153	E	I	PFC	Properdin precursor (Factor P). [Source:Uniprot/SWISSPROT;Acc:P27918]	X	ENSMUSG00000001128	ENSRNOG00000025811	0009617:response to bacteria	-	0005615:extracellular space	NM_002621	properdin P factor, complement	AK122955	5199
3	6	11	5916	CHRNB4	98	141	1.1826				46	126	0.8328						H200005076	CTGTCTTCCTTCCCTGCACCGGGCAATGGGGATAAAGATGACTTCGTAGCAGCACCTACTATGCTTCAG	ENSG00000117971	ENST00000261751	E	I	CHRNB4	Neuronal acetylcholine receptor protein, beta-4 chain precursor. [Source:Uniprot/SWISSPROT;Acc:P30926]	15	ENSMUSG00000035200	ENSRNOG00000014427	0007270:nerve-nerve synaptic transmission	0004888:transmembrane receptor activity	0045211:postsynaptic membrane	NM_000750	cholinergic receptor, nicotinic, beta polypeptide 4	U48861	1143
3	6	12	5928	SIX1	1073	1308	0.8396		E		863	1030	0.8257		E		0.8326		H200005082	AAGCTTAATCTCCTCTTCTCTCCAACTCTTTCCACTTTTGCATTTTCCTTCCCAATGCAGAGATCAGGG	ENSG00000126778	ENST00000247182	E	I	SIX1	Homeobox protein SIX1 (Sine oculis homeobox homolog 1). [Source:Uniprot/SWISSPROT;Acc:Q15475]	14	ENSMUSG00000051367	ENSRNOG00000022777	0009653:morphogenesis	0030528:transcription regulator activity	0005622:intracellular	NM_005982	sine oculis homeobox homolog 1 (Drosophila)	AK093780,X91868	6495
3	6	13	6012	SCN2A2	55	127	0.9621				79	162	0.8099						H200005100	ATACTCTCATTGATAAACTGAATGAGAATTCAACTCCAGAGAAAACCGATATGACGCCTTCCACCACGT	ENSG00000136531	ENST00000283256,ENST00000357398,ENST00000360456	E	C	SCN2A2	Sodium channel protein type II alpha subunit (Voltage-gated sodium channel alpha subunit Nav1.2) (Sodium channel protein, brain II alpha subunit) (HBSC II). [Source:Uniprot/SWISSPROT;Acc:Q99250]	2	ENSMUSG00000026995	ENSRNOG00000005018	0015672:monovalent inorganic cation transport	0005244:voltage-gated ion channel activity	0016021:integral to membrane	NM_021007	sodium channel, voltage-gated, type II, alpha 2	M94055	6326
3	6	14	6024	-	72	167	0.819				82	186	0.9265						H200005106	TGTTCTAGACCTTCATTTGCTGAATGGAGTGGTCCCTGTGTGATTGCCTACAGGTTTCTTCTAGTCTCC	-	-	-	-	-	-	-	-	-	-	-	-	-	-	AK056401	-
3	6	15	6108	-	168	205	1.1059				135	306	1.1292						H200005124	AAGGCCACCCATGTCGCTGTATATACTTGGAATGTGTTTCCACATTTTACCAGTCCGCTTCTCCAGCGA	-	-	-	-	-	-	-	-	-	-	-	-	-	-	AK057678	-
3	6	16	6120	-	573	369	1.5222		M	U1.5	221	351	0.9094						H200005130	CGCCTCCGGAGTGTCGCAAACCAAGTGCGGAGGGGCCCTGAGGTTGTACTGTAAACATCATAGTGACTT	-	-	-	-	-	-	16	-	-	-	-	-	XM_040592	zinc finger protein 469	AB058761	84627
3	6	17	6204	MFAP1	6460	5049	1.1317		E		3630	4832	1.0207		E		1.0748		H200005432	GAGATGTATTTGAGCGGCCATCTGCCAAGAAGCGGAAAACTACCTAGGGTCCAACTGCTTATTCTTCCA	ENSG00000140259	ENST00000267812	E	I	MFAP1	Microfibrillar-associated protein 1. [Source:Uniprot/SWISSPROT;Acc:P55081]	15	ENSMUSG00000048222	ENSRNOG00000015984	-	0005198:structural molecule activity	0005578:extracellular matrix	NM_005926	microfibrillar-associated protein 1	BC050742,U04209	4236
3	6	18	6216	GFOD1	122	69	2.9617			U2	92	213	0.9973						H200005438	TATCAGAGGGATTACTGCGGTGTTAAGGTAGCCCTGCCACGTGGCTCTCCAGGCAGGGCCAAGAAGACA	ENSG00000145990	ENST00000274688	E	I	GFOD1	glucose-fructose oxidoreductase domain containing 1 [Homo sapiens]. [Source:RefSeq;Acc:NM_018988]	6	ENSMUSG00000051335	ENSRNOG00000014007	0008152:metabolism	0003824:catalytic activity	-	NM_018988	glucose-fructose oxidoreductase domain containing 1	AK000337	54438
3	6	19	6300	NP_116175	317	517	0.7152		M		504	564	0.7339		M		0.7245		H200005456	GTGGTCAGGAGAGAAGGCCTGATAGGAGCCTTCAGACAATTTGGGTCCTAGTTGCTTGGGTTGGACAAT	ENSG00000135482	ENST00000257940	E	I	NP_116175	-	12	ENSMUSG00000039810	ENSRNOG00000004651	-	0005488:binding	-	NM_032786	hypothetical protein FLJ14451	BC018708	84872
3	6	20	6312	NP_997209	121	140	1.3425				38	252	2.1381			U2			H200005462	TGTGAAGGAAGCGTGTTTATCTGAAATTCTAAGAAGATGAGAGTCAAAGACACCCAGCAAACGGCGGTT	ENSG00000198294	ENST00000355873	E	I	NP_997209	-	1	-	-	-	-	-	NM_207326	hypothetical protein LOC149134	AK022825	149134
3	6	21	6396	C141_HUMAN	4262	4075	0.9623		E		3068	3990	0.9824		E		0.9723		H200005480	TTAGACTTGAAAGGGTTTGATAATCTCCCAGTCCTTAGTAAAGATTGAGAGAGGCTGGAGCAGTTTTCA	ENSG00000111711	ENST00000229314	E	I	C141_HUMAN	UPF0198 protein CGI-141 (HDCMA39P) (UNQ432/PRO793). [Source:Uniprot/SWISSPROT;Acc:Q9Y3E0]	12	ENSMUSG00000030245	ENSRNOG00000012695	0007242:intracellular signaling cascade	0004871:signal transducer activity	0016021:integral to membrane	NM_016072	CGI-141 protein	AB097020,AL136571	51026
3	6	22	6408	NP_078936	757	924	0.8521		E		443	532	0.7734		M		0.8118		H200005486	AGGGGACACATGGAAGGAGGCCTCACTACTTCCACTCCTGAGCAGGGAACTGTCCAGTCTGGCGTCACA	ENSG00000126246	ENST00000246532	T	I	NP_078936	-	19	ENSMUSG00000036826	ENSRNOG00000020957	-	-	-	NM_024660	hypothetical protein FLJ22573	AK026226	79713
3	7	1	6492	NP_061134	429	406	1.1216		M		357	482	0.8445		M		0.9732		H200005504	AGGAGCCTTGGTCATTTTCATACCTGGGAGGAAGGCTTTTCCTTCACAATTGTATACAGGGGGCACCTG	ENSG00000123685	ENST00000243440	E	I	NP_061134	Jun dimerization protein p21SNFT [Homo sapiens]. [Source:RefSeq;Acc:NM_018664]	1	ENSMUSG00000026630	ENSRNOG00000003716	0006950:response to stress	0005515:protein binding	0005622:intracellular	NM_018664	Jun dimerization protein p21SNFT	AK093671	55509
3	7	2	6504	ACBD6	735	936	0.8224		E		798	982	0.8441		E		0.8332		H200005510	CACTCTCCGAGACCAGGATGGCTGCCTGCCAGAGGAGGTGACAGGCTGCAAAACAGTTTCTTTGGTGCT	ENSG00000135847	ENST00000258326	E	I	ACBD6	acyl-Coenzyme A binding domain containing 6 [Homo sapiens]. [Source:RefSeq;Acc:NM_032360]	1	ENSMUSG00000033701	ENSRNOG00000003550	-	0008289:lipid binding	-	NM_032360	acyl-Coenzyme A binding domain containing 6	-	84320
3	7	3	6588	C11orf13	872	485	1.6578		E	U1.5	493	1056	1.36		E		1.5015	U1.5	H200005812	CAGCTCGGAACTTGCCAGGCCCCAAAGGCCACGACTGCCTGTTGGGGACAGGAGATGCATGGACAGTGT	ENSG00000099849	ENST00000344375	E	I	C11orf13	Protein C11orf13 (HRAS1-related cluster protein 1). [Source:Uniprot/SWISSPROT;Acc:Q02833]	11	ENSMUSG00000038618	ENSRNOG00000017109	0007154:cell communication	0005488:binding	0005622:intracellular	NM_003475	chromosome 11 open reading frame 13	M91083,CR612580	8045
3	7	4	6600	Q15381	263	205	1.5012			U1.5	129	308	1.1761						H200005818	GATATAGTGATTGTGATGGCTGTGGTGAGGTGATGTTAGAGATCATTCTGAACGTCCAAGTGGAAGTTC	ENSG00000196457,ENSG00000197026,ENSG00000169785,ENSG00000198474	ENST00000356154,ENST00000357931,ENST00000303717,ENST00000361046	T	M	Q15381	Y-chromosome RNA recognition motif protein (Fragment). [Source:Uniprot/SPTREMBL;Acc:Q15381]	Y	-	-	0008152:metabolism	0005488:binding	0005622:intracellular	-	-	-	-
3	7	5	6684	GNGT1	522	360	1.4535		M		158	352	1.1685						H200005836	AGGATCCACTGGTAAAGGGCATCCCAGAGGACAAAAATCCCTTCAAGGAGCTCAAAGGAGGCTGTGTGA	ENSG00000127928	ENST00000248572	E	I	GNGT1	Guanine nucleotide-binding protein G(T) gamma-T1 subunit (Transducin gamma chain). [Source:Uniprot/SWISSPROT;Acc:Q08447]	7	ENSMUSG00000029663	ENSRNOG00000010546	0007166:cell surface receptor linked signal transduction	0004871:signal transducer activity	0019897:extrinsic to plasma membrane	NM_021955	guanine nucleotide binding protein (G protein), gamma transducing activity polypeptide 1	BC030956	2792
[truncated: 22,127 more rows]

## Sheet: checked genes
29KD+29NC				Ratio=29KD/29NC
[truncated: 10,834 more rows]

## Sheet: differentially expressed genes
29KD+29NC				差异表达基因共有267个,Ratio=H1299KD/H1299NC
[truncated: 268 more rows]
